# Supplementary material for: CmNAC73 Mediates the Formation of Green Color in Chrysanthemum Flowers by Directly Activating the Expression of Chlorophyll Biosynthesis Genes HEMA1 and CRD1
Source: Genes (Basel). 2021 May 8;12(5):704. doi: 10.3390/genes12050704 (PMC8151904; doi:10.3390/genes12050704)
Supplement: Supplementary file 1 [file genes-12-00704-s001.zip]

Archive with 11 entries (9 files):
- genes-1207454-supplementary/
- genes-1207454-supplementary/Supplementary materials/
- genes-1207454-supplementary/Supplementary materials/Supplementary Figures.pdf
- genes-1207454-supplementary/Supplementary materials/Table S1 primers.xlsx
- genes-1207454-supplementary/Supplementary materials/Table S2 All genes after Sequence splicing.xlsx
- genes-1207454-supplementary/Supplementary materials/Table S3 CXvsCV_ANvsDV_ANvsCX.DEG_up.xlsx
- genes-1207454-supplementary/Supplementary materials/Table S4 CXvsCV_ANvsCV_ANvsCX.DEG_down.xlsx
- genes-1207454-supplementary/Supplementary materials/Table S5  ANvsCV_up.DEG_enriched_KEGG_pathway.xlsx
- genes-1207454-supplementary/Supplementary materials/Table S6  CXvsCV_up.DEG_enriched_KEGG_pathway.xlsx
- genes-1207454-supplementary/Supplementary materials/Table S7 Expression of Chlorophyll synthesis and degradation-related genes from transcriptome.xlsx
- genes-1207454-supplementary/Supplementary materials/Table S8 Correlation analysis of Cluster-35308.177654 (NAC) and chlorophyll synthesis-related gene expression.xlsx
