# Supplementary material for: CmNAC73 Mediates the Formation of Green Color in Chrysanthemum Flowers by Directly Activating the Expression of Chlorophyll Biosynthesis Genes HEMA1 and CRD1
Source: Genes (Basel). 2021 May 8;12(5):704. doi: 10.3390/genes12050704 (PMC8151904; doi:10.3390/genes12050704)
Supplement: Supplementary file 1 [file genes-12-00704-s001.zip › genes-1207454-supplementary/Supplementary materials/Table S1 primers.xlsx]

## Sheet: primers
Primer name	sequence(5'to3')	notes
CmHEMA1 qRT up	ACTAGAAACCGTTCCTACAATCC	For qRT-PCR analysis
CmHEMA1 qRT low	AAGTCCTGTCATCACTTCCGTC
CmGSA1 qRT up	ATGTATGGGTGTACTGAGGCTAG
CmGSA1 qRT low	AATGTCATTATAGGGTGATGTTAGG
CmHEMB1 qRT up	ATTCGGCTGCTCAAAGACAAGTATC
CmHEMB1 qRT low	TCACTAGGGCTCACGACATCTGC
CmHEMC1 qRT up	ACTCAACCTCTTGCAGATATTGGTG
CmHEMC1 qRT low	TTGTCAGGCAGATAAGTTGGGAC
CmHEMD1 qRT up	ATCCACTGTTTTGTATCCTGCCTC
CmHEMD1 qRT low	GGTAGAAGATTGACCCAAGCACG
CmHEME1 qRT up	GCTGGGAGGTACATGAAGAGTTATC
CmHEME1 qRT low	AGAATGTCTGAAAACAATATAACCCC
CmHEMF1 qRT up	CCAGGAGCACCAAGGCAGTG
CmHEMF1 qRT low	CTCGCCTCTCATTTCGGTGC
CmHEMG1 qRT up	TGAGAAAGATGGGTATTTGTGGGAG
CmHEMG1 qRT low	GGTCAAAGAAAGGTATATCAGAAGG
CmCHLI1 qRT up	TTACAGTGGTTGCTGCCGACC
CmCHLI1 qRT low	ATGCTTTAACACCCTCTGTGAGTGC
CmCHLD1 qRT up	ATTGTTGAAAGGGAAGGAATCAG
CmCHLD1 qRT low	CCTCATTACTCTGTTCTTGAAACTGTG
CmCHLH1 qRT up	GACTAACCTTGTCGGGAGTCTAAGG
CmCHLH1 qRT low	CACCCTCATAGCCACTAGACAGC
CmCHLM1 qRT up	CTTGAACGGGAAATACGATACGG
CmCHLM1 qRT low	GATCATAATAGAATGTCTTGGGTGC
CmCRD1 qRT up	TTGAGAACTGGTGCCAAGACG
CmCRD1 qRT low	GAAAGCGGTTCTTTGAGTATCATTC
CmPORA1 qRT up	AATGCAAGAGTTCCATAGACGATAC
CmPORA1 qRT low	AAGCTTGAATCACTTACTACCTGTG
CmDVR1 qRT up	AATTTGAGGGTGAGTTGGTTG
CmDVR1 qRT low	CATCGCCAAACATCACATAAG
CmCHLG1 qRT up	TGGAACCCTTACACCTGACATAG
CmCHLG1 qRT low	TGCCAATGCGTAATATGGTTTAC
CmCAO1 qRT up	ATCCCTTCACTACTACCACCTCC
CmCAO1 qRT low	ATCCCAGTATCCTTGAAGACCAG
CmNYC1 qRT up	TCAGGGGATCGAGTGGTTATTG
CmNYC1 qRT low	CACAAACATCACATGACGTGCC
CmNYC2 qRT up	TGATTTGATTTGGTATAGTTGGGTC
CmNYC2 qRT low	CCTGAAAGTAGGAACTCACGAGC
CmNYC3 qRT up	TTTGATTTGGTATAGTTGGGTCG
CmNYC3 qRT low	TAACCACACGATCTCCTGAAAGTAG
CmCLH1 qRT up	CTAAAGGGATTAGAGGGAAATCTAC
CmCLH1 qRT low	TCATCTTTTATTGCCATTAAATGAC
CmPPH1 qRT up	ACTTCGCAGCATGTAACCCTAAC
CmPPH1 qRT low	CATCTTCTCCCAAACAATTTCTATG
CmPAO1 qRT up	GGGCATCTGCAATGTTCTTACC
CmPAO1 qRT low	CCATACAAAGAGCAAACCTTGAGAC
CmPAO2 qRT up	ATGGCACGAACATATGACTTCAAAC
CmPAO2 qRT low	TAAGCCAATTTCTAAACGCCAGTAC
CmRCCR1 qRT up	TTGTAGTCTTCCACCTGATGTCC
CmRCCR1 qRT low	ACTTGTGATGTTCAAGGCTCCTC
CmNAC2 qRT up	GAAAAATTACCTGGAGTTAGCAAC
CmNAC2 qRT low	CTTCTTGTACCCTTGGACTGAAC
CmARF1 qRT up	AGAATTCATTGTACCATACCATCAG
CmARF1 qRT low	CATGGAGAAACTCTATTTTGCC
CmRING finger qRT up	ACAGGTTAGCCGATTTCAACTTG
CmRING finger qRT low	CATATTCCCAGGCAAATACAGC
CmGTE1 qRT up	ATGAAGCATAAGTTTGGTTGGG
CmGTE1 qRT low	GAAGCAAATTCAAGTGAGGAACG
CmGTE2 qRT up	GCAGCTTGCTCAGGAGGTTACTC
CmGTE2 qRT low	GACCAGTTGCTTGAAAGTTTGGG
CmMYB1 qRT up	CAGGAACAAACCACAAACGAAAG
CmMYB1 qRT low	GACTCTGGCAAAGTTTCAAGGTC
CmMYB2 qRT up	GTTGAGAAGAGGAAGATGGACGAG
CmMYB2 qRT low	ATGGCTGACCACCTGTTACCC
CmAP2 qRT up	CACGAGCATACGATAGGGCAG
CmAP2 qRT low	CGAACTCCCTCTAGGAAATCCAG
CmLEUNIG1 qRT up	CACAAGTGCGATTCCAGCCTG
CmLEUNIG1 qRT low	TCACACTGTCCTCACTGACAGATGC
CmMADS1 qRT up	GCAGCTACCAGGAATACATGAGG
CmMADS1 qRT low	TAGCGATTGAGTCCTTATTGTTCTG
CmHD1 qRT up	CTTGTGAAGGTGGTGGGTCTATC
CmHD1 qRT low	GGTTGAGATGCCTCCTGAGC
CmHD2 qRT up	GCAACTATGCAGTGGAATGGAC
CmHD2 qRT low	GGGTACGGTTTGGGCTAGATG
CmHD3 qRT up	TTGTGGACAGCGGTGATTCG
CmHD3 qRT low	CAGAGAGTCGCTTTCCTCGTG
CmIAA1 qRT up	ACACTTGGTCAATACGGTGCTAATG
CmIAA1 qRT up	TCTTACAAGAGCCAGTGAACATGTC
CmHD4 qRT up	GGCTGGTCAATGATGGGTACTG
CmHD4 qRT low	TGTCTGCCTATTCTAAACGGTGC
CmGATA2 qRT up	ATGAATAGCCCAGAAAGATGTAATG
CmGATA2 qRT low	TGCCCTTCTCCTCTTTCTACTTC
CmbHLH1 qRT up	CAGACACTTGCTATGAGAAATGGG
CmbHLH1 qRT low	CCTTCGCATTGAGAATCCTTG
CmERF2 qRT up	GGTACATTTGATACGGCTGAAGAAG
CmERF2 qRT low	TACAGGAATAATGAATGTGCTACCG
CmbHLH2 qRT up	CTCAAAAGAACAACAGATTACCAAC
CmbHLH2 qRT low	GCTAGAGTGATCTTGGCTTAAATTG
CmGTE3 qRT up	GTATTCGGGTAATGGTGGAGTAGAG
CmGTE3 qRT low	GGTTATTATCCACAACCGATACACTC
Cmzipper1 qRT up	AGCAACCGATAAGTAGTAGCGTGG
Cmzipper1 qRT low	TCCCACTGCTTTTCCTCCCTC
CmWRKY1 qRT up	TCACAAGAGGAAAATCCTGATAAAC
CmWRKY1 qRT low	GACCACTGGAGTAATATCGAGGG
CmWRKY2 qRT up	GAAGAATCACGAACTACGCAAAC
CmWRKY2 qRT low	AACTTGCGTGCATTTATAGTAGC
CmGTE4 qRT up	ACCGTTCCTCACTTGAATTTGC
CmGTE4 qRT low	AACCGGCTCGTCTACTACAACAC
CmERF3 qRT up	CATCCGAATCCAATTCCTCAAC
CmERF3 qRT low	ACCAAACTCTAACTCCGTGCCTC
CmZinc finger2 qRT up	GGCAATTAGACCTCAATAGCCATAG
CmZinc finger2 qRT low	AAGGCAGTCGAGTTAGCTTATCG
CmZinc finger3 qRT up	AACGAACCACTCAGGCTCCAG
CmZinc finger3 qRT low	GGGCACTGCTCCACTTGACC
CmHD5 qRT up	TTTCGTTATTAGGAGTTACACTTGG
CmHD5 qRT low	CAGATTCAGTAGGAAGAAGAGGG
CmbHLH4 qRT up	CTTGTCATTGTAGAACTAAGGAGGTG
CmbHLH4 qRT low	ACGCTTTATCCGTCTTGTTTGAG
CmRING finger2 qRT up	GTGGTTGAGTTCGCATTCGTC
CmRING finger2 qRT low	AACAAGAATTACCACCATGTGCC
CmNAC3 qRT up	GGAAGAGGAAGAGCCGATATTTG
CmNAC3 qRT low	TGCCGCAGATACATCAGCATAG
CmMADS2 qRT up	GTCGGTGTTATGAAAACCCTTG
CmMADS2 qRT low	AGTAAATGCCTTTGGGTGCG
CmSEUSS qRT up	TGTATGATAACGTAGGGCATCACTC
CmSEUSS qRT low	AAAGCTCGTCGATAACACCACTC
CmB-box qRT up	ACGATAATTCATTTCACCAAACTCC
CmB-box qRT low	AAACTCATCAACATGCCATCCAG
CmUBI qRT up	AGCTGAGCAGACTCCCGATG
CmUBI qRT low	AGGCGAATCATCAGTACCAAGT
CmNAC2 up1	GATGGCACAAGACAGGTAAGACTAG	For full length cloning and Super1300 vector construction
CmNAC2 up2	GAGGAAGAAAAAGATGGAGAGATAG
CmNAC2 low2	GATTTCCTTATTCACCTGCCTTC
CmNAC2 up(+Swa I)	GCCATTTAAATATGACATGGTGTAACGATGAAAACGATAC
CmNAC2 low(+Kpn I)	CGGGGTACCTTTCTTGCTTGCTCCAGTCGATAGAT
CmHEMA1 low1	GTGTACCTGTCAGCAGCGGATG	For promoter cloning and PBI121 vector construction
CmHEMA1 low2	ATTTGATGATGAAGAAGATTGGC
CmHEMA1 low3	TGTTGGTTCTTCTTGGAAAGTGAC
CmHEMA1 up3	TTTAATTTGAGGGAGGGCCTG
proCmHEMA1 up	AGTGCCACTATAGAGCTTAGGGG
proCmHEMA1 up(+Kpn I)	CGGGGTACC AGTGCCACTATAGAGCTTAGGGG
proCmHEMA1 low(+BamH I)	CGCGGATCC GCTAGCAACCTTTCGATGTCCACAG
proCmCRD up1	TAAACAATAAAATCCCTCACACTCG
proCmCRD up2	TAAAACCACGCCAAATTATGCGGAC
CmCRD1 low	TGCAACAATGCTTCAAATTCAG
proCRD1 up(+Kpn I)	CGGGGTACC CCAAATTATGCGGGCATTCG
proCRD1 low(+Xba I)	TGCTCTAGA TGTTGTTGGTTGTGTTAGTGTTTC
proCmCHLI1 up1	GATAGATTAACCCTTGTCTCATATCGTA
proCmCHLI1 up2	TTTGATGTTGTCTAAGTTATTGCGA
proCmCHLI1 up3	TGTTATCGCCCTCCGCAA
proCmCHLI1 up4	CACAAAAAGAGTTTCTATGTTCGCT
proCmCHLI1 low	AATAGAGGGCTTTGAGGAAGAAGA
proCmCHLI1 up(+Apa I)	TATGGGCCCTTTGATGTTGTCTAAGTTATTG
proCmCHLI1 low(+BamH I)	TCTGGATCCTGTTGGTTACTCAGCAAATTG
proCmPORA1 up1	AACCATCGGACTTAGTTTTATATTATC
proCmPORA1 up2	TTTATTAACGATAGCCATAGCGTAG
proCmPORA1 up3	GTTCCCTATTTACAGTGACATTGTAG
proCmPORA1 up4	TCTTATCATATCCTGTTGCATCAGC
proCmPORA1 up5	CCCATTTCCAGCTCTCCAAAG
proCmPORA1 low	TTCCAACCAAGAGATGACTAAAATC
proCmPORA1 up(+Apa I)	TATGGGCCCGAGGTACGTTACGCATACTTTCAG
proCmPORA1 up(+BamH I)	TCTGGATCCAGAGAGATATTTTTGTTCTTGTTGC
proCmCRD1 recombination up	gactcactatagggcgaattcCCAAATTATGCGGGCATTCG	For yeast one hybrid
proCmCRD1 recombination low	agtggatccacgcgtgagctcTGTTGTTGGTTGTGTTAGTGTTTCA
proCmHEMA1 recombination up	gactcactatagggcgaattcAGTGCCACTATAGAGCTTAGGGGT
proCmHEMA1 recombination low	agtggatccacgcgtgagctcGCTAGCAACCTTTCGATGTCCA
proCmPORA1 recombination up	gactcactatagggcgaattcGAGGTACGTTACGCATACTTTCAGTT
proCmPORA1 recombination low	agtggatccacgcgtgagctcAGAGAGATATTTTTGTTCTTGTTGCTTT
proCmCHLI1 recombination up	gactcactatagggcgaattcTTTGATGTTGTCTAAGTTATTGCGAA
proCmCHLI1 recombination low	agtggatccacgcgtgagctcTGTTGGTTACTCAGCAAATTGAAAT
CmNAC2 recombination up	gtaccagattacgctcatatgATGACATGGTGTAACGATGAAAACG
CmNAC2 recombination low	acgattcatctgcagctcgagTCATTTCTTGCTTGCTCCAGTCG

## Sheet: gene id
gene id	gene name
Cluster-35308.131599	CmHEMA1
Cluster-35308.137237	CmGSA1
Cluster-35308.131227	CmHEMB1
Cluster-35308.117139	CmHEMC1
Cluster-35308.110989	CmHEMD1
Cluster-35308.135039	CmHEME1
Cluster-35308.121217	CmHEMF1
Cluster-35308.161855	CmHEMG1
Cluster-35308.149260	CmCHLI1
Cluster-35308.132084	CmCHLD1
Cluster-35308.124019	CmCHLH1
Cluster-35308.115727	CmCHLM1
Cluster-35308.123158	CmCRD1
Cluster-35308.134839	CmPORA1
Cluster-35308.157630	CmDVR1
Cluster-35308.120161	CmCHLG1
Cluster-35308.126731	CmCAO1
Cluster-35308.117254	CmNYC1
Cluster-35308.123179	CmNYC2
Cluster-35308.127075	CmNYC3
Cluster-35308.76436	CmCLH1
Cluster-35308.120863	CmPPH1
Cluster-35308.118597	CmPAO1
Cluster-35308.141733	CmPAO2
Cluster-35308.78023	CmRCCR1
Cluster-35308.177654	CmNAC2
Cluster-35308.57929	CmARF1
Cluster-35308.65715	CmRING finger
Cluster-35308.82334	CmGTE1
Cluster-35308.90827	CmGTE2
Cluster-35308.97053	CmMYB1
Cluster-35308.104956	CmMYB2
Cluster-35308.113517	CmAP2
Cluster-35308.114830	CmLEUNIG1
Cluster-35308.115136	CmMADS1
Cluster-35308.118258	CmHD1
Cluster-35308.118833	CmHD2
Cluster-35308.121013	CmHD3
Cluster-35308.122904	CmIAA1
Cluster-35308.123662	CmHD4
Cluster-35308.126075	CmGATA2
Cluster-35308.128104	CmbHLH1
Cluster-35308.131489	CmERF2
Cluster-35308.132845	CmbHLH2
Cluster-35308.135531	CmGTE3
Cluster-35308.138628	Cmzipper1
Cluster-35308.147409	CmWRKY1
Cluster-35308.165168	CmWRKY2
Cluster-35308.166358	CmGTE4
Cluster-42043.0	CmERF3
Cluster-35308.27115	CmZinc finger2
Cluster-35308.72538	CmZinc finger3
Cluster-35308.95264	CmHD5
Cluster-35308.96035	CmbHLH4
Cluster-35308.100745	CmRING finger2
Cluster-35308.133747	CmNAC3
Cluster-35308.157394	CmMADS2
Cluster-35308.163689	CmSEUSS
Cluster-35308.180129	CmB-box
