# Supplementary material for: CmNAC73 Mediates the Formation of Green Color in Chrysanthemum Flowers by Directly Activating the Expression of Chlorophyll Biosynthesis Genes HEMA1 and CRD1
Source: Genes (Basel). 2021 May 8;12(5):704. doi: 10.3390/genes12050704 (PMC8151904; doi:10.3390/genes12050704)
Supplement: Supplementary file 1 [file genes-12-00704-s001.zip › genes-1207454-supplementary/Supplementary materials/Table S3 CXvsCV_ANvsDV_ANvsCX.DEG_up.xlsx]

## Sheet: All
gene_id	C. vestitum	‘Chunxiao’	‘Green anna’	Gene Length	NR GI	NR ID	NR Score	NR Evalue	NR Description	NT GI	NT ID	NT Score	NT Evalue	NT Description	KO ID	KO Name	KO Description	Http Link	Swissprot ID	Swissprot Score	Swissprot Evalue	Swissprot Description	PFAM ID	PFAM description	Gene Ontology Biological Pathway	BP Description	Gene Ontology Molecular Function	MF Description	Gene Ontology Cellular Component	CC Description	KOG ID	KOG Description	UP_DOWN_REGULATION(ANvsCV)	log2ratio(ANvsCV)	q value(ANvsCV)	UP_DOWN_REGULATION(ANvsCX)	log2ratio(ANvsCX)	q value(ANvsCX)	UP_DOWN_REGULATION(CXvsCV)	log2ratio(CXvsCV)	q value(CXvsCV)	CDS_flag	sample_readcount(CV_1)	sample_readcount(CV_2)	sample_readcount(CV_3)	sample_readcount(AN_1)	sample_readcount(AN_2)	sample_readcount(AN_3)	sample_readcount(CX_1)
Cluster-35308.119808	2.3	59.24	7116.13	315	--	--	--	--	--	27497729	AY170324.1	244	2.97e-123	Chrysanthemum virus B coat protein and putative nucleic acid-binding protein genes, partial cds	--	--	--	--	P37991	378	1.2e-35	Coat protein OS=Chrysanthemum virus B PE=3 SV=1	PF00286	Viral coat protein	--	--	GO:0005198	structural molecule activity	GO:0019028	viral capsid	--	--	UP	11.665	1.23e-05	UP	6.6355	0.0067316	UP	4.9693	0.013828	blast,frame:1 start:1 end:255	1	0	5	7703	9472	86	5
Cluster-35308.120535	1.06	30.45	2935.86	7875	--	--	--	--	--	162286859	AB245142.1	2392	0	Chrysanthemum virus B genomic RNA, complete genome, isolate: S	--	--	--	--	Q65652	2869	0	RNA replication polyprotein OS=Blueberry scorch virus GN=ORF1 PE=1 SV=1	PF01660//PF05413//PF00978//PF01213//PF01443//PF02701//PF05379//PF01637	Viral methyltransferase//Putative closterovirus papain-like endopeptidase//RNA dependent RNA polymerase//Adenylate cyclase associated (CAP) N terminal//Viral (Superfamily 1) RNA helicase//Dof domain, zinc finger//Carlavirus endopeptidase//Archaeal ATPase	GO:0006355//GO:0080009//GO:0019079//GO:0006144//GO:0006351//GO:0007010//GO:0006396//GO:0009451	regulation of transcription, DNA-templated//mRNA methylation//viral genome replication//purine nucleobase metabolic process//transcription, DNA-templated//cytoskeleton organization//RNA processing//RNA modification	GO:0005524//GO:0003779//GO:0008174//GO:0003723//GO:0003677//GO:0016817//GO:0003968	ATP binding//actin binding//mRNA methyltransferase activity//RNA binding//DNA binding//hydrolase activity, acting on acid anhydrides//RNA-directed RNA polymerase activity	GO:0031379	RNA-directed RNA polymerase complex	--	--	UP	11.674	1.9e-05	UP	6.4547	0.0098663	UP	5.1602	0.00047754	blast,frame:2 start:41 end:6415|blast,frame:1 start:6439 end:7143	34	7	293.88	393980	571612	3605.3	5184.42
Cluster-35308.111579	0.02	0.54	24.67	1833	731392482	XP_010651109.1	678	8.4e-69	PREDICTED: interactor of constitutive active ROPs 3 isoform X1 [Vitis vinifera]>gi|731392484|ref|XP_010651110.1| PREDICTED: interactor of constitutive active ROPs 3 isoform X1 [Vitis vinifera]>gi|731392486|ref|XP_010651111.1| PREDICTED: interactor of constitutive active ROPs 3 isoform X1 [Vitis vinifera]>gi|731392488|ref|XP_010651112.1| PREDICTED: interactor of constitutive active ROPs 3 isoform …	--	--	--	--	--	--	--	--	--	Q9LSS5	472	9.1e-46	Interactor of constitutive active ROPs 3 OS=Arabidopsis thaliana GN=ICR3 PE=1 SV=1	PF04977//PF10473	Septum formation initiator//Leucine-rich repeats of kinetochore protein Cenp-F/LEK1	GO:0007049	cell cycle	GO:0008134//GO:0045502//GO:0042803	transcription factor binding//dynein binding//protein homodimerization activity	GO:0030286//GO:0005667	dynein complex//transcription factor complex	--	--	UP	10.871	1.37e-55	UP	5.4347	5.89e-40	UP	5.3721	0.040131	blast,frame:-3 start:1696 end:110	0	0	1	580.23	608.8	455.46	4.05
Cluster-35308.134404	0.09	1.05	47.26	1203	--	--	--	--	--	--	--	--	--	--	--	--	--	--	--	--	--	--	--	--	--	--	--	--	--	--	--	--	UP	8.879	3.53e-55	UP	5.2688	1.06e-42	UP	3.5754	0.010715	estscan,start:1162 end:199; minus strand	0	2	1.61	609.49	597.29	665.16	20.94
Cluster-35308.113716	0	0.82	4.52	1049	--	--	--	--	--	--	--	--	--	--	--	--	--	--	--	--	--	--	--	--	--	--	--	--	--	--	--	--	UP	Inf	8.3e-13	UP	2.2621	0.00073786	UP	Inf	0.005285	estscan,start:513 end:439; minus strand	0	0	0	50	40	59	8
Cluster-35308.134545	0.06	0.63	20.6	2001	359478681	XP_002282027.2	677	1.2e-68	PREDICTED: interactor of constitutive active ROPs 3 isoform X3 [Vitis vinifera]	--	--	--	--	--	--	--	--	--	Q9LSS5	477	2.6e-46	Interactor of constitutive active ROPs 3 OS=Arabidopsis thaliana GN=ICR3 PE=1 SV=1	PF10473//PF04977//PF13851	Leucine-rich repeats of kinetochore protein Cenp-F/LEK1//Septum formation initiator//Growth-arrest specific micro-tubule binding	GO:0007049//GO:0048870	cell cycle//cell motility	GO:0045502//GO:0008134//GO:0042803	dynein binding//transcription factor binding//protein homodimerization activity	GO:0031514//GO:0005667//GO:0030286	motile cilium//transcription factor complex//dynein complex	--	--	UP	8.4397	1.39e-40	UP	4.8927	1.32e-24	UP	3.4841	0.038651	blast,frame:-1 start:1863 end:334|blast,frame:-2 start:350 end:285	0	0	4.58	562.55	573.53	386.21	3.01
Cluster-35308.78134	0	0.12	3.6	5072	734392055	KHN27546.1	1686	3e-185	LINE-1 reverse transcriptase like, partial [Glycine soja]	--	--	--	--	--	K10742	DNA2	DNA replication ATP-dependent helicase Dna2	http://www.genome.jp/dbget-bin/www_bget?ko:K10742	P08548	459	8.1e-44	LINE-1 reverse transcriptase homolog OS=Nycticebus coucang PE=3 SV=1	PF00076	RNA recognition motif. (a.k.a. RRM, RBD, or RNP domain)	--	--	GO:0003676	nucleic acid binding	--	--	--	--	UP	9.5365	2.27e-12	UP	4.769	2.41e-06	UP	4.73	0.033419	estscan,start:46 end:5072	1	0	0	141	223	362	7
Cluster-35308.123953	0.02	0.36	9.92	1800	848920160	XP_012857026.1	298	9.6e-25	PREDICTED: lysine-specific demethylase JMJ25-like [Erythranthe guttatus]	--	--	--	--	--	K15601	KDM3	lysine-specific demethylase 3	http://www.genome.jp/dbget-bin/www_bget?ko:K15601	Q9SSE9	250	4.9e-20	Lysine-specific demethylase JMJ25 OS=Arabidopsis thaliana GN=JMJ25 PE=1 SV=1	--	--	--	--	--	--	--	--	--	--	UP	9.3657	1e-34	UP	4.5994	3.78e-23	UP	4.7275	0.03679	estscan,start:1800 end:1187; minus strand	1.1	0	0	192.21	199.44	250.88	7.65
Cluster-35308.100437	1.57	4.53	121.19	843	747048468	XP_011070248.1	647	1.5e-65	PREDICTED: expansin-like B1 [Sesamum indicum]	--	--	--	--	--	--	--	--	--	O23547	536	1.6e-53	Expansin-like B1 OS=Arabidopsis thaliana GN=EXLB1 PE=2 SV=2	--	--	--	--	--	--	--	--	--	--	UP	6.277	0.00090623	UP	4.5378	0.019184	UP	1.7018	0.018133	estscan,start:843 end:294; minus strand	15.89	9.11	13.25	545.94	516	1829.78	29
Cluster-35308.102391	0	3.4	9.36	1209	661880469	CDP15822.1	136	3.9e-06	unnamed protein product [Coffea canephora]	--	--	--	--	--	--	--	--	--	--	--	--	--	--	--	--	--	--	--	--	--	--	--	UP	Inf	1.21e-25	UP	1.2111	0.0077122	UP	Inf	4.21e-05	blast,frame:1 start:274 end:519	0	0	0	121.69	99.33	150.39	68.71
Cluster-35308.97762	0.7	1.92	46.36	1409	--	--	--	--	--	--	--	--	--	--	--	--	--	--	--	--	--	--	--	--	--	--	--	--	--	--	--	--	UP	6.0879	9.53e-44	UP	4.3941	5.23e-35	UP	1.6537	0.045848	estscan,start:744 end:862	18.27	6.01	9.81	788.64	654.46	796.27	24.24
Cluster-35308.114101	0.71	4.97	118.28	861	317373797	ADV16381.1	767	1.9e-79	chloroplast phosphoglycerate kinase 3 [Helianthus annuus]	3738260	AB018412.1	205	4.17e-101	Populus nigra PnChlPGK mRNA for chloroplast phosphoglycerate kinase, complete cds	K00927	PGK, pgk	phosphoglycerate kinase	http://www.genome.jp/dbget-bin/www_bget?ko:K00927	P29409	708	1.8e-73	Phosphoglycerate kinase, chloroplastic (Fragment) OS=Spinacia oleracea PE=2 SV=2	PF00162	Phosphoglycerate kinase	GO:0015976//GO:0006096//GO:0016310//GO:0006094	carbon utilization//glycolytic process//phosphorylation//gluconeogenesis	GO:0004618	phosphoglycerate kinase activity	--	--	KOG1367	3-phosphoglycerate kinase	UP	7.4807	5.13e-57	UP	4.3565	2.85e-37	UP	3.0878	3.36e-05	estscan,start:147 end:861	5.17	6.31	6.41	1078.99	1070.79	839.99	41.46
Cluster-35308.106443	0	0.2	4.71	5779	147788164	CAN71595.1	1362	1.3e-147	hypothetical protein VITISV_010143 [Vitis vinifera]	--	--	--	--	--	--	--	--	--	P04146	820	1.3e-85	Copia protein OS=Drosophila melanogaster GN=GIP PE=1 SV=3	PF13683//PF00665	Integrase core domain//Integrase core domain	GO:0015074	DNA integration	--	--	--	--	--	--	UP	10.132	4.07e-41	UP	4.3838	2.84e-21	UP	5.7099	0.00043862	blast,frame:2 start:2 end:1975	1	0	0	302.43	324.97	466.25	21
Cluster-35308.111578	0.14	0.71	15.01	2030	731392482	XP_010651109.1	391	1.8e-35	PREDICTED: interactor of constitutive active ROPs 3 isoform X1 [Vitis vinifera]>gi|731392484|ref|XP_010651110.1| PREDICTED: interactor of constitutive active ROPs 3 isoform X1 [Vitis vinifera]>gi|731392486|ref|XP_010651111.1| PREDICTED: interactor of constitutive active ROPs 3 isoform X1 [Vitis vinifera]>gi|731392488|ref|XP_010651112.1| PREDICTED: interactor of constitutive active ROPs 3 isoform …	--	--	--	--	--	--	--	--	--	Q9LSS5	297	2e-25	Interactor of constitutive active ROPs 3 OS=Arabidopsis thaliana GN=ICR3 PE=1 SV=1	PF06156//PF04977//PF00038//PF07989//PF02183//PF13851//PF10473//PF00769	Protein of unknown function (DUF972)//Septum formation initiator//Intermediate filament protein//Centrosomin N-terminal motif 1//Homeobox associated leucine zipper//Growth-arrest specific micro-tubule binding//Leucine-rich repeats of kinetochore protein Cenp-F/LEK1//Ezrin/radixin/moesin family	GO:0006260//GO:0007049//GO:0006355//GO:0048870	DNA replication//cell cycle//regulation of transcription, DNA-templated//cell motility	GO:0005198//GO:0003700//GO:0008134//GO:0042803//GO:0043565//GO:0045502//GO:0008092	structural molecule activity//transcription factor activity, sequence-specific DNA binding//transcription factor binding//protein homodimerization activity//sequence-specific DNA binding//dynein binding//cytoskeletal protein binding	GO:0005815//GO:0005667//GO:0019898//GO:0031514//GO:0005737//GO:0030286//GO:0005882	microtubule organizing center//transcription factor complex//extrinsic component of membrane//motile cilium//cytoplasm//dynein complex//intermediate filament	--	--	UP	6.8261	5.99e-23	UP	4.3082	1.2e-13	UP	2.4612	0.046917	blast,frame:-1 start:1403 end:285	1	1	8.51	437.9	429.63	262.22	13.84
Cluster-35308.120643	2.57	320.23	5988.28	8067	--	--	--	--	--	1785482	D11161.1	134	1.19e-60	Garlic latent virus genomic RNA for RNA replicase, coat protein and other products, complete and partial cds	--	--	--	--	P17965	2739	5.4e-308	RNA replication polyprotein OS=Potato virus M (strain Russian) GN=ORF1 PE=3 SV=2	PF01443//PF03553//PF00978//PF02562//PF01660//PF01380//PF02399//PF01637//PF03171//PF00286//PF05379	Viral (Superfamily 1) RNA helicase//Na+/H+ antiporter family//RNA dependent RNA polymerase//PhoH-like protein//Viral methyltransferase//SIS domain//Origin of replication binding protein//Archaeal ATPase//2OG-Fe(II) oxygenase superfamily//Viral coat protein//Carlavirus endopeptidase	GO:0009451//GO:0006396//GO:0006260//GO:0006351//GO:0005975//GO:0006144//GO:0080009//GO:0055114	RNA modification//RNA processing//DNA replication//transcription, DNA-templated//carbohydrate metabolic process//purine nucleobase metabolic process//mRNA methylation//oxidation-reduction process	GO:0016817//GO:0003968//GO:0003723//GO:0005198//GO:0008174//GO:0016491//GO:0030246//GO:0003688//GO:0005524	hydrolase activity, acting on acid anhydrides//RNA-directed RNA polymerase activity//RNA binding//structural molecule activity//mRNA methyltransferase activity//oxidoreductase activity//carbohydrate binding//DNA replication origin binding//ATP binding	GO:0019028//GO:0016021//GO:0031379//GO:0046809	viral capsid//integral component of membrane//RNA-directed RNA polymerase complex//replication compartment	--	--	UP	11.257	3.39e-06	UP	3.9747	0.047812	UP	7.2375	0.049258	blast,frame:1 start:37 end:6300	413	10	422	326548	338239	1273339	78179
Cluster-35308.136305	0	0.79	3.94	963	734409022	KHN35129.1	180	2.5e-11	Exportin-1 [Glycine soja]	--	--	--	--	--	K14290	XPO1, CRM1	exportin-1	http://www.genome.jp/dbget-bin/www_bget?ko:K14290	F4IZR5	154	3.6e-09	Protein EXPORTIN 1B OS=Arabidopsis thaliana GN=XPO1B PE=2 SV=1	--	--	--	--	--	--	--	--	--	--	UP	Inf	2.4e-10	UP	2.1899	0.0055882	UP	Inf	0.014269	blast,frame:1 start:502 end:684	0	0	0	30.83	34.55	49.98	7.46
Cluster-35308.156459	0	0.56	2.68	1604	848858940	XP_012830383.1	1453	1e-158	PREDICTED: uncharacterized protein LOC105951477 [Erythranthe guttatus]	566193682	XM_002316607.2	278	2.08e-141	Populus trichocarpa hypothetical protein (POPTR_0011s04510g) mRNA, complete cds	--	--	--	--	--	--	--	--	--	--	--	--	--	--	--	--	--	--	UP	Inf	5.03e-13	UP	2.1487	0.0017852	UP	Inf	0.02569	blast,frame:-1 start:1529 end:276	0	0	0	47.75	51.06	52.63	14.07
Cluster-35308.73189	0.04	0.71	11.16	1614	802768962	XP_012090225.1	961	1.1e-101	PREDICTED: SKP1-like protein 21 isoform X1 [Jatropha curcas]>gi|643706123|gb|KDP22255.1| hypothetical protein JCGZ_26086 [Jatropha curcas]	255545239	XM_002513635.1	207	6.15e-102	Ricinus communis ubiquitin-protein ligase, putative, mRNA	K03094	SKP1, CBF3D	S-phase kinase-associated protein 1	http://www.genome.jp/dbget-bin/www_bget?ko:K03094	Q8LF97	756	9.4e-79	SKP1-like protein 21 OS=Arabidopsis thaliana GN=ASK21 PE=2 SV=1	PF01080//PF01466//PF03931	Presenilin//Skp1 family, dimerisation domain//Skp1 family, tetramerisation domain	GO:0006511	ubiquitin-dependent protein catabolic process	GO:0004190	aspartic-type endopeptidase activity	GO:0016021	integral component of membrane	KOG1724	SCF ubiquitin ligase, Skp1 component	UP	8.1661	2.12e-33	UP	3.772	3.55e-18	UP	4.3796	0.0028096	blast,frame:3 start:162 end:1202	0	2.34	0	196.05	217.36	223.15	12.06
Cluster-35308.101845	0.11	5.12	76.32	479	--	--	--	--	--	--	--	--	--	--	--	--	--	--	--	--	--	--	--	--	--	--	--	--	--	--	--	--	UP	9.2667	5.28e-36	UP	3.6475	4.17e-18	UP	5.6049	0.00026872	estscan,start:9 end:283	0	1	0	190	226	267	22
Cluster-35308.136045	0	0.28	4.01	5759	147788164	CAN71595.1	1353	1.4e-146	hypothetical protein VITISV_010143 [Vitis vinifera]	--	--	--	--	--	--	--	--	--	P04146	809	2.4e-84	Copia protein OS=Drosophila melanogaster GN=GIP PE=1 SV=3	PF00665//PF13683	Integrase core domain//Integrase core domain	GO:0015074	DNA integration	--	--	--	--	--	--	UP	10.045	1.17e-42	UP	3.74	2.61e-20	UP	6.243	0.0019149	blast,frame:1 start:3109 end:5757|blast,frame:2 start:2 end:1975	0	0	1	271.49	313.29	346.84	20.43
Cluster-35308.177654	1.33	3.15	6.34	1387	571061260	AHF27222.1	967	2e-102	NAC transcription factor [Hevea brasiliensis]	357517270	XM_003628876.1	179	1.93e-86	Medicago truncatula NAC domain protein (MTR_8g069160) mRNA, complete cds	--	--	--	--	O49459	868	8.3e-92	NAC domain-containing protein 73 OS=Arabidopsis thaliana GN=NAC073 PE=2 SV=1	PF02365	No apical meristem (NAM) protein	GO:0006355	regulation of transcription, DNA-templated	GO:0003677	DNA binding	--	--	--	--	UP	2.3394	8.14e-06	FALSE	0.83462	0.1836	UP	1.4599	0.023657	blast,frame:-1 start:1099 end:203	21.15	10.41	31.33	90.32	81.43	127.1	30.64
Cluster-35308.144288	0.02	0.6	8.35	1855	--	--	--	--	--	--	--	--	--	--	--	--	--	--	--	--	--	--	--	--	--	--	--	--	--	--	--	--	UP	9.3	2.33e-19	UP	3.6384	4.15e-08	UP	5.6011	0.0011556	estscan,start:1 end:1855	0	0	1	139	160	258	7
Cluster-35308.128124	0.32	4.26	56.1	2300	661898418	CDO98385.1	2052	5e-228	unnamed protein product [Coffea canephora]	731426557	XM_002280946.3	564	0	PREDICTED: Vitis vinifera eukaryotic peptide chain release factor GTP-binding subunit ERF3A (LOC100249117), mRNA	K03267	ERF3, GSPT	peptide chain release factor subunit 3	http://www.genome.jp/dbget-bin/www_bget?ko:K03267	Q8R050	1340	2.6e-146	Eukaryotic peptide chain release factor GTP-binding subunit ERF3A OS=Mus musculus GN=Gspt1 PE=1 SV=2	PF03144//PF01926//PF00503	Elongation factor Tu domain 2//50S ribosome-binding GTPase//G-protein alpha subunit	GO:0007186//GO:0007165	G-protein coupled receptor signaling pathway//signal transduction	GO:0004871//GO:0019001//GO:0005525//GO:0031683//GO:0003924	signal transducer activity//guanyl nucleotide binding//GTP binding//G-protein beta/gamma-subunit complex binding//GTPase activity	--	--	KOG0459	Polypeptide release factor 3	UP	7.4017	4.28e-63	UP	3.6049	1.65e-28	UP	3.7723	0.00082219	blast,frame:2 start:53 end:1639	10.16	17.43	0	1550.54	1534.68	1740.33	125.4
Cluster-35308.104936	0.24	2.54	33.12	633	698517800	XP_009803782.1	279	5.3e-23	PREDICTED: uncharacterized protein LOC104249101, partial [Nicotiana sylvestris]	--	--	--	--	--	--	--	--	--	P82024	148	1.2e-08	30S ribosomal protein S21, chloroplastic (Fragment) OS=Spinacia oleracea GN=rps21 PE=1 SV=1	PF01165//PF07927	Ribosomal protein S21//HicA toxin of bacterial toxin-antitoxin,	GO:0042254//GO:0006412	ribosome biogenesis//translation	GO:0003735//GO:0003729	structural constituent of ribosome//mRNA binding	GO:0005840	ribosome	--	--	UP	7.4563	1.75e-24	UP	3.4947	2.24e-12	UP	3.9247	0.0068271	estscan,start:633 end:144; minus strand	1.27	0.95	1.41	181.97	210.11	125.98	11.64
Cluster-35308.121119	0.08	0.64	8.37	1488	--	--	--	--	--	--	--	--	--	--	--	--	--	--	--	--	--	--	--	--	--	--	--	--	--	--	--	--	UP	6.8595	2.3e-24	UP	3.5496	2.53e-13	UP	3.2624	0.034902	estscan,start:368 end:641	0	1	3	122.91	178.85	132.67	4
Cluster-35308.148436	0.05	1.46	18.7	781	359489616	XP_002267348.2	493	1e-47	PREDICTED: (+)-neomenthol dehydrogenase [Vitis vinifera]>gi|297745217|emb|CBI40297.3| unnamed protein product [Vitis vinifera]	--	--	--	--	--	K15095	E1.1.1.208	(+)-neomenthol dehydrogenase	http://www.genome.jp/dbget-bin/www_bget?ko:K15095	A4UHT7	428	4.9e-41	Salutaridine reductase OS=Papaver bracteatum GN=SALR PE=1 SV=1	PF00106	short chain dehydrogenase	GO:0008152	metabolic process	GO:0016491	oxidoreductase activity	--	--	--	--	UP	8.7229	5.58e-26	UP	3.5212	8.06e-13	UP	5.1609	0.00648	blast,frame:-2 start:780 end:226	1.01	0	0	165.32	141.08	103.27	6.36
Cluster-35308.87642	0.04	1.84	22.94	1371	326582930	ADZ97028.1	1175	1.5e-126	carbonic anhydrase 3 [Flaveria cronquistii]	326582929	JF313387.1	517	0	Flaveria cronquistii carbonic anhydrase 3 mRNA, complete cds	K01673	cynT, can	carbonic anhydrase	http://www.genome.jp/dbget-bin/www_bget?ko:K01673	P46510	1094	5.1e-118	Carbonic anhydrase OS=Flaveria bidentis PE=2 SV=2	PF00484	Carbonic anhydrase	GO:0006730//GO:0006807	one-carbon metabolic process//nitrogen compound metabolic process	GO:0004089//GO:0008270	carbonate dehydratase activity//zinc ion binding	--	--	KOG1578	Predicted carbonic anhydrase involved in protection against oxidative damage	UP	9.1168	1.02e-44	UP	3.3802	6.33e-18	UP	5.7	0.0085425	blast,frame:-3 start:1327 end:359	2	0	0	322	443	313	34
Cluster-35308.120626	1.4	15.16	185.82	747	302818739	XP_002991042.1	483	1.4e-46	hypothetical protein SELMODRAFT_429429 [Selaginella moellendorffii]>gi|300141136|gb|EFJ07850.1| hypothetical protein SELMODRAFT_429429 [Selaginella moellendorffii]	--	--	--	--	--	--	--	--	--	--	--	--	--	--	--	--	--	--	--	--	--	--	--	UP	7.1371	1.79e-19	UP	3.4126	6.33e-08	UP	3.6843	7.45e-10	blast,frame:-1 start:633 end:241	11.07	7.04	10.33	1521.05	1492.4	803.3	79.92
Cluster-35308.123274	0	2.15	8.28	878	470103604	XP_004288224.1	794	1.4e-82	PREDICTED: inositol-3-phosphate synthase [Fragaria vesca subsp. vesca]	8096265	AB009881.1	246	6.87e-124	Nicotiana tabacum mRNA for myo-inositol 1-phosphate synthase, complete cds	K01858	INO1, ISYNA1	myo-inositol-1-phosphate synthase	http://www.genome.jp/dbget-bin/www_bget?ko:K01858	O64437	783	3.8e-82	Inositol-3-phosphate synthase OS=Oryza sativa subsp. japonica GN=INO1 PE=2 SV=2	PF07994	Myo-inositol-1-phosphate synthase	GO:0006021//GO:0019872//GO:0008654	inositol biosynthetic process//streptomycin biosynthetic process//phospholipid biosynthetic process	GO:0004512	inositol-3-phosphate synthase activity	--	--	KOG0693	Myo-inositol-1-phosphate synthase	UP	Inf	3.2e-17	UP	1.8106	0.0023093	UP	Inf	9.5e-06	estscan,start:878 end:347; minus strand	0	0	0	55.14	92.65	67.45	10.41
Cluster-35308.94514	0.1	1.82	21.69	972	--	--	--	--	--	--	--	--	--	--	--	--	--	--	Q9AXQ6	130	2.2e-06	Eukaryotic translation initiation factor 5A-1 OS=Solanum lycopersicum PE=2 SV=1	PF03323	Bacillus/Clostridium GerA spore germination protein	GO:0009847	spore germination	--	--	GO:0016021	integral component of membrane	--	--	UP	7.6667	9.29e-33	UP	3.411	8.35e-16	UP	4.2324	0.00056676	blast,frame:1 start:1 end:675	1.43	1.55	0	224.76	192.23	229.65	20.51
Cluster-35308.139517	0.03	0.46	5.33	1848	498038	AAA33934.1	1600	1e-175	lipid transfer protein, partial [Senecio odorus]	697157680	XM_009589298.1	112	4.56e-49	PREDICTED: Nicotiana tomentosiformis protein ECERIFERUM 3-like (LOC104085299), mRNA	--	--	--	--	Q8H1Z0	1175	2.8e-127	Protein ECERIFERUM 3 OS=Arabidopsis thaliana GN=CER3 PE=1 SV=1	PF04116	Fatty acid hydroxylase superfamily	GO:0006633//GO:0055114	fatty acid biosynthetic process//oxidation-reduction process	GO:0016491//GO:0005506	oxidoreductase activity//iron ion binding	--	--	--	--	UP	7.3246	1.44e-22	UP	3.3527	1.9e-11	UP	3.957	0.020843	blast,frame:3 start:336 end:1628	0	1.74	0	122.02	95.23	138.06	11.03
Cluster-35308.138006	0	0.73	2.21	2372	731399400	XP_010653608.1	1345	4.9e-146	PREDICTED: TSL-kinase interacting protein 1 isoform X2 [Vitis vinifera]>gi|297741635|emb|CBI32767.3| unnamed protein product [Vitis vinifera]	720079934	XM_010243525.1	157	5.68e-74	PREDICTED: Nelumbo nucifera TSL-kinase interacting protein 1 (LOC104586335), transcript variant X3, mRNA	--	--	--	--	Q8LJT8	1117	1.9e-120	TSL-kinase interacting protein 1 OS=Arabidopsis thaliana GN=TKI1 PE=1 SV=2	--	--	--	--	GO:0005488	binding	--	--	--	--	UP	Inf	4.2e-15	UP	1.406	0.014463	UP	Inf	1.38e-06	blast,frame:-3 start:2199 end:328	0	0	0	44.41	86.95	65.65	25.38
Cluster-35308.96837	0.03	0.44	5.09	2063	595803167	XP_007201970.1	136	6.7e-06	hypothetical protein PRUPE_ppa004780mg [Prunus persica]>gi|462397501|gb|EMJ03169.1| hypothetical protein PRUPE_ppa004780mg [Prunus persica]	571031384	KF815390.1	65	6.84e-23	Helianthus annuus mitochondrion, complete genome	--	--	--	--	--	--	--	--	--	--	--	--	--	--	--	--	--	--	UP	7.7681	6.55e-23	UP	3.3656	1.91e-10	UP	4.3423	0.011219	estscan,start:1 end:1542	0.14	0	2.04	93.71	125.06	166.34	5.16
Cluster-35308.72426	0.14	0.88	9.65	1465	595793391	XP_007200444.1	920	5.8e-97	hypothetical protein PRUPE_ppa008903mg [Prunus persica]>gi|462395844|gb|EMJ01643.1| hypothetical protein PRUPE_ppa008903mg [Prunus persica]	823167868	XR_001135007.1	35	2.29e-06	PREDICTED: Gossypium raimondii carbonic anhydrase, chloroplastic (LOC105798316), transcript variant X2, misc_RNA	K01673	cynT, can	carbonic anhydrase	http://www.genome.jp/dbget-bin/www_bget?ko:K01673	Q94CE3	843	6.9e-89	Beta carbonic anhydrase 5, chloroplastic OS=Arabidopsis thaliana GN=BCA5 PE=2 SV=1	PF00484	Carbonic anhydrase	GO:0006807//GO:0006730	nitrogen compound metabolic process//one-carbon metabolic process	GO:0008270//GO:0004089	zinc ion binding//carbonate dehydratase activity	--	--	KOG1578	Predicted carbonic anhydrase involved in protection against oxidative damage	UP	6.1768	1.74e-24	UP	3.2698	1.46e-13	UP	2.8669	0.027768	blast,frame:-2 start:1395 end:1093|blast,frame:-1 start:1072 end:263	2.14	2.2	2.63	176.81	157.98	155.68	21.25
Cluster-35308.117525	0.05	0.89	9.61	1627	697138707	XP_009623436.1	1177	1e-126	PREDICTED: arginine--tRNA ligase, cytoplasmic-like isoform X1 [Nicotiana tomentosiformis]	590576594	XM_007012938.1	210	1.33e-103	Theobroma cacao Arginyl-tRNA synthetase, class Ic isoform 2 (TCM_037764) mRNA, complete cds	K01887	RARS, argS	arginyl-tRNA synthetase	http://www.genome.jp/dbget-bin/www_bget?ko:K01887	O23247	1031	1.2e-110	Arginine--tRNA ligase, chloroplastic/mitochondrial OS=Arabidopsis thaliana GN=EMB1027 PE=3 SV=1	PF03485//PF00750	Arginyl tRNA synthetase N terminal domain//tRNA synthetases class I (R)	GO:0006420//GO:0006560//GO:0006525	arginyl-tRNA aminoacylation//proline metabolic process//arginine metabolic process	GO:0000166//GO:0005524//GO:0004814	nucleotide binding//ATP binding//arginine-tRNA ligase activity	GO:0005737	cytoplasm	KOG4426	Arginyl-tRNA synthetase	UP	7.6187	1.03e-29	UP	3.2205	2.64e-14	UP	4.3538	0.0011003	estscan,start:750 end:1627	2.03	0	1.03	165.05	204.82	184.65	20.26
Cluster-35308.124552	0.13	0.44	4.63	3990	698568477	XP_009774058.1	1647	8e-181	PREDICTED: pentatricopeptide repeat-containing protein At1g02150 [Nicotiana sylvestris]	828289329	XM_004486696.2	176	2.63e-84	PREDICTED: Cicer arietinum golgin candidate 5 (LOC101513527), mRNA	--	--	--	--	Q8LPS6	1442	6.6e-158	Pentatricopeptide repeat-containing protein At1g02150 OS=Arabidopsis thaliana GN=At1g02150 PE=2 SV=2	PF04632//PF00515//PF13414//PF06156//PF13181	Fusaric acid resistance protein family//Tetratricopeptide repeat//TPR repeat//Protein of unknown function (DUF972)//Tetratricopeptide repeat	GO:0006810//GO:0006260	transport//DNA replication	GO:0005515	protein binding	GO:0005886	plasma membrane	--	--	UP	5.3062	2.33e-25	UP	3.2408	2.77e-15	UP	2.0035	0.042873	blast,frame:-2 start:2168 end:252	0	0	20.68	238.78	241.83	250.1	19.92
Cluster-35308.135909	0.05	1.4	14.66	1240	657400824	AES59180.2	138	2.4e-06	peroxisome biogenesis factor 10 [Medicago truncatula]	--	--	--	--	--	--	--	--	--	--	--	--	--	--	--	--	--	--	--	--	--	--	--	UP	8.2549	7.15e-11	UP	3.2236	0.00044628	UP	4.9937	0.000156	blast,frame:2 start:821 end:994	2	0	0	141.03	148.96	306.83	23.45
Cluster-35308.144527	4.14	12.28	125.41	1498	702378659	XP_010063071.1	1015	5.8e-108	PREDICTED: probable cytokinin riboside 5'-monophosphate phosphoribohydrolase LOGL10 [Eucalyptus grandis]>gi|629104794|gb|KCW70263.1| hypothetical protein EUGRSUZ_F03518 [Eucalyptus grandis]	--	--	--	--	--	K06966	K06966	uncharacterized protein	http://www.genome.jp/dbget-bin/www_bget?ko:K06966	--	--	--	--	--	--	--	--	--	--	--	--	--	--	UP	4.948	6.68e-40	UP	3.1658	1.11e-24	UP	1.7445	3.5e-05	blast,frame:-2 start:1404 end:454	83	63	70	2251	2061	2227	174
Cluster-35308.116472	0.1	2.36	23.85	807	590691345	XP_007043758.1	758	2e-78	Transferases, transferring glycosyl groups [Theobroma cacao]>gi|508707693|gb|EOX99589.1| Transferases, transferring glycosyl groups [Theobroma cacao]	--	--	--	--	--	--	--	--	--	Q67YC9	693	9.4e-72	Uncharacterized protein At4g14100 OS=Arabidopsis thaliana GN=At4g14100 PE=2 SV=1	--	--	--	--	--	--	--	--	--	--	UP	7.9491	2.26e-30	UP	3.1345	2.77e-13	UP	4.7994	0.0002248	blast,frame:2 start:5 end:697	0	2.35	0	204.43	172.12	169.82	15.95
Cluster-35308.130368	0.34	1.01	9.72	2130	659081124	XP_008441165.1	1313	2.3e-142	PREDICTED: delta-aminolevulinic acid dehydratase, chloroplastic [Cucumis melo]>gi|659081126|ref|XP_008441166.1| PREDICTED: delta-aminolevulinic acid dehydratase, chloroplastic [Cucumis melo]>gi|659081128|ref|XP_008441167.1| PREDICTED: delta-aminolevulinic acid dehydratase, chloroplastic [Cucumis melo]	645225540	XM_008221403.1	419	0	PREDICTED: Prunus mume delta-aminolevulinic acid dehydratase, chloroplastic (LOC103319807), mRNA	K01698	hemB, ALAD	porphobilinogen synthase	http://www.genome.jp/dbget-bin/www_bget?ko:K01698	P43210	1279	2.8e-139	Delta-aminolevulinic acid dehydratase, chloroplastic OS=Glycine max GN=HEMB PE=2 SV=1	PF00490	Delta-aminolevulinic acid dehydratase	GO:0015994//GO:0033014	chlorophyll metabolic process//tetrapyrrole biosynthetic process	GO:0046872//GO:0004655	metal ion binding//porphobilinogen synthase activity	--	--	KOG2794	Delta-aminolevulinic acid dehydratase	UP	4.8285	2.4e-24	UP	3.1062	8.63e-15	UP	1.6886	0.044911	blast,frame:-2 start:2129 end:1095	3.83	12.57	10.14	241.63	276.4	250.57	16.68
Cluster-35308.125272	0.32	6.03	58.21	418	186885907	ACC93361.1	177	2.4e-11	RNA polymerase beta subunit, partial (chloroplast) [Macledium zeyheri]	186885974	EU385505.1	125	5.75e-57	Youngia japonica RNA polymerase beta subunit (rpoB) gene, partial cds; chloroplast	K03043	rpoB	DNA-directed RNA polymerase subunit beta	http://www.genome.jp/dbget-bin/www_bget?ko:K03043	Q56P13	173	9.6e-12	DNA-directed RNA polymerase subunit beta OS=Lactuca sativa GN=rpoB PE=3 SV=2	--	--	--	--	--	--	--	--	--	--	UP	7.5657	3.37e-23	UP	3.011	9.04e-10	UP	4.5156	0.0027894	blast,frame:3 start:240 end:416	2	0	0	112	100	157	12
Cluster-35308.139222	0.05	0.63	6.06	2677	700206812	KGN61931.1	155	5.4e-08	hypothetical protein Csa_2G270730 [Cucumis sativus]	--	--	--	--	--	--	--	--	--	Q6WWW4	155	7.6e-09	E3 ubiquitin-protein ligase UPL3 OS=Arabidopsis thaliana GN=UPL3 PE=1 SV=1	--	--	--	--	--	--	--	--	--	--	UP	7.0417	4.08e-30	UP	3.1153	1.28e-13	UP	3.8792	0.00051434	blast,frame:2 start:80 end:301	3	0	2	186.19	182.6	247.74	19.43
Cluster-35308.124096	2.55	4.93	46.04	1866	537845572	AGU91437.1	1788	1.7e-197	phytoene synthase [Chrysanthemum boreale]	537845571	KC202434.1	933	0	Chrysanthemum boreale phytoene synthase mRNA, complete cds	K02291	crtB	phytoene synthase	http://www.genome.jp/dbget-bin/www_bget?ko:K02291	P37272	1344	7.1e-147	Bifunctional 15-cis-phytoene synthase, chromoplast OS=Capsicum annuum GN=PSY1 PE=1 SV=1	PF02313//PF00494	Fumarate reductase subunit D//Squalene/phytoene synthase	GO:0006106//GO:0009058	fumarate metabolic process//biosynthetic process	GO:0016740	transferase activity	GO:0016020	membrane	--	--	UP	4.2007	3.32e-29	UP	3.0478	3.34e-21	UP	1.1174	0.025341	estscan,start:1352 end:1; minus strand	36.32	68.48	67.21	874.79	1102.48	1138.2	96.31
Cluster-35308.119706	0.5	4.37	40.58	925	685291517	XP_009136704.1	334	3.3e-29	PREDICTED: CASP-like protein ARALYDRAFT_915236 [Brassica rapa]>gi|674942921|emb|CDX90580.1| BnaA03g42010D [Brassica napus]	--	--	--	--	--	--	--	--	--	B9RT03	314	9.6e-28	CASP-like protein 1D1 OS=Ricinus communis GN=RCOM_0679870 PE=2 SV=1	--	--	--	--	--	--	--	--	--	--	UP	6.4183	3.66e-10	UP	3.0172	0.00038726	UP	3.3535	0.012623	blast,frame:2 start:35 end:694	5	2	7	532	219	377	13
Cluster-35308.161481	0	2.17	8.19	680	--	--	--	--	--	--	--	--	--	--	--	--	--	--	--	--	--	--	--	--	--	--	--	--	--	--	--	--	UP	Inf	1.13e-09	UP	1.7215	0.032479	UP	Inf	0.00036338	estscan,start:340 end:474	0	0	0	68.38	31.2	43.54	4.9
Cluster-35308.63532	0	2.01	9.72	778	--	--	--	--	--	--	--	--	--	--	--	--	--	--	--	--	--	--	--	--	--	--	--	--	--	--	--	--	UP	Inf	7.6e-13	UP	2.0824	0.0026751	UP	Inf	0.00011591	estscan,start:401 end:231; minus strand	0	0	0	47.1	62.31	98.87	12
Cluster-35308.96675	0.29	1.06	9.58	2325	590590473	XP_007016744.1	1960	2.4e-217	Vacuolar fusion protein MON1 A isoform 1 [Theobroma cacao]>gi|590590477|ref|XP_007016745.1| Vacuolar fusion protein MON1 A isoform 1 [Theobroma cacao]>gi|508787107|gb|EOY34363.1| Vacuolar fusion protein MON1 A isoform 1 [Theobroma cacao]>gi|508787108|gb|EOY34364.1| Vacuolar fusion protein MON1 A isoform 1 [Theobroma cacao]	565672501	KF752605.1	814	0	Chrysanthemum lavandulifolium SAND protein (SAND) mRNA, partial cds	--	--	--	--	Q8BMQ8	528	3.7e-52	Vacuolar fusion protein MON1 homolog B OS=Mus musculus GN=Mon1b PE=2 SV=1	--	--	--	--	--	--	--	--	--	--	UP	5.0395	1.97e-26	UP	2.976	4.24e-15	UP	2.0324	0.022354	blast,frame:-1 start:2298 end:505	11.37	10.33	3.76	260.32	258.2	314.27	43.75
Cluster-35308.119220	0.07	0.74	6.54	1973	747079862	XP_011087158.1	1560	4.8e-171	PREDICTED: nucleobase-ascorbate transporter 6 [Sesamum indicum]>gi|747079864|ref|XP_011087159.1| PREDICTED: nucleobase-ascorbate transporter 6 [Sesamum indicum]>gi|747079866|ref|XP_011087161.1| PREDICTED: nucleobase-ascorbate transporter 6 [Sesamum indicum]>gi|747079868|ref|XP_011087162.1| PREDICTED: nucleobase-ascorbate transporter 6 [Sesamum indicum]	571461225	XM_003526981.2	346	4.06e-179	PREDICTED: Glycine max nucleobase-ascorbate transporter 6-like (LOC100812585), transcript variant 2, mRNA	K14611	SLC23A1_2, SVCT1_2	solute carrier family 23 (nucleobase transporter), member 1/2	http://www.genome.jp/dbget-bin/www_bget?ko:K14611	Q27GI3	1432	4.7e-157	Nucleobase-ascorbate transporter 6 OS=Arabidopsis thaliana GN=NAT6 PE=2 SV=2	PF00860	Permease family	GO:0006810//GO:0055085	transport//transmembrane transport	GO:0005215	transporter activity	GO:0016020	membrane	--	--	UP	6.5997	4.49e-25	UP	3.0245	6.95e-11	UP	3.5355	0.0064204	blast,frame:1 start:118 end:1200|blast,frame:3 start:1008 end:1841	5.2	0	0	130.44	162.59	178.85	12.57
Cluster-35308.57685	0.89	3.4	29.79	1471	823190262	XP_012491091.1	790	6.9e-82	PREDICTED: protein IQ-DOMAIN 1 [Gossypium raimondii]>gi|763775693|gb|KJB42816.1| hypothetical protein B456_007G168800 [Gossypium raimondii]	--	--	--	--	--	--	--	--	--	Q9SF32	168	1.3e-10	Protein IQ-DOMAIN 1 OS=Arabidopsis thaliana GN=IQD1 PE=1 SV=1	PF00612//PF07163	IQ calmodulin-binding motif//Pex26 protein	GO:0045046	protein import into peroxisome membrane	GO:0005515//GO:0032403	protein binding//protein complex binding	GO:0005779	integral component of peroxisomal membrane	--	--	UP	5.078	1.64e-32	UP	2.9697	5.56e-17	UP	2.0739	0.00040196	blast,frame:-3 start:1358 end:186	16.93	16.34	12.1	402.59	521.86	590.59	31.82
Cluster-35308.144289	0.03	0.93	8.16	1095	870864222	KMT15342.1	190	1.9e-12	hypothetical protein BVRB_3g060470 [Beta vulgaris subsp. vulgaris]	--	--	--	--	--	--	--	--	--	--	--	--	--	PF03206//PF02902	Nitrogen fixation protein NifW//Ulp1 protease family, C-terminal catalytic domain	GO:0009399//GO:0006508	nitrogen fixation//proteolysis	GO:0008234	cysteine-type peptidase activity	--	--	--	--	UP	8.3291	3.24e-18	UP	3.0023	8.92e-07	UP	5.2649	0.0089122	blast,frame:1 start:1 end:849	0	0	1	77	77.99	129	6
Cluster-35308.116929	0.78	4.33	37.53	509	747053852	XP_011073105.1	231	1.6e-17	PREDICTED: bidirectional sugar transporter NEC1-like [Sesamum indicum]	--	--	--	--	--	K15382	SLC50A, SWEET	solute carrier family 50 (sugar transporter)	http://www.genome.jp/dbget-bin/www_bget?ko:K15382	Q9LUE3	161	2.9e-10	Bidirectional sugar transporter SWEET10 OS=Arabidopsis thaliana GN=SWEET10 PE=2 SV=1	PF03083	Sugar efflux transporter for intercellular exchange	--	--	--	--	GO:0016021	integral component of membrane	--	--	UP	5.6956	9.01e-18	UP	2.8272	9.74e-09	UP	2.8213	0.039107	estscan,start:1 end:322	5	0	3	162	128	97	13
Cluster-35308.59683	0.05	1.91	16.31	1300	255547187	XP_002514651.1	1347	1.6e-146	replication factor A 1, rfa1, putative [Ricinus communis]>gi|223546255|gb|EEF47757.1| replication factor A 1, rfa1, putative [Ricinus communis]	743924898	XM_011008278.1	183	1.08e-88	PREDICTED: Populus euphratica replication protein A 70 kDa DNA-binding subunit B (LOC105112548), mRNA	K07466	RFA1, RPA1, rpa	replication factor A1	http://www.genome.jp/dbget-bin/www_bget?ko:K07466	Q9SD82	1246	1.1e-135	Replication protein A 70 kDa DNA-binding subunit B OS=Arabidopsis thaliana GN=RPA1B PE=3 SV=1	--	--	GO:0006260	DNA replication	GO:0003677	DNA binding	GO:0005634	nucleus	KOG0851	Single-stranded DNA-binding replication protein A (RPA), large (70 kD) subunit and related ssDNA-binding proteins	UP	8.4082	1.09e-22	UP	2.9304	3.97e-07	UP	5.4513	0.00018125	blast,frame:1 start:1 end:1056	1	1	0	215	175	318	9
Cluster-35308.52411	0.03	0.47	3.99	1883	697189604	XP_009603859.1	562	2.4e-55	PREDICTED: serine/threonine-protein kinase OXI1-like [Nicotiana tomentosiformis]	--	--	--	--	--	--	--	--	--	Q9LSF1	525	6.7e-52	Serine/threonine-protein kinase OXI1 OS=Arabidopsis thaliana GN=OXI1 PE=1 SV=1	PF07714//PF06293//PF00069	Protein tyrosine kinase//Lipopolysaccharide kinase (Kdo/WaaP) family//Protein kinase domain	GO:0006468	protein phosphorylation	GO:0004672//GO:0005524//GO:0016773	protein kinase activity//ATP binding//phosphotransferase activity, alcohol group as acceptor	GO:0016020	membrane	--	--	UP	7.1222	1.38e-14	UP	2.954	2.4e-06	UP	4.128	0.017376	blast,frame:1 start:1036 end:1581|blast,frame:3 start:216 end:980	2.03	0	0	98.57	56.97	115.38	10.16
Cluster-35308.82649	0.29	6.38	53.38	333	--	--	--	--	--	--	--	--	--	--	--	--	--	--	--	--	--	--	--	--	--	--	--	--	--	--	--	--	UP	7.4914	2.18e-12	UP	2.5689	5.59e-05	UP	4.8618	0.044135	estscan,start:74 end:333	0	0	1	57	56.49	44.97	9.73
Cluster-35308.118369	0.67	2.75	22.83	952	823148296	XP_012474057.1	565	5.5e-56	PREDICTED: universal stress protein A-like protein [Gossypium raimondii]>gi|763755946|gb|KJB23277.1| hypothetical protein B456_004G089400 [Gossypium raimondii]	764535703	XM_004290740.2	95	6.52e-40	PREDICTED: Fragaria vesca subsp. vesca universal stress protein A-like protein (LOC101306193), mRNA	--	--	--	--	Q57951	160	7.1e-10	Universal stress protein MJ0531 OS=Methanocaldococcus jannaschii (strain ATCC 43067 / DSM 2661 / JAL-1 / JCM 10045 / NBRC 100440) GN=MJ0531 PE=3 SV=1	PF00582	Universal stress protein family	GO:0006950	response to stress	--	--	--	--	--	--	UP	5.2032	2.76e-24	UP	2.8776	1.1e-12	UP	2.28	0.011456	blast,frame:-3 start:830 end:225	8.96	2.06	8.49	257.95	181.78	222.11	22.47
Cluster-35308.71451	0.14	0.7	5.82	2623	747058482	XP_011075582.1	2364	3.8e-264	PREDICTED: alpha-1,4 glucan phosphorylase L-2 isozyme, chloroplastic/amyloplastic-like [Sesamum indicum]	731371888	XM_010651207.1	670	0	PREDICTED: Vitis vinifera alpha-1,4 glucan phosphorylase L-2 isozyme, chloroplastic/amyloplastic-like (LOC100257811), mRNA	K00688	E2.4.1.1, glgP, PYG	starch phosphorylase	http://www.genome.jp/dbget-bin/www_bget?ko:K00688	P53535	2306	2.8e-258	Alpha-1,4 glucan phosphorylase L-2 isozyme, chloroplastic/amyloplastic OS=Solanum tuberosum GN=STP-1 PE=1 SV=1	PF00343//PF01386	Carbohydrate phosphorylase//Ribosomal L25p family	GO:0006412//GO:0042254//GO:0005975	translation//ribosome biogenesis//carbohydrate metabolic process	GO:0003735//GO:0008184//GO:0008097	structural constituent of ribosome//glycogen phosphorylase activity//5S rRNA binding	GO:0005840	ribosome	KOG2099	Glycogen phosphorylase	UP	5.4618	4.11e-11	UP	2.8867	4.4e-05	UP	2.5273	0.0087114	blast,frame:3 start:2064 end:2495|blast,frame:2 start:2 end:2095	5.1	0.89	8.3	124.17	181.95	269.79	22.92
Cluster-35308.139946	0.01	0.38	3.14	2663	720025991	XP_010264116.1	362	5.4e-32	PREDICTED: dynamin-related protein 4C [Nelumbo nucifera]	--	--	--	--	--	--	--	--	--	Q9ZP55	298	2e-25	Dynamin-related protein 4C OS=Arabidopsis thaliana GN=DRP4C PE=2 SV=1	PF03759//PF01031//PF00312	PRONE (Plant-specific Rop nucleotide exchanger)//Dynamin central region//Ribosomal protein S15	GO:0042254//GO:0043087//GO:0006412	ribosome biogenesis//regulation of GTPase activity//translation	GO:0003735//GO:0005525//GO:0005089	structural constituent of ribosome//GTP binding//Rho guanyl-nucleotide exchange factor activity	GO:0005840//GO:0005622	ribosome//intracellular	--	--	UP	8.3404	1.59e-16	UP	2.8164	2.88e-06	UP	5.4856	0.0013674	blast,frame:2 start:1265 end:2356	1.01	0	0	91.09	78.93	145.67	11.61
Cluster-35308.84550	0	12.41	66.96	694	--	--	--	--	--	--	--	--	--	--	--	--	--	--	--	--	--	--	--	--	--	--	--	--	--	--	--	--	UP	Inf	5.59e-50	UP	2.2395	1.96e-10	UP	Inf	6.58e-19	--	0	0	0	445	313	447.97	83.38
Cluster-43900.0	0.04	1	7.88	878	720005557	XP_010257696.1	506	3.5e-49	PREDICTED: GATA transcription factor 2-like [Nelumbo nucifera]	769809168	XM_006846726.2	50	6.21e-15	PREDICTED: Amborella trichopoda GATA transcription factor 2 (LOC18995793), mRNA	--	--	--	--	O82632	363	1.9e-33	GATA transcription factor 9 OS=Arabidopsis thaliana GN=GATA9 PE=2 SV=1	PF00320	GATA zinc finger	GO:0006355	regulation of transcription, DNA-templated	GO:0003700//GO:0008270//GO:0043565	transcription factor activity, sequence-specific DNA binding//zinc ion binding//sequence-specific DNA binding	GO:0005667	transcription factor complex	--	--	UP	7.742	2.74e-07	UP	2.8702	0.0086872	UP	4.8307	0.021558	blast,frame:3 start:72 end:767	1	0	0	73	100.99	33.01	4.64
Cluster-35308.32327	0.06	0.79	6.23	1299	698494695	XP_009793530.1	646	3.1e-65	PREDICTED: uncharacterized protein LOC104240387 isoform X1 [Nicotiana sylvestris]	720072700	XM_010280159.1	58	3.32e-19	PREDICTED: Nelumbo nucifera uncharacterized LOC104612648 (LOC104612648), transcript variant X5, mRNA	--	--	--	--	--	--	--	--	--	--	--	--	--	--	--	--	--	--	UP	6.3512	1.54e-17	UP	2.7914	1.2e-07	UP	3.5448	0.019925	estscan,start:299 end:994	0	2.6	0	101.82	65.41	103.92	9.5
Cluster-35308.129588	0.33	1.49	11.68	1226	--	--	--	--	--	--	--	--	--	--	--	--	--	--	--	--	--	--	--	--	--	--	--	--	--	--	--	--	UP	5.3034	8.23e-21	UP	2.7838	2.25e-10	UP	2.47	0.021136	estscan,start:984 end:795; minus strand	6.24	0	7.26	134.29	169.73	170.29	21.7
Cluster-35308.112035	0.05	0.62	4.84	2066	720057181	XP_010273902.1	946	8e-100	PREDICTED: uncharacterized protein LOC104609313 isoform X1 [Nelumbo nucifera]>gi|720057184|ref|XP_010273903.1| PREDICTED: uncharacterized protein LOC104609313 isoform X1 [Nelumbo nucifera]	--	--	--	--	--	--	--	--	--	--	--	--	--	PF03719	Ribosomal protein S5, C-terminal domain	GO:0006412//GO:0042254	translation//ribosome biogenesis	GO:0003735	structural constituent of ribosome	GO:0005840	ribosome	--	--	UP	6.7194	1.3e-21	UP	2.807	2.72e-09	UP	3.8505	0.004892	blast,frame:1 start:1273 end:1416|blast,frame:2 start:143 end:1303	0	0	3.96	140.44	123.61	105.57	20.38
Cluster-35308.116590	0.44	1.48	11.37	1739	719964271	XP_010252174.1	725	2.8e-74	PREDICTED: granule-bound starch synthase 1, chloroplastic/amyloplastic [Nelumbo nucifera]>gi|223029784|gb|ACM78591.1| granule-bound starch synthase [Nelumbo nucifera]	338200643	JF915763.1	159	3.2e-75	Gochnatia decora haplotype H17 granule-bound starch synthase I (GBSSI) gene, partial cds	K13679	WAXY	granule-bound starch synthase	http://www.genome.jp/dbget-bin/www_bget?ko:K13679	Q43784	676	1.9e-69	Granule-bound starch synthase 1, chloroplastic/amyloplastic OS=Manihot esculenta GN=WAXY PE=2 SV=1	PF00847	AP2 domain	GO:0006355//GO:0009058	regulation of transcription, DNA-templated//biosynthetic process	GO:0003700	transcription factor activity, sequence-specific DNA binding	GO:0005667	transcription factor complex	--	--	UP	4.865	4.32e-23	UP	2.7498	2.05e-12	UP	2.0669	0.016249	estscan,start:1129 end:1; minus strand	7.47	3.29	16.12	228.68	200.43	277.32	37.15
Cluster-35308.126222	0.63	2	15.23	1743	763800161	KJB67116.1	1379	4.1e-150	hypothetical protein B456_010G175300 [Gossypium raimondii]	--	--	--	--	--	--	--	--	--	--	--	--	--	--	--	--	--	--	--	--	--	--	--	UP	4.7689	1.82e-20	UP	2.7603	4.78e-11	UP	1.9502	0.010783	blast,frame:-1 start:1740 end:1	3.4	0	35.52	254.36	285.16	407.3	41.81
Cluster-35308.141451	0.03	1.81	13.72	1310	460368030	XP_004229873.1	998	4.7e-106	PREDICTED: probable carboxylesterase 8 [Solanum lycopersicum]	--	--	--	--	--	--	--	--	--	O64640	895	5.8e-95	Probable carboxylesterase 8 OS=Arabidopsis thaliana GN=CXE8 PE=2 SV=1	PF07859//PF00560	alpha/beta hydrolase fold//Leucine Rich Repeat	GO:0008152	metabolic process	GO:0016787//GO:0005515	hydrolase activity//protein binding	--	--	--	--	UP	8.2845	3.1e-09	UP	2.773	0.0070028	UP	5.4692	8.23e-05	blast,frame:3 start:108 end:1121	1.56	0	0	293.76	100.32	210.39	10.17
Cluster-35308.122819	0.06	1.52	11.44	988	566196058	XP_002317849.2	351	3.8e-31	hypothetical protein POPTR_0012s00450g [Populus trichocarpa]>gi|550326065|gb|EEE96069.2| hypothetical protein POPTR_0012s00450g [Populus trichocarpa]	--	--	--	--	--	--	--	--	--	P73625	197	3.8e-14	Endonuclease MutS2 OS=Synechocystis sp. (strain PCC 6803 / Kazusa) GN=mutS2 PE=3 SV=1	--	--	--	--	--	--	--	--	--	--	UP	7.2961	3.08e-22	UP	2.7711	2e-08	UP	4.5085	0.039277	blast,frame:2 start:533 end:988|blast,frame:1 start:103 end:462	0	1.91	0	118.22	98.43	131.55	22.07
Cluster-35308.141080	0.04	1.15	8.63	897	40643880	CAD87007.1	393	4.6e-36	MYB1 protein [Gerbera hybrid cultivar]	40643879	AJ554697.1	53	1.36e-16	Gerbera hybrid cv. 'Terra Regina' mRNA for MYB1 protein	--	--	--	--	--	--	--	--	--	--	--	--	--	--	--	--	--	--	UP	7.699	5.81e-17	UP	2.7781	1.73e-06	UP	4.9051	0.0093951	estscan,start:897 end:222; minus strand	0	1	0	77.31	68.84	83.64	7.46
Cluster-35308.113241	0.03	1.18	8.74	1033	881303	AAA68966.1	755	5.6e-78	3-hydroxy-3-methylglutaryl coenzyme A reductase [Artemisia annua]	881302	U14625.1	444	0	AAU14625 Artemisia annua 3-hydroxy-3-methylglutaryl coenzyme A reductase (AHM4) mRNA, complete cds	K00021	HMGCR	hydroxymethylglutaryl-CoA reductase (NADPH)	http://www.genome.jp/dbget-bin/www_bget?ko:K00021	P14891	531	7.4e-53	3-hydroxy-3-methylglutaryl-coenzyme A reductase 1 OS=Arabidopsis thaliana GN=HMG1 PE=1 SV=1	PF00368	Hydroxymethylglutaryl-coenzyme A reductase	GO:0055114//GO:0006694//GO:0015936	oxidation-reduction process//steroid biosynthetic process//coenzyme A metabolic process	GO:0050662//GO:0004420	coenzyme binding//hydroxymethylglutaryl-CoA reductase (NADPH) activity	--	--	KOG2480	3-hydroxy-3-methylglutaryl-CoA (HMG-CoA) reductase	UP	7.9778	1.05e-12	UP	2.6827	0.000192	UP	5.2802	0.0015164	estscan,start:338 end:1033	0	1.08	0	82.36	64.2	134.06	8.63
Cluster-35308.118005	0.07	4.63	33.89	943	802559166	XP_012066036.1	1098	8.6e-118	PREDICTED: serine decarboxylase [Jatropha curcas]>gi|802559168|ref|XP_012066037.1| PREDICTED: serine decarboxylase [Jatropha curcas]>gi|643736737|gb|KDP43008.1| hypothetical protein JCGZ_25194 [Jatropha curcas]	388326623	JQ699768.1	283	2e-144	Helianthus paradoxus isolate 1015-14 putative serine decarboxylase gene, partial cds	K01590	hdc, HDC	histidine decarboxylase	http://www.genome.jp/dbget-bin/www_bget?ko:K01590	Q6ESZ9	1054	1.5e-113	Serine decarboxylase 1 OS=Oryza sativa subsp. japonica GN=SDC1 PE=3 SV=1	PF00282	Pyridoxal-dependent decarboxylase conserved domain	GO:0019752	carboxylic acid metabolic process	GO:0030170//GO:0016831	pyridoxal phosphate binding//carboxy-lyase activity	--	--	--	--	UP	8.8745	2.76e-11	UP	2.7083	0.0037694	UP	6.1365	2.74e-09	blast,frame:-2 start:942 end:163	0.99	1.01	0	483.57	195.77	290.84	22.81
Cluster-35308.122117	3.86	10.07	73.54	1204	698512053	XP_009801061.1	854	2.2e-89	PREDICTED: protein MIZU-KUSSEI 1 isoform X1 [Nicotiana sylvestris]	697116257	XM_009613752.1	184	2.78e-89	PREDICTED: Nicotiana tomentosiformis protein MIZU-KUSSEI 1 (LOC104105447), mRNA	--	--	--	--	O22227	315	9.6e-28	Protein MIZU-KUSSEI 1 OS=Arabidopsis thaliana GN=MIZ1 PE=1 SV=1	PF12592	Protein of unknown function (DUF3763)	--	--	GO:0016820	hydrolase activity, acting on acid anhydrides, catalyzing transmembrane movement of substances	--	--	--	--	UP	4.2913	1.32e-29	UP	2.6676	2.73e-17	UP	1.5847	0.0009645	blast,frame:-3 start:1001 end:237	82.31	32.11	39.27	1136.02	840.88	943.34	125.37
Cluster-35308.106975	0.15	1.18	8.45	1361	697114828	XP_009611335.1	171	3.9e-10	PREDICTED: probable sodium-coupled neutral amino acid transporter 6 [Nicotiana tomentosiformis]	--	--	--	--	--	--	--	--	--	--	--	--	--	--	--	--	--	--	--	--	--	--	--	UP	5.8291	1.06e-18	UP	2.6666	1.09e-07	UP	3.1242	0.0064953	blast,frame:-3 start:684 end:364	7	0	0	102.24	114.43	172.21	23.84
Cluster-35308.138103	2.65	13.06	92.7	650	--	--	--	--	--	--	--	--	--	--	--	--	--	--	--	--	--	--	--	--	--	--	--	--	--	--	--	--	UP	5.1627	9.89e-33	UP	2.6268	4.58e-14	UP	2.4951	1.05e-05	estscan,start:264 end:87; minus strand	10	13	20	509	394	591.99	52
Cluster-35308.49734	0	0.72	4.24	856	--	--	--	--	--	--	--	--	--	--	--	--	--	--	--	--	--	--	--	--	--	--	--	--	--	--	--	--	UP	Inf	1.37e-09	UP	2.3134	0.0023308	UP	Inf	0.043266	--	0	0	0	40.54	36.27	29.4	10.57
Cluster-35308.49735	0	0.8	5.1	991	720000025	XP_010255898.1	764	4.8e-79	PREDICTED: basic 7S globulin-like [Nelumbo nucifera]	--	--	--	--	--	--	--	--	--	Q8RVH5	319	2.7e-28	Basic 7S globulin 2 OS=Glycine max PE=1 SV=1	--	--	--	--	--	--	--	--	--	--	UP	Inf	4.71e-09	UP	2.4119	0.0051943	UP	Inf	0.0088077	blast,frame:3 start:3 end:989	0	0	0	38.9	36.51	79.14	5.23
Cluster-35308.114508	0.04	0.43	3.04	2183	--	--	--	--	--	--	--	--	--	--	--	--	--	--	--	--	--	--	--	--	--	--	--	--	--	--	--	--	UP	6.3888	4.21e-16	UP	2.666	2.14e-06	UP	3.6836	0.017732	estscan,start:2183 end:1983; minus strand	3	0	0	71	64	110	10
Cluster-35308.123587	0	2.15	6.98	737	--	--	--	--	--	--	--	--	--	--	--	--	--	--	--	--	--	--	PF02378	Phosphotransferase system, EIIC	GO:0008643//GO:0009401	carbohydrate transport//phosphoenolpyruvate-dependent sugar phosphotransferase system	GO:0008982	protein-N(PI)-phosphohistidine-sugar phosphotransferase activity	GO:0009357//GO:0016020	protein-N(PI)-phosphohistidine-sugar phosphotransferase complex//membrane	--	--	UP	Inf	4.47e-12	UP	1.4981	0.038659	UP	Inf	0.00012494	estscan,start:643 end:151; minus strand	0	0	0	36.55	46.14	55.82	11.92
Cluster-35308.118592	0.39	3.83	26.9	2126	302142177	CBI19380.3	1222	8.1e-132	unnamed protein product [Vitis vinifera]	--	--	--	--	--	K16296	SCPL-I	serine carboxypeptidase-like clade I	http://www.genome.jp/dbget-bin/www_bget?ko:K16296	Q9C7Z9	1037	3.2e-111	Serine carboxypeptidase-like 18 OS=Arabidopsis thaliana GN=SCPL18 PE=2 SV=2	PF00450	Serine carboxypeptidase	GO:0006508	proteolysis	GO:0004185	serine-type carboxypeptidase activity	--	--	--	--	UP	6.0207	6.16e-17	UP	2.7188	2.38e-05	UP	3.2782	0.0071671	estscan,start:1845 end:625; minus strand	9.56	21.05	0	665.3	958.89	511.46	72.53
Cluster-35308.138911	0.04	1	7.01	904	566205792	XP_002321510.2	822	8.3e-86	kinase family protein [Populus trichocarpa]>gi|550321924|gb|EEF05637.2| kinase family protein [Populus trichocarpa]	743890687	XM_011040820.1	215	1.21e-106	PREDICTED: Populus euphratica serine/threonine-protein kinase EDR1 (LOC105135783), transcript variant X6, mRNA	--	--	--	--	Q9FPR3	561	2.1e-56	Serine/threonine-protein kinase EDR1 OS=Arabidopsis thaliana GN=EDR1 PE=1 SV=1	PF07714//PF00069	Protein tyrosine kinase//Protein kinase domain	GO:0006468	protein phosphorylation	GO:0005524//GO:0004672	ATP binding//protein kinase activity	--	--	--	--	UP	7.6238	1.42e-14	UP	2.6409	1.64e-05	UP	4.9425	0.017722	estscan,start:904 end:1; minus strand	1.01	0	0	76.6	62.74	50.65	7.56
Cluster-35308.123779	0.51	3.03	21.08	568	--	--	--	--	--	--	--	--	--	--	--	--	--	--	--	--	--	--	--	--	--	--	--	--	--	--	--	--	UP	5.3852	2.05e-15	UP	2.5816	1.84e-06	UP	2.7825	0.029404	estscan,start:1 end:568	2.3	4.18	0	68.2	89.09	110.18	4.04
Cluster-35308.62439	0	0.34	3.29	1766	460390370	XP_004240808.1	535	3.1e-52	PREDICTED: B3 domain-containing protein Os01g0234100-like [Solanum lycopersicum]	--	--	--	--	--	--	--	--	--	Q0JP99	378	7e-35	B3 domain-containing protein Os01g0234100 OS=Oryza sativa subsp. japonica GN=Os01g0234100 PE=2 SV=1	PF02362//PF06324	B3 DNA binding domain//Pigment-dispersing hormone (PDH)	GO:0009416//GO:0007165	response to light stimulus//signal transduction	GO:0005179//GO:0003677	hormone activity//DNA binding	GO:0005576	extracellular region	--	--	UP	Inf	7.77e-17	UP	3.1236	5.57e-07	UP	Inf	0.040965	blast,frame:3 start:834 end:1550	0	0	0	56.64	69.26	82.65	0
Cluster-35308.111028	0	2.41	8.66	593	590688586	XP_007042992.1	141	5e-07	Endoplasmic reticulum vesicle transporter protein [Theobroma cacao]>gi|508706927|gb|EOX98823.1| Endoplasmic reticulum vesicle transporter protein [Theobroma cacao]	--	--	--	--	--	--	--	--	--	--	--	--	--	--	--	--	--	--	--	--	--	--	--	UP	Inf	2.01e-10	UP	1.6701	0.045553	UP	Inf	0.0047174	blast,frame:3 start:66 end:179	0	0	0	33	28	57	13
Cluster-35308.151211	0.26	4.52	31.1	749	848912447	XP_012854468.1	440	1.4e-41	PREDICTED: kirola-like [Erythranthe guttatus]>gi|604303754|gb|EYU23173.1| hypothetical protein MIMGU_mgv1a020758mg [Erythranthe guttata]	--	--	--	--	--	--	--	--	--	P85524	364	1.2e-33	Kirola OS=Actinidia deliciosa PE=1 SV=1	PF00407	Pathogenesis-related protein Bet v I family	GO:0006952//GO:0009607	defense response//response to biotic stimulus	--	--	--	--	--	--	UP	6.8691	1.5e-10	UP	2.6045	0.0013542	UP	4.248	3.33e-06	blast,frame:-2 start:748 end:200	0	5.19	0	271.39	261.42	110.51	23.35
Cluster-35308.104079	0.07	1.44	9.94	673	--	--	--	--	--	--	--	--	--	--	--	--	--	--	--	--	--	--	--	--	--	--	--	--	--	--	--	--	UP	7.4434	1.81e-10	UP	2.5238	0.00058908	UP	4.8833	0.026302	estscan,start:62 end:673	1.23	0	0	32.71	59.09	77.92	13.72
Cluster-35308.123487	0.13	1.44	9.92	827	255542572	XP_002512349.1	366	5.7e-33	chloroplast-targeted copper chaperone, putative [Ricinus communis]>gi|223548310|gb|EEF49801.1| chloroplast-targeted copper chaperone, putative [Ricinus communis]	--	--	--	--	--	--	--	--	--	Q94BT9	132	1.1e-06	Copper transport protein ATX1 OS=Arabidopsis thaliana GN=ATX1 PE=1 SV=1	PF15150//PF01213	Phorbol-12-myristate-13-acetate-induced//Adenylate cyclase associated (CAP) N terminal	GO:0007010//GO:0006974//GO:0006919//GO:0006915//GO:0001836	cytoskeleton organization//cellular response to DNA damage stimulus//activation of cysteine-type endopeptidase activity involved in apoptotic process//apoptotic process//release of cytochrome c from mitochondria	GO:0003779	actin binding	--	--	--	--	UP	6.3751	1.08e-15	UP	2.5886	2.92e-06	UP	3.7422	0.018191	blast,frame:1 start:361 end:825	0	1.05	2.02	95.43	85.02	56.65	8.28
Cluster-35308.53691	0.06	1.26	8.63	1115	--	--	--	--	--	--	--	--	--	--	--	--	--	--	--	--	--	--	PF00846	Hantavirus nucleocapsid protein	--	--	--	--	GO:0019013	viral nucleocapsid	--	--	UP	7.4604	2.27e-20	UP	2.6111	4.32e-07	UP	4.7869	0.0010971	estscan,start:1 end:249	0	0	2	100.56	99.3	109.81	13.54
Cluster-35308.127159	0.09	2.44	16.66	1030	734437661	KHN48665.1	338	1.3e-29	16.6 kDa heat shock protein [Glycine soja]	731425878	XM_010665108.1	42	2.05e-10	PREDICTED: Vitis vinifera 17.6 kDa class I heat shock protein-like (LOC104882318), mRNA	--	--	--	--	P30221	160	7.7e-10	17.8 kDa class I heat shock protein OS=Solanum lycopersicum PE=2 SV=1	PF03286//PF06524//PF04931//PF02724	Pox virus Ag35 surface protein//NOA36 protein//DNA polymerase phi//CDC45-like protein	GO:0006260//GO:0006351//GO:0006270	DNA replication//transcription, DNA-templated//DNA replication initiation	GO:0008270//GO:0003887//GO:0003677	zinc ion binding//DNA-directed DNA polymerase activity//DNA binding	GO:0019031//GO:0042575//GO:0005634	viral envelope//DNA polymerase complex//nucleus	--	--	UP	7.5341	7.08e-15	UP	2.6215	0.00016734	UP	4.8682	0.00020082	blast,frame:-3 start:845 end:126	0	1	2	163.38	119.61	250.05	25
Cluster-35308.39860	0.12	1.15	7.84	1067	743919150	XP_011003592.1	218	1.1e-15	PREDICTED: WEB family protein At2g38370 [Populus euphratica]	--	--	--	--	--	--	--	--	--	Q9SCT6	166	1.6e-10	WEB family protein At3g51720 OS=Arabidopsis thaliana GN=At3g51720 PE=2 SV=1	PF09271	LAG1, DNA binding	GO:0006355	regulation of transcription, DNA-templated	GO:0003700//GO:0003677	transcription factor activity, sequence-specific DNA binding//DNA binding	GO:0005667//GO:0005634	transcription factor complex//nucleus	--	--	UP	6.1593	1.68e-16	UP	2.6013	1.65e-06	UP	3.5086	0.014426	blast,frame:1 start:172 end:828	1.98	0	2.03	79.2	85.98	99.76	7.4
Cluster-35308.106261	0	4.81	16.43	676	743880155	XP_011036130.1	399	7e-37	PREDICTED: delta(3,5)-Delta(2,4)-dienoyl-CoA isomerase, mitochondrial [Populus euphratica]	--	--	--	--	--	K12663	ECH1	delta(3,5)-Delta(2,4)-dienoyl-CoA isomerase	http://www.genome.jp/dbget-bin/www_bget?ko:K12663	Q5RFG0	201	8.9e-15	Delta(3,5)-Delta(2,4)-dienoyl-CoA isomerase, mitochondrial OS=Pongo abelii GN=ECH1 PE=2 SV=1	PF00378//PF16113	Enoyl-CoA hydratase/isomerase//Enoyl-CoA hydratase/isomerase	GO:0008152	metabolic process	GO:0003824//GO:0016836	catalytic activity//hydro-lyase activity	--	--	KOG1681	Enoyl-CoA isomerase	UP	Inf	5.89e-18	UP	1.5638	0.0019932	UP	Inf	1.78e-08	estscan,start:676 end:353; minus strand	0	0	0	127.16	80.67	77.68	23.86
Cluster-35308.46701	0.11	0.92	6.26	1555	720082831	XP_010242713.1	317	5.2e-27	PREDICTED: UPF0481 protein At3g47200-like [Nelumbo nucifera]	--	--	--	--	--	--	--	--	--	Q9SD53	193	1.7e-13	UPF0481 protein At3g47200 OS=Arabidopsis thaliana GN=At3g47200 PE=2 SV=1	--	--	--	--	--	--	--	--	--	--	UP	5.8698	7.3e-14	UP	2.5646	2.16e-05	UP	3.2638	0.0054537	blast,frame:-2 start:1554 end:193	3.11	1.01	1.54	105.77	78.94	153.85	8.73
Cluster-35308.89873	2.25	4.82	32.53	2596	209360747	ACI43010.1	3318	0	1-deoxy-D-xylulose 5-phosphate synthase [Stevia rebaudiana]	87299428	AB205044.1	2300	0	Chrysanthemum x morifolium DXS mRNA for 1-deoxyxylulose 5-phosphate synthase, complete cds	K01662	dxs	1-deoxy-D-xylulose-5-phosphate synthase	http://www.genome.jp/dbget-bin/www_bget?ko:K01662	Q6YU51	2906	0	Probable 1-deoxy-D-xylulose-5-phosphate synthase 2, chloroplastic OS=Oryza sativa subsp. japonica GN=Os07g0190000 PE=2 SV=1	PF02775//PF00676//PF13292//PF02780	Thiamine pyrophosphate enzyme, C-terminal TPP binding domain//Dehydrogenase E1 component//1-deoxy-D-xylulose-5-phosphate synthase//Transketolase, C-terminal domain	GO:0006694//GO:0016114//GO:0008152	steroid biosynthetic process//terpenoid biosynthetic process//metabolic process	GO:0003824//GO:0016624//GO:0030976//GO:0008661	catalytic activity//oxidoreductase activity, acting on the aldehyde or oxo group of donors, disulfide as acceptor//thiamine pyrophosphate binding//1-deoxy-D-xylulose-5-phosphate synthase activity	--	--	KOG0524	Pyruvate dehydrogenase E1, beta subunit	UP	3.8952	1.22e-18	UP	2.5894	1.55e-11	UP	1.2673	0.0064501	blast,frame:-3 start:2453 end:300	60.66	77.06	83.47	1318.62	1045.15	861.34	172.9
Cluster-35308.150164	0.54	5.98	40.21	1962	359479803	XP_002276883.2	1261	2.3e-136	PREDICTED: protein IWS1 homolog [Vitis vinifera]>gi|296086725|emb|CBI32360.3| unnamed protein product [Vitis vinifera]	698539272	XM_009767096.1	388	0	PREDICTED: Nicotiana sylvestris protein IWS1 homolog (LOC104216954), mRNA	K17498	SPN1, IWS1	transcription factor SPN1	http://www.genome.jp/dbget-bin/www_bget?ko:K17498	Q96ST2	305	2.3e-26	Protein IWS1 homolog OS=Homo sapiens GN=IWS1 PE=1 SV=2	PF08711	TFIIS helical bundle-like domain	GO:0006351	transcription, DNA-templated	GO:0003677	DNA binding	GO:0005634	nucleus	KOG1793	Uncharacterized conserved protein	UP	6.1907	2.95e-47	UP	2.5803	9.36e-16	UP	3.5731	4.61e-13	blast,frame:-1 start:1959 end:364	16.52	10.57	12.1	846.33	844.44	1182.85	130.82
Cluster-35308.45025	0.02	1.15	7.73	2254	802596432	XP_012072246.1	2438	8.5e-273	PREDICTED: uncharacterized protein LOC105634080 isoform X1 [Jatropha curcas]	593789433	XM_007157694.1	441	0	Phaseolus vulgaris hypothetical protein (PHAVU_002G096000g) mRNA, complete cds	--	--	--	--	Q88BD4	388	6.1e-36	Phosphomannomutase/phosphoglucomutase OS=Pseudomonas syringae pv. tomato (strain DC3000) GN=algC PE=3 SV=1	PF02878//PF02880//PF02879	Phosphoglucomutase/phosphomannomutase, alpha/beta/alpha domain I//Phosphoglucomutase/phosphomannomutase, alpha/beta/alpha domain III//Phosphoglucomutase/phosphomannomutase, alpha/beta/alpha domain II	GO:0005975	carbohydrate metabolic process	GO:0016868	intramolecular transferase activity, phosphotransferases	--	--	--	--	UP	8.5528	1.77e-14	UP	2.5552	0.000205	UP	5.9363	9.03e-08	blast,frame:-1 start:2158 end:263	0	0	2	244	286	128	40
Cluster-35308.57999	0.03	0.67	4.51	1306	595792231	XP_007199864.1	668	8.6e-68	hypothetical protein PRUPE_ppa005829mg [Prunus persica]>gi|462395264|gb|EMJ01063.1| hypothetical protein PRUPE_ppa005829mg [Prunus persica]	723680253	XM_004234507.2	109	1.49e-47	PREDICTED: Solanum lycopersicum transcription factor BEE 2 (LOC101252363), mRNA	--	--	--	--	Q8GY61	442	1.9e-42	Transcription factor bHLH63 OS=Arabidopsis thaliana GN=BHLH63 PE=1 SV=1	PF02590//PF00010	Predicted SPOUT methyltransferase//Helix-loop-helix DNA-binding domain	GO:0006364	rRNA processing	GO:0008168//GO:0046983	methyltransferase activity//protein dimerization activity	GO:0005737	cytoplasm	--	--	UP	7.8474	5.65e-06	UP	2.6347	0.035119	UP	5.1472	0.031961	estscan,start:147 end:1049	0	0	1.21	97.99	77.33	26.24	12.54
Cluster-35308.43675	0.17	1.83	12.22	685	659118915	XP_008459376.1	450	8.6e-43	PREDICTED: uncharacterized protein DDB_G0284459 [Cucumis melo]	--	--	--	--	--	--	--	--	--	F4I2H7	124	7.7e-06	Protein TPX2 OS=Arabidopsis thaliana GN=TPX2 PE=1 SV=1	--	--	--	--	--	--	--	--	--	--	UP	6.2583	1.82e-14	UP	2.6083	1.9e-05	UP	3.6017	0.031122	estscan,start:1 end:370	2	0	1	76	65	75	7
Cluster-35308.135581	0.09	1.21	7.96	1116	590630535	XP_007027301.1	849	7.6e-89	Transducin/WD40 repeat-like superfamily protein [Theobroma cacao]>gi|508715906|gb|EOY07803.1| Transducin/WD40 repeat-like superfamily protein [Theobroma cacao]	694413613	XM_009336787.1	129	9.66e-59	PREDICTED: Pyrus x bretschneideri WD repeat-containing protein 20-like (LOC103927832), mRNA	--	--	--	--	Q9P4R5	163	3.7e-10	Catabolite repression protein creC OS=Emericella nidulans (strain FGSC A4 / ATCC 38163 / CBS 112.46 / NRRL 194 / M139) GN=creC PE=1 SV=2	--	--	--	--	--	--	--	--	KOG2394	WD40 protein DMR-N9	UP	6.7604	2.6e-18	UP	2.6092	1.59e-06	UP	4.0887	0.016181	blast,frame:-3 start:964 end:8	0.49	0	2.78	94.07	100.44	92.22	3.92
Cluster-35308.139944	0.01	0.34	2.23	2290	720025991	XP_010264116.1	362	4.6e-32	PREDICTED: dynamin-related protein 4C [Nelumbo nucifera]	--	--	--	--	--	--	--	--	--	Q9ZP55	298	1.7e-25	Dynamin-related protein 4C OS=Arabidopsis thaliana GN=DRP4C PE=2 SV=1	PF01031//PF00312	Dynamin central region//Ribosomal protein S15	GO:0042254//GO:0006412	ribosome biogenesis//translation	GO:0005525//GO:0003735	GTP binding//structural constituent of ribosome	GO:0005840//GO:0005622	ribosome//intracellular	--	--	UP	7.6015	2.02e-14	UP	2.5932	5.02e-05	UP	4.9684	0.012729	blast,frame:3 start:1248 end:2288	0.99	0	0	61.92	48.21	79.41	2.5
Cluster-35308.110227	0	0.85	2.71	1797	163639425	ABY28263.1	1878	5.9e-208	ethylene receptor ERS1b [Actinidia deliciosa]	39725601	AB128827.1	1429	0	Chrysanthemum x morifolium ERS mRNA for ethylene responsive sensor, complete cds, cultivar:Jinba	K14509	ETR, ERS	ethylene receptor	http://www.genome.jp/dbget-bin/www_bget?ko:K14509	Q38846	1719	2.2e-190	Ethylene response sensor 1 OS=Arabidopsis thaliana GN=ERS1 PE=1 SV=1	PF00512//PF01590//PF03265//PF13492	His Kinase A (phospho-acceptor) domain//GAF domain//Deoxyribonuclease II//GAF domain	GO:0007165//GO:0006259//GO:0006308//GO:0000160//GO:0016310	signal transduction//DNA metabolic process//DNA catabolic process//phosphorelay signal transduction system//phosphorylation	GO:0000155//GO:0005515//GO:0004531	phosphorelay sensor kinase activity//protein binding//deoxyribonuclease II activity	GO:0009365	protein histidine kinase complex	--	--	UP	Inf	1.27e-14	UP	1.4769	0.016194	UP	Inf	0.0071226	estscan,start:374 end:1797	0	0	0	60.6	50.26	64.28	6.41
Cluster-35308.133315	0.45	3.15	20.41	1803	658029135	XP_008350011.1	814	1.4e-84	PREDICTED: protein DJ-1 homolog B-like [Malus domestica]	595863680	XM_007211571.1	222	3.16e-110	Prunus persica hypothetical protein (PRUPE_ppa005820mg) mRNA, complete cds	K03152	thiJ	4-methyl-5(b-hydroxyethyl)-thiazole monophosphate biosynthesis	http://www.genome.jp/dbget-bin/www_bget?ko:K03152	Q9MAH3	752	3e-78	Protein DJ-1 homolog B OS=Arabidopsis thaliana GN=DJ1B PE=1 SV=1	--	--	--	--	--	--	--	--	KOG2764	Putative transcriptional regulator DJ-1	UP	5.4734	6.3e-34	UP	2.5196	5.15e-13	UP	2.9178	9.34e-07	blast,frame:-1 start:987 end:352	8.73	10.93	9.56	423.78	369.28	529.37	69.52
Cluster-35308.35819	0	1.72	4.6	1731	571561217	XP_006605006.1	631	2.2e-63	PREDICTED: uncharacterized protein LOC102669369 [Glycine max]	--	--	--	--	--	--	--	--	--	P0C2F6	358	1.4e-32	Putative ribonuclease H protein At1g65750 OS=Arabidopsis thaliana GN=At1g65750 PE=3 SV=1	--	--	--	--	--	--	--	--	--	--	UP	Inf	1.96e-21	UP	1.2691	0.015521	UP	Inf	3.25e-10	blast,frame:-3 start:1729 end:1520|blast,frame:-1 start:1596 end:64	0	0	0	101	113	73	32
Cluster-35308.79367	0.05	1.14	7.33	722	224072172	XP_002303636.1	370	1.7e-33	high mobility group family protein [Populus trichocarpa]>gi|222841068|gb|EEE78615.1| high mobility group family protein [Populus trichocarpa]	--	--	--	--	--	K09273	UBTF	upstream-binding transcription factor	http://www.genome.jp/dbget-bin/www_bget?ko:K09273	Q9SUP7	319	2e-28	High mobility group B protein 6 OS=Arabidopsis thaliana GN=HMGB6 PE=2 SV=1	--	--	--	--	--	--	--	--	--	--	UP	7.1945	2.79e-11	UP	2.4546	0.00051342	UP	4.6994	0.038379	estscan,start:722 end:1; minus strand	1	0	0	55.29	43.53	42.74	5.92
Cluster-35308.121692	0.93	3.57	22.79	5731	848881458	XP_012841090.1	4550	0	PREDICTED: clustered mitochondria protein homolog [Erythranthe guttatus]>gi|604328839|gb|EYU34321.1| hypothetical protein MIMGU_mgv1a000103mg [Erythranthe guttata]	723712261	XM_010324908.1	661	0	PREDICTED: Solanum lycopersicum clustered mitochondria protein homolog (LOC101252601), transcript variant X2, mRNA	K03255	TIF31, CLU1	protein TIF31	http://www.genome.jp/dbget-bin/www_bget?ko:K03255	F4JKH6	4134	0	Protein TSS OS=Arabidopsis thaliana GN=TSS PE=1 SV=1	PF13176//PF13374//PF13414//PF13371//PF00515//PF13181	Tetratricopeptide repeat//Tetratricopeptide repeat//TPR repeat//Tetratricopeptide repeat//Tetratricopeptide repeat//Tetratricopeptide repeat	--	--	GO:0005515	protein binding	--	--	KOG1839	Uncharacterized protein CLU1/cluA/TIF31 involved in mitochondrial morphology/distribution, also found associated with eIF-3	UP	4.6674	9.21e-36	UP	2.4923	4.86e-17	UP	2.1346	0.02376	blast,frame:-2 start:5439 end:412	69.11	53.6	92.78	1725.16	2017.59	1551.75	398.59
Cluster-35308.110422	0.09	3.48	21.98	954	698524140	XP_009758872.1	1405	2.2e-153	PREDICTED: 3-ketoacyl-CoA synthase 1 [Nicotiana sylvestris]	358346982	XM_003637494.1	178	4.74e-86	Medicago truncatula Beta-ketoacyl-CoA synthase (MTR_090s0010) mRNA, complete cds	K15397	KCS	3-ketoacyl-CoA synthase	http://www.genome.jp/dbget-bin/www_bget?ko:K15397	Q9MAM3	1310	3.2e-143	3-ketoacyl-CoA synthase 1 OS=Arabidopsis thaliana GN=KCS1 PE=2 SV=1	PF08545//PF08541//PF08392	3-Oxoacyl-[acyl-carrier-protein (ACP)] synthase III//3-Oxoacyl-[acyl-carrier-protein (ACP)] synthase III C terminal//FAE1/Type III polyketide synthase-like protein	GO:0042967//GO:0008610//GO:0006633	acyl-carrier-protein biosynthetic process//lipid biosynthetic process//fatty acid biosynthetic process	GO:0004315//GO:0016747	3-oxoacyl-[acyl-carrier-protein] synthase activity//transferase activity, transferring acyl groups other than amino-acyl groups	GO:0016020//GO:0005835	membrane//fatty acid synthase complex	--	--	UP	7.9529	1.68e-07	UP	2.4913	0.022142	UP	5.3982	1.37e-07	blast,frame:2 start:2 end:919	0	0	2.58	303.09	262.45	84.02	36.68
Cluster-35308.125824	0	4.31	27.79	713	147860696	CAN81449.1	212	3.5e-15	hypothetical protein VITISV_011174 [Vitis vinifera]	--	--	--	--	--	--	--	--	--	--	--	--	--	PF06703	Microsomal signal peptidase 25 kDa subunit (SPC25)	GO:0006465	signal peptide processing	GO:0008233	peptidase activity	GO:0005787//GO:0016021	signal peptidase complex//integral component of membrane	--	--	UP	Inf	1.41e-31	UP	2.5082	2.64e-09	UP	Inf	3.69e-08	blast,frame:-3 start:711 end:346	0	0	0	212	180	136	35
Cluster-35308.136397	0.06	0.8	5.03	1209	604328873	EYU34355.1	148	1.6e-07	hypothetical protein MIMGU_mgv1a004061mg [Erythranthe guttata]	--	--	--	--	--	--	--	--	--	--	--	--	--	--	--	--	--	--	--	--	--	--	--	UP	6.8345	2.65e-14	UP	2.5406	5.13e-05	UP	4.2314	0.015191	blast,frame:-3 start:877 end:2	0	0	2.45	58.97	70.51	71.24	5.63
Cluster-35308.140557	0.3	3.03	19.06	650	--	--	--	--	--	--	--	--	--	--	--	--	--	--	--	--	--	--	--	--	--	--	--	--	--	--	--	--	UP	6.1095	3.97e-18	UP	2.4643	1.42e-06	UP	3.5881	0.0038537	estscan,start:543 end:244; minus strand	1	0	4	101.59	103.89	103.86	10.59
Cluster-35308.119308	11.51	20.15	126.69	1805	225458878	XP_002283413.1	1295	2.4e-140	PREDICTED: serine carboxypeptidase-like 2 [Vitis vinifera]	--	--	--	--	--	K16296	SCPL-I	serine carboxypeptidase-like clade I	http://www.genome.jp/dbget-bin/www_bget?ko:K16296	Q9C7Z9	1093	8.8e-118	Serine carboxypeptidase-like 18 OS=Arabidopsis thaliana GN=SCPL18 PE=2 SV=2	PF00450	Serine carboxypeptidase	GO:0006508	proteolysis	GO:0004185	serine-type carboxypeptidase activity	--	--	--	--	UP	3.4794	7.27e-24	UP	2.4936	3.19e-16	UP	0.9499	0.013853	blast,frame:-1 start:1724 end:348	277.61	249.29	223.4	2439.34	3199.63	2635.3	312.21
Cluster-35308.122749	2.41	5.18	32.43	2450	590685503	XP_007042117.1	2369	9.3e-265	Sec14p-like phosphatidylinositol transfer family protein isoform 1 [Theobroma cacao]>gi|590685507|ref|XP_007042118.1| Sec14p-like phosphatidylinositol transfer family protein isoform 1 [Theobroma cacao]>gi|508706052|gb|EOX97948.1| Sec14p-like phosphatidylinositol transfer family protein isoform 1 [Theobroma cacao]>gi|508706053|gb|EOX97949.1| Sec14p-like phosphatidylinositol transfer family protei…	731382461	XM_002283645.3	669	0	PREDICTED: Vitis vinifera phosphatidylinositol/phosphatidylcholine transfer protein SFH8 (LOC100252199), transcript variant X2, mRNA	--	--	--	--	F4IHJ0	2082	2.5e-232	Phosphatidylinositol/phosphatidylcholine transfer protein SFH8 OS=Arabidopsis thaliana GN=SFH8 PE=2 SV=1	PF05461//PF16326	Apolipoprotein L//ABC transporter C-terminal domain	GO:0006869//GO:0042157	lipid transport//lipoprotein metabolic process	GO:0003677//GO:0008289	DNA binding//lipid binding	GO:0005576	extracellular region	--	--	UP	3.7392	7.86e-25	UP	2.4886	7.08e-15	UP	1.2195	0.017894	blast,frame:3 start:246 end:2240	20.06	126.83	75.24	1041.06	1120	851.01	123.64
Cluster-35308.133400	0.02	0.38	2.4	2967	747080320	XP_011087406.1	1323	2.2e-143	PREDICTED: acyl-CoA-binding domain-containing protein 4-like [Sesamum indicum]	571570295	XM_003556466.2	110	9.54e-48	PREDICTED: Glycine max acyl-CoA-binding domain-containing protein 4-like (LOC100786884), transcript variant X1, mRNA	--	--	--	--	Q9MA55	1247	2e-135	Acyl-CoA-binding domain-containing protein 4 OS=Arabidopsis thaliana GN=ACBP4 PE=1 SV=1	PF00887//PF02038//PF06156//PF07646//PF01344//PF09726//PF07645	Acyl CoA binding protein//ATP1G1/PLM/MAT8 family//Protein of unknown function (DUF972)//Kelch motif//Kelch motif//Transmembrane protein//Calcium-binding EGF domain	GO:0006260//GO:0006811	DNA replication//ion transport	GO:0005515//GO:0005509//GO:0000062//GO:0005216	protein binding//calcium ion binding//fatty-acyl-CoA binding//ion channel activity	GO:0016020//GO:0016021	membrane//integral component of membrane	--	--	UP	7.1154	6.15e-10	UP	2.4629	0.0021607	UP	4.6154	0.001641	blast,frame:2 start:1145 end:2485|blast,frame:1 start:1 end:834	1.92	0	0	54.23	85.09	131.92	10.18
Cluster-35308.62327	0.04	0.61	3.8	1158	225451503	XP_002272024.1	1209	1.4e-130	PREDICTED: uncharacterized protein LOC100248040 [Vitis vinifera]>gi|296082319|emb|CBI21324.3| unnamed protein product [Vitis vinifera]	747101566	XM_011100616.1	191	3.43e-93	PREDICTED: Sesamum indicum uncharacterized LOC105177449 (LOC105177449), mRNA	--	--	--	--	Q8LJW3	988	8.4e-106	ACT domain-containing protein ACR4 OS=Arabidopsis thaliana GN=ACR4 PE=2 SV=1	PF13291//PF01842	ACT domain//ACT domain	GO:0008152	metabolic process	GO:0016597	amino acid binding	--	--	--	--	UP	7.3665	1.75e-11	UP	2.5564	0.00040084	UP	4.7476	0.042976	blast,frame:2 start:26 end:1057	0	0	1.45	47.64	54.62	41.93	3.5
Cluster-35308.98145	0	0.4	2.59	1947	297743957	CBI36927.3	430	5.1e-40	unnamed protein product [Vitis vinifera]	663681403	HG975522.1	69	3.85e-25	Solanum lycopersicum chromosome ch10, complete genome	K09422	MYBP	myb proto-oncogene protein, plant	http://www.genome.jp/dbget-bin/www_bget?ko:K09422	O22264	404	7.4e-38	Transcription factor MYB12 OS=Arabidopsis thaliana GN=MYB12 PE=2 SV=1	PF09111	SLIDE	GO:0006338	chromatin remodeling	GO:0016818//GO:0003676//GO:0005524	hydrolase activity, acting on acid anhydrides, in phosphorus-containing anhydrides//nucleic acid binding//ATP binding	GO:0005634	nucleus	--	--	UP	Inf	3.64e-10	UP	2.58	0.0066928	UP	Inf	0.041299	blast,frame:-1 start:1935 end:1555	0	0	0	31.05	72.41	79.57	3
Cluster-35308.123758	0.17	2.48	15.36	1084	590673750	XP_007038981.1	340	7.8e-30	Phosphatase 2C 76 isoform 7 [Theobroma cacao]>gi|508776226|gb|EOY23482.1| Phosphatase 2C 76 isoform 7 [Theobroma cacao]	--	--	--	--	--	K17506	PPM1L, PP2CE	protein phosphatase 1L	http://www.genome.jp/dbget-bin/www_bget?ko:K17506	Q94AT1	301	3.6e-26	Probable protein phosphatase 2C 76 OS=Arabidopsis thaliana GN=At5g53140 PE=2 SV=1	--	--	--	--	--	--	--	--	--	--	UP	6.8278	2.97e-27	UP	2.4312	4.08e-09	UP	4.3498	1.33e-05	blast,frame:2 start:344 end:955	3.27	0	2.48	167.33	186.19	178.49	31.25
Cluster-35308.144798	0.09	0.64	3.95	3579	697167185	XP_009592436.1	1715	9.3e-189	PREDICTED: probable RNA-dependent RNA polymerase 3 isoform X1 [Nicotiana tomentosiformis]	--	--	--	--	--	K11699	RDR, RDRP	RNA-dependent RNA polymerase	http://www.genome.jp/dbget-bin/www_bget?ko:K11699	O82190	1441	7.7e-158	Probable RNA-dependent RNA polymerase 3 OS=Arabidopsis thaliana GN=RDR3 PE=3 SV=2	PF05183//PF03554	RNA dependent RNA polymerase//UL73 viral envelope glycoprotein	GO:0006144	purine nucleobase metabolic process	GO:0003968	RNA-directed RNA polymerase activity	GO:0019031//GO:0031379	viral envelope//RNA-directed RNA polymerase complex	--	--	UP	5.266	1.56e-23	UP	2.4794	4.18e-09	UP	2.7717	0.00056192	blast,frame:-3 start:937 end:242|blast,frame:-1 start:3546 end:904	0	13.04	0	164.79	192.03	197.5	22.99
Cluster-35308.80215	0.1	3.25	20.05	487	--	--	--	--	--	--	--	--	--	--	--	--	--	--	--	--	--	--	--	--	--	--	--	--	--	--	--	--	UP	7.7213	3.17e-14	UP	2.3392	7.65e-05	UP	5.3222	0.0072733	estscan,start:1 end:233	0	0	1	55	58	73	13
Cluster-35308.118531	7.43	36.8	226.5	529	22759725	BAC10911.1	408	4.9e-38	pathogenesis-related protein [Zinnia elegans]	--	--	--	--	--	--	--	--	--	O49065	305	6.1e-27	Root allergen protein OS=Taraxacum officinale PE=1 SV=1	PF00407	Pathogenesis-related protein Bet v I family	GO:0009607//GO:0006952	response to biotic stimulus//defense response	--	--	--	--	--	--	UP	4.9025	2.61e-11	UP	2.417	0.00030028	UP	2.4527	0.0049055	estscan,start:529 end:220; minus strand	17	43	22	1055	503	935	57
Cluster-35308.79369	0.03	0.87	5.31	984	659083738	XP_008442514.1	955	3.4e-101	PREDICTED: tropinone reductase homolog [Cucumis melo]	694318694	XM_009345583.1	36	4.23e-07	PREDICTED: Pyrus x bretschneideri tropinone reductase homolog At1g07440-like (LOC103935774), mRNA	K08081	TR1	tropinone reductase I	http://www.genome.jp/dbget-bin/www_bget?ko:K08081	P50165	826	4.4e-87	Tropinone reductase homolog OS=Datura stramonium PE=2 SV=1	PF01370//PF00106	NAD dependent epimerase/dehydratase family//short chain dehydrogenase	GO:0008152	metabolic process	GO:0003824//GO:0016491//GO:0050662	catalytic activity//oxidoreductase activity//coenzyme binding	--	--	--	--	UP	7.5131	1.42e-12	UP	2.5183	0.00020549	UP	4.932	0.036755	blast,frame:-3 start:982 end:137	0	0	1	51.9	41.91	66.56	9.98
Cluster-35308.130425	0.29	1.64	10.06	1236	--	--	--	--	--	--	--	--	--	--	--	--	--	--	--	--	--	--	--	--	--	--	--	--	--	--	--	--	UP	5.1491	3.23e-17	UP	2.4675	1.93e-06	UP	2.6417	0.029589	estscan,start:1236 end:506; minus strand	3.7	3	5.1	92.52	161.83	157.93	28.51
Cluster-35308.108147	0	0.78	4.75	911	763774739	KJB41862.1	284	2e-23	hypothetical protein B456_007G124900 [Gossypium raimondii]	--	--	--	--	--	--	--	--	--	Q96321	277	1.8e-23	Importin subunit alpha-1 OS=Arabidopsis thaliana GN=IMPA1 PE=1 SV=2	--	--	--	--	--	--	--	--	--	--	UP	Inf	1.69e-11	UP	2.4253	0.00084353	UP	Inf	0.0192	blast,frame:3 start:135 end:290|blast,frame:1 start:469 end:663	0	0	0	36.79	55.65	37.74	6.72
Cluster-35308.146496	0.14	1.11	6.79	1926	747049426	XP_011070759.1	726	2.4e-74	PREDICTED: uncharacterized protein LOC105156353 isoform X1 [Sesamum indicum]>gi|747049428|ref|XP_011070760.1| PREDICTED: uncharacterized protein LOC105156353 isoform X1 [Sesamum indicum]>gi|747049430|ref|XP_011070761.1| PREDICTED: uncharacterized protein LOC105156353 isoform X1 [Sesamum indicum]>gi|747049432|ref|XP_011070762.1| PREDICTED: uncharacterized protein LOC105156353 isoform X1 [Sesamum i…	720075590	XM_010281058.1	51	3.87e-15	PREDICTED: Nelumbo nucifera reticulon-like protein B9 (LOC104613295), mRNA	--	--	--	--	Q9LJQ5	461	1.8e-44	Reticulon-like protein B9 OS=Arabidopsis thaliana GN=RTNLB9 PE=2 SV=1	PF01738	Dienelactone hydrolase family	--	--	GO:0016787	hydrolase activity	--	--	--	--	UP	5.7473	2.63e-08	UP	2.4742	0.0062374	UP	3.2335	0.002546	blast,frame:-1 start:1821 end:1297	4.1	2	3.44	116.04	114.81	240.57	15.63
Cluster-35308.140084	1.89	5.5	33.41	659	359494085	XP_003634718.1	319	1.3e-27	PREDICTED: V-type proton ATPase subunit e1 [Vitis vinifera]>gi|297737509|emb|CBI26710.3| unnamed protein product [Vitis vinifera]	297803419	XM_002869548.1	58	1.64e-19	Arabidopsis lyrata subsp. lyrata ATP synthase subunit H family protein, mRNA	K02153	ATPeV0E, ATP6H	V-type H+-transporting ATPase subunit e	http://www.genome.jp/dbget-bin/www_bget?ko:K02153	Q9SZ13	304	9.9e-27	V-type proton ATPase subunit e2 OS=Arabidopsis thaliana GN=VHA-e2 PE=2 SV=1	PF05493	ATP synthase subunit H	GO:0015992//GO:0015991	proton transport//ATP hydrolysis coupled proton transport	GO:0015078	hydrogen ion transmembrane transporter activity	GO:0033179	proton-transporting V-type ATPase, V0 domain	KOG3500	Vacuolar H+-ATPase V0 sector, subunit M9.7 (M9.2)	UP	4.14	1.7e-17	UP	2.3793	4.48e-09	UP	1.7233	0.038575	estscan,start:572 end:360; minus strand	6.52	12.03	12.92	205.88	165.73	183	38.23
Cluster-35308.137717	0.14	1.44	8.74	2841	213876486	ACJ54281.1	3078	0	lipoxygenase [Camellia sinensis]	747067081	XM_011081940.1	188	3.98e-91	PREDICTED: Sesamum indicum linoleate 13S-lipoxygenase 2-1, chloroplastic-like (LOC105163543), mRNA	K00454	LOX2S	lipoxygenase	http://www.genome.jp/dbget-bin/www_bget?ko:K00454	O24370	2913	0	Linoleate 13S-lipoxygenase 2-1, chloroplastic OS=Solanum tuberosum GN=LOX2.1 PE=1 SV=1	PF00305//PF01477	Lipoxygenase//PLAT/LH2 domain	GO:0055114	oxidation-reduction process	GO:0046872//GO:0016702//GO:0005515	metal ion binding//oxidoreductase activity, acting on single donors with incorporation of molecular oxygen, incorporation of two atoms of oxygen//protein binding	--	--	--	--	UP	6.0382	4.24e-33	UP	2.4084	8.06e-12	UP	3.5911	0.010128	blast,frame:-2 start:2840 end:165	15.26	0	0	335.09	348.3	273.16	81.72
Cluster-35308.120008	2.26	8.63	52.07	1599	537845572	AGU91437.1	1801	4.4e-199	phytoene synthase [Chrysanthemum boreale]	87299440	AB205050.1	985	0	Chrysanthemum x morifolium PSY mRNA for phytoene synthase, complete cds	K02291	crtB	phytoene synthase	http://www.genome.jp/dbget-bin/www_bget?ko:K02291	P37272	1340	1.8e-146	Bifunctional 15-cis-phytoene synthase, chromoplast OS=Capsicum annuum GN=PSY1 PE=1 SV=1	PF00494	Squalene/phytoene synthase	GO:0009058	biosynthetic process	GO:0016740	transferase activity	--	--	--	--	UP	4.5606	2.58e-32	UP	2.4155	2.83e-14	UP	2.1071	2.34e-06	estscan,start:1273 end:1; minus strand	50.19	32.88	44.37	762.68	1002.4	1163.52	167.52
Cluster-35308.123877	0.43	2.76	16.6	763	657388312	KEH30262.1	411	3.2e-38	transcription factor jumonji (JmjC) domain protein [Medicago truncatula]	703082581	XM_010093688.1	89	1.12e-36	Morus notabilis Lysine-specific demethylase 8 partial mRNA	K10277	KDM8, JMJD5	lysine-specific demethylase 8	http://www.genome.jp/dbget-bin/www_bget?ko:K10277	Q8RWR1	373	1.1e-34	Putative lysine-specific demethylase JMJD5 OS=Arabidopsis thaliana GN=JMJD5 PE=2 SV=1	--	--	--	--	--	--	--	--	--	--	UP	5.2699	9.86e-16	UP	2.4054	2.74e-06	UP	2.8326	0.0075548	blast,frame:-1 start:520 end:5	0	5.24	3.86	79.9	146.67	122.7	24.33
Cluster-35308.173408	0	0.46	1.72	5773	702486073	XP_010034422.1	1381	8.1e-150	PREDICTED: uncharacterized protein LOC104423658 [Eucalyptus grandis]	--	--	--	--	--	--	--	--	--	O00370	428	3.6e-40	LINE-1 retrotransposable element ORF2 protein OS=Homo sapiens PE=1 SV=1	PF11770	GRB2-binding adapter (GAPT)	--	--	--	--	GO:0016021	integral component of membrane	--	--	UP	Inf	5e-27	UP	1.6972	8.47e-05	UP	Inf	2.73e-10	blast,frame:-2 start:1617 end:262	0	0	0	121.9	136.55	142.28	46.14
Cluster-35308.120127	0.03	0.55	3.27	1487	--	--	--	--	--	--	--	--	--	--	--	--	--	--	--	--	--	--	--	--	--	--	--	--	--	--	--	--	UP	6.5857	2.74e-12	UP	2.4126	0.00016128	UP	4.1124	0.03175	estscan,start:1317 end:235; minus strand	0	0	1.53	50.79	64.34	54.29	7
Cluster-35308.116918	0.02	1.74	10.39	1755	823196563	XP_012492975.1	318	4.5e-27	PREDICTED: glutamate dehydrogenase 1 [Gossypium raimondii]>gi|823196566|ref|XP_012492976.1| PREDICTED: glutamate dehydrogenase 1 [Gossypium raimondii]>gi|763777987|gb|KJB45110.1| hypothetical protein B456_007G289700 [Gossypium raimondii]	--	--	--	--	--	K00261	GLUD1_2, gdhA	glutamate dehydrogenase (NAD(P)+)	http://www.genome.jp/dbget-bin/www_bget?ko:K00261	Q9S7A0	301	5.9e-26	Probable glutamate dehydrogenase 3 OS=Arabidopsis thaliana GN=GSH3 PE=3 SV=1	PF02812	Glu/Leu/Phe/Val dehydrogenase, dimerisation domain	GO:0006520//GO:0055114	cellular amino acid metabolic process//oxidation-reduction process	GO:0016491	oxidoreductase activity	--	--	KOG2250	Glutamate/leucine/phenylalanine/valine dehydrogenases	UP	9.5396	3.78e-35	UP	2.3981	1.38e-09	UP	7.0802	1.6e-09	blast,frame:3 start:1503 end:1733	0	0	1.03	211.68	210.72	232.14	41.07
Cluster-35308.102380	0.01	0.38	2.28	4575	694315079	XP_009374014.1	3220	0	PREDICTED: uncharacterized protein LOC103962959 [Pyrus x bretschneideri]	--	--	--	--	--	--	--	--	--	Q0P9V4	258	1.5e-20	ATP-dependent DNA helicase pif1 OS=Campylobacter jejuni subsp. jejuni serotype O:2 (strain NCTC 11168) GN=pif1 PE=3 SV=1	PF02689//PF00961//PF05970//PF02562//PF05840//PF05184//PF00457//PF01637	Helicase//LAGLIDADG endonuclease//PIF1-like helicase//PhoH-like protein//Bacteriophage replication gene A protein (GPA)//Saposin-like type B, region 1//Glycosyl hydrolases family 11//Archaeal ATPase	GO:0005975//GO:0000723//GO:0006260//GO:0006629//GO:0006281	carbohydrate metabolic process//telomere maintenance//DNA replication//lipid metabolic process//DNA repair	GO:0005524//GO:0003678//GO:0004553//GO:0004386//GO:0004519	ATP binding//DNA helicase activity//hydrolase activity, hydrolyzing O-glycosyl compounds//helicase activity//endonuclease activity	GO:0005657	replication fork	--	--	UP	8.8764	6.59e-23	UP	2.4113	8.25e-07	UP	6.4052	3.08e-06	blast,frame:1 start:1 end:3969	0	0	1	94	149	172	18
Cluster-35308.138580	0	0.48	2.49	1320	284019004	ADB64456.1	338	1.6e-29	KAKTUS 1 [Artemisia annua]	284019003	GQ924758.1	186	2.36e-90	Artemisia annua cultivar Artemis KAKTUS 1 mRNA, partial cds	K10590	TRIP12	E3 ubiquitin-protein ligase TRIP12	http://www.genome.jp/dbget-bin/www_bget?ko:K10590	Q6WWW4	230	7.5e-18	E3 ubiquitin-protein ligase UPL3 OS=Arabidopsis thaliana GN=UPL3 PE=1 SV=1	PF00632	HECT-domain (ubiquitin-transferase)	GO:0016567	protein ubiquitination	GO:0004842	ubiquitin-protein transferase activity	--	--	--	--	UP	Inf	1.91e-08	UP	2.1724	0.0090654	UP	Inf	0.019887	estscan,start:890 end:227; minus strand	0	0	0	22.37	33.3	54.37	6.92
Cluster-35308.74193	0.07	2.06	12.25	613	731404276	XP_002262807.2	375	3.8e-34	PREDICTED: B-cell receptor-associated protein 31 [Vitis vinifera]	--	--	--	--	--	K14009	BCAP31, BAP31	B-cell receptor-associated protein 31	http://www.genome.jp/dbget-bin/www_bget?ko:K14009	--	--	--	--	PF05529	B-cell receptor-associated protein 31-like	GO:0006886	intracellular protein transport	--	--	GO:0016021//GO:0005783	integral component of membrane//endoplasmic reticulum	--	--	UP	7.3159	5.45e-11	UP	2.3463	0.00064328	UP	4.9553	0.0084822	blast,frame:-2 start:612 end:163	0	0.98	0	51.26	41.24	84.75	9.19
Cluster-35308.149527	0.43	3.09	18.27	618	--	--	--	--	--	--	--	--	--	--	--	--	--	--	--	--	--	--	--	--	--	--	--	--	--	--	--	--	UP	5.662	1.15e-15	UP	2.374	6.75e-06	UP	3.2308	0.011672	--	1.21	0	5.27	85.63	92.07	93.96	11.13
Cluster-35308.138154	0.2	1.66	9.78	737	388520379	AFK48251.1	447	2.1e-42	unknown [Medicago truncatula]	--	--	--	--	--	--	--	--	--	--	--	--	--	PF06327	Domain of Unknown Function (DUF1053)	GO:0006171//GO:0006144	cAMP biosynthetic process//purine nucleobase metabolic process	GO:0004016	adenylate cyclase activity	GO:0005886	plasma membrane	--	--	UP	5.4656	1.27e-12	UP	2.3036	5.72e-05	UP	3.1468	0.035385	blast,frame:2 start:62 end:640	0	3.87	0	80.49	58.84	55.95	11.62
Cluster-35308.54884	0.06	1.73	10.13	633	747051502	XP_011071839.1	222	2.2e-16	PREDICTED: protein EXECUTER 1, chloroplastic [Sesamum indicum]	--	--	--	--	--	--	--	--	--	Q657X6	142	5.8e-08	Protein EXECUTER 2, chloroplastic OS=Oryza sativa subsp. japonica GN=EX2 PE=2 SV=1	--	--	--	--	--	--	--	--	--	--	UP	7.3213	3.17e-12	UP	2.3889	0.00041263	UP	4.8939	0.019313	blast,frame:2 start:161 end:394|blast,frame:1 start:1 end:234	1	0	0	39.53	44.73	71.36	8.4
Cluster-35308.173384	0.04	0.66	3.81	1343	398363593	AFO84091.1	1260	2e-136	sucrose synthase [Actinidia deliciosa]	115310619	AM087675.1	306	4.71e-157	Coffea arabica mRNA for sucrose synthase (sus2 gene)	K00695	E2.4.1.13	sucrose synthase	http://www.genome.jp/dbget-bin/www_bget?ko:K00695	O24301	1191	2.8e-129	Sucrose synthase 2 OS=Pisum sativum GN=SUS2 PE=2 SV=1	PF00862	Sucrose synthase	GO:0005982//GO:0005985	starch metabolic process//sucrose metabolic process	GO:0016157	sucrose synthase activity	--	--	--	--	UP	6.5999	2.18e-05	UP	2.3257	0.048719	UP	4.2151	0.020437	blast,frame:-3 start:468 end:250	0	0	1.97	31.77	45.11	94.52	9.92
Cluster-35308.38418	0.09	1.63	9.44	775	--	--	--	--	--	--	--	--	--	--	--	--	--	--	--	--	--	--	--	--	--	--	--	--	--	--	--	--	UP	6.7763	1.98e-14	UP	2.3836	8.7e-05	UP	4.3421	0.0082136	estscan,start:775 end:627; minus strand	1	0	1	66	65	72	9
Cluster-35308.139966	0.04	0.91	5.27	2691	698493194	XP_009792887.1	784	6.3e-81	PREDICTED: LOW QUALITY PROTEIN: protein ROS1-like [Nicotiana sylvestris]	--	--	--	--	--	--	--	--	--	Q9SJQ6	448	8.1e-43	Protein ROS1 OS=Arabidopsis thaliana GN=ROS1 PE=1 SV=2	--	--	--	--	--	--	--	--	--	--	UP	7.1156	2.52e-28	UP	2.3541	1.2e-08	UP	4.7233	1.76e-06	blast,frame:2 start:2 end:2620	4.38	0	0	157.72	165.61	215.81	32.56
Cluster-35308.169161	0.06	1.28	7.38	1094	--	--	--	--	--	--	--	--	--	--	--	--	--	--	--	--	--	--	--	--	--	--	--	--	--	--	--	--	UP	7.1235	1.25e-17	UP	2.4163	1.25e-05	UP	4.6559	0.001585	estscan,start:395 end:500	1	0	1	90.42	81.32	86.93	13.48
Cluster-35308.73959	0.03	0.58	3.31	1167	--	--	--	--	--	--	--	--	--	--	--	--	--	--	--	--	--	--	PF05653	Magnesium transporter NIPA	GO:0015693	magnesium ion transport	GO:0015095	magnesium ion transmembrane transporter activity	GO:0016021	integral component of membrane	--	--	UP	7.1646	3.97e-10	UP	2.3612	0.0017816	UP	4.7402	0.047542	estscan,start:375 end:249; minus strand	0	0	1	49.16	36.73	40.48	6.94
Cluster-35308.182740	0.02	1.2	6.85	1262	--	--	--	--	--	--	--	--	--	--	--	--	--	--	--	--	--	--	--	--	--	--	--	--	--	--	--	--	UP	8.3317	6.3e-09	UP	2.3351	0.010921	UP	5.9361	0.00015953	estscan,start:229 end:803	0	0	1	74	63	148	17
Cluster-35308.148886	0.04	0.92	5.23	853	604335778	EYU39666.1	209	9.5e-15	hypothetical protein MIMGU_mgv1a001246mg [Erythranthe guttata]	--	--	--	--	--	--	--	--	--	Q8GTR4	164	2.2e-10	Pullulanase 1, chloroplastic OS=Arabidopsis thaliana GN=PU1 PE=2 SV=2	--	--	--	--	--	--	--	--	--	--	UP	7.1902	2.54e-10	UP	2.3452	0.0022832	UP	4.7844	0.039444	estscan,start:291 end:597	0	0	1	30.3	42.97	55.81	1.38
Cluster-35308.146983	0.06	0.71	4.07	2303	731436876	XP_010646599.1	1252	2.9e-135	PREDICTED: uncharacterized protein LOC100853163 isoform X1 [Vitis vinifera]>gi|731436878|ref|XP_010646600.1| PREDICTED: uncharacterized protein LOC100853163 isoform X2 [Vitis vinifera]	--	--	--	--	--	--	--	--	--	--	--	--	--	PF02990//PF13606//PF00023	Endomembrane protein 70//Ankyrin repeat//Ankyrin repeat	--	--	GO:0005515	protein binding	GO:0016021	integral component of membrane	--	--	UP	6.2448	4.78e-20	UP	2.3062	5.98e-07	UP	3.8894	0.00073735	blast,frame:3 start:237 end:2171	0	1	4	110.85	113.57	125.85	20.01
Cluster-35308.109400	128.73	321.14	1829.9	248	--	--	--	--	--	--	--	--	--	--	--	--	--	--	--	--	--	--	--	--	--	--	--	--	--	--	--	--	UP	3.8	1.85e-14	UP	1.8524	2.47e-06	UP	1.9115	0.00057673	--	5	32	31	372	224	344	73
Cluster-35308.71086	0.22	1.52	8.61	910	697172320	XP_009595101.1	623	1e-62	PREDICTED: phosphatidylinositol/phosphatidylcholine transfer protein SFH12-like isoform X1 [Nicotiana tomentosiformis]>gi|697172322|ref|XP_009595102.1| PREDICTED: phosphatidylinositol/phosphatidylcholine transfer protein SFH12-like isoform X1 [Nicotiana tomentosiformis]	--	--	--	--	--	--	--	--	--	Q93ZE9	529	1.1e-52	Phosphatidylinositol/phosphatidylcholine transfer protein SFH3 OS=Arabidopsis thaliana GN=SFH3 PE=2 SV=1	--	--	--	--	--	--	--	--	--	--	UP	5.2845	1.05e-13	UP	2.2888	2.24e-05	UP	2.9619	0.025581	estscan,start:422 end:910	3	2	1	88	62	84	16
Cluster-35308.58744	0.01	0.38	2.14	1834	297740931	CBI31113.3	350	9.1e-31	unnamed protein product [Vitis vinifera]	571031384	KF815390.1	107	2.72e-46	Helianthus annuus mitochondrion, complete genome	K03884	ND6	NADH-ubiquinone oxidoreductase chain 6	http://www.genome.jp/dbget-bin/www_bget?ko:K03884	P92559	176	1.9e-11	Uncharacterized mitochondrial protein AtMg01280 OS=Arabidopsis thaliana GN=AtMg01280 PE=3 SV=1	PF06268	Fascin domain	--	--	GO:0030674//GO:0051015	protein binding, bridging//actin filament binding	--	--	--	--	UP	6.9863	4.99e-11	UP	2.3204	0.0012419	UP	4.6517	0.02401	blast,frame:1 start:403 end:579|blast,frame:2 start:506 end:1216	0	0.51	0	30.11	46.09	64.81	6.97
Cluster-35308.133361	0.48	1.84	10.34	1683	721678177	XP_003577757.2	1978	1.4e-219	PREDICTED: DNA polymerase delta catalytic subunit [Brachypodium distachyon]	645242143	XM_008229191.1	605	0	PREDICTED: Prunus mume DNA polymerase delta catalytic subunit (LOC103326936), mRNA	K02327	POLD1	DNA polymerase delta subunit 1	http://www.genome.jp/dbget-bin/www_bget?ko:K02327	Q9LRE6	1964	8.2e-219	DNA polymerase delta catalytic subunit OS=Oryza sativa subsp. japonica GN=POLD1 PE=2 SV=1	PF00136//PF00684	DNA polymerase family B//DnaJ central domain	--	--	GO:0003677//GO:0031072//GO:0000166//GO:0051082	DNA binding//heat shock protein binding//nucleotide binding//unfolded protein binding	--	--	KOG0969	DNA polymerase delta, catalytic subunit	UP	4.4233	6.25e-20	UP	2.3552	1.13e-08	UP	2.0318	0.005004	blast,frame:-3 start:1681 end:416	9.55	10.3	9.04	180.46	189.81	247.41	32.45
Cluster-35308.124769	0.03	1.09	6.14	1893	731324155	XP_010672818.1	222	6.5e-16	PREDICTED: uncharacterized protein LOC104889320 [Beta vulgaris subsp. vulgaris]	--	--	--	--	--	--	--	--	--	--	--	--	--	PF02902	Ulp1 protease family, C-terminal catalytic domain	GO:0006508	proteolysis	GO:0008234	cysteine-type peptidase activity	--	--	--	--	UP	7.9052	1.52e-25	UP	2.3346	2.08e-07	UP	5.5087	4.55e-05	blast,frame:1 start:601 end:1785	0	0	1.84	139.64	128.13	154.47	31.61
Cluster-35308.133614	0.16	9.69	54.32	701	--	--	--	--	--	--	--	--	--	--	--	--	--	--	--	--	--	--	--	--	--	--	--	--	--	--	--	--	UP	8.4039	1.65e-25	UP	2.2915	5.67e-06	UP	6.074	3.11e-13	estscan,start:362 end:624	3	0	0	253.84	291.77	444.99	51.69
Cluster-35308.37316	0.01	0.48	2.69	1841	20563190	AAM27915.1	1339	1.9e-145	carbohydrate oxidase [Helianthus annuus]	--	--	--	--	--	--	--	--	--	Q8GTB6	723	7.2e-75	Tetrahydrocannabinolic acid synthase OS=Cannabis sativa PE=1 SV=1	PF08031//PF01565//PF07284	Berberine and berberine like//FAD binding domain//2-vinyl bacteriochlorophyllide hydratase (BCHF)	GO:0055114//GO:0030494//GO:0019685	oxidation-reduction process//bacteriochlorophyll biosynthetic process//photosynthesis, dark reaction	GO:0016491//GO:0016836//GO:0050660	oxidoreductase activity//hydro-lyase activity//flavin adenine dinucleotide binding	--	--	--	--	UP	7.3721	6.72e-06	UP	2.361	0.049401	UP	4.9937	0.0064617	blast,frame:-1 start:1841 end:1257|blast,frame:-2 start:1387 end:179	0	1	0	78	82	22	5
Cluster-35308.107890	0	46	96.26	1643	743829404	XP_011023509.1	1433	2.1e-156	PREDICTED: gibberellin receptor GID1C [Populus euphratica]	469517708	JX235369.1	256	3.61e-129	Camellia sinensis cultivar Longjing 43 putative gibberellin insensitive dwarf 1-like (GID1a) mRNA, complete sequence	K14493	GID1	gibberellin receptor GID1	http://www.genome.jp/dbget-bin/www_bget?ko:K14493	Q9MAA7	1408	2.4e-154	Gibberellin receptor GID1A OS=Arabidopsis thaliana GN=GID1A PE=1 SV=1	PF07859//PF12740	alpha/beta hydrolase fold//Chlorophyllase enzyme	GO:0008152//GO:0015996//GO:0015994	metabolic process//chlorophyll catabolic process//chlorophyll metabolic process	GO:0016787//GO:0047746	hydrolase activity//chlorophyllase activity	--	--	--	--	UP	Inf	2.41e-85	UP	0.86749	0.0083872	UP	Inf	5.57e-33	blast,frame:1 start:127 end:1200	0	0	0	2061.13	1552.77	1988.44	670.54
Cluster-35308.166998	0.02	0.52	2.89	1385	--	--	--	--	--	--	--	--	--	--	--	--	--	--	--	--	--	--	--	--	--	--	--	--	--	--	--	--	UP	7.286	6.36e-11	UP	2.3464	0.0013745	UP	4.8761	0.029472	--	0	0	1	51.28	47.24	39.07	7
Cluster-35308.144251	0.46	1.37	7.6	1683	357519249	XP_003629913.1	171	4.8e-10	ATP synthase subunit-like protein [Medicago truncatula]	--	--	--	--	--	--	--	--	--	--	--	--	--	PF02724//PF04136//PF04931//PF12235//PF05887//PF04147//PF01056//PF06524	CDC45-like protein//Sec34-like family//DNA polymerase phi//Fragile X-related 1 protein core C terminal//Procyclic acidic repetitive protein (PARP)//Nop14-like family//Myc amino-terminal region//NOA36 protein	GO:0006355//GO:0006886//GO:0006270//GO:0006351//GO:0006260	regulation of transcription, DNA-templated//intracellular protein transport//DNA replication initiation//transcription, DNA-templated//DNA replication	GO:0003677//GO:0003723//GO:0003887//GO:0003700//GO:0008270	DNA binding//RNA binding//DNA-directed DNA polymerase activity//transcription factor activity, sequence-specific DNA binding//zinc ion binding	GO:0005801//GO:0016020//GO:0042575//GO:0005634//GO:0005667//GO:0032040	cis-Golgi network//membrane//DNA polymerase complex//nucleus//transcription factor complex//small-subunit processome	--	--	UP	4.0663	1.91e-15	UP	2.3282	1.79e-07	UP	1.6975	0.046145	estscan,start:1 end:1413	9.62	7.24	10.79	146.91	137.65	170.09	20.28
Cluster-35308.84810	0	4.04	11.79	596	--	--	--	--	--	--	--	--	--	--	--	--	--	--	--	--	--	--	--	--	--	--	--	--	--	--	--	--	UP	Inf	6.11e-14	UP	1.2872	0.027354	UP	Inf	0.0036441	estscan,start:540 end:28; minus strand	0	0	0	52.95	57.96	53.66	34
Cluster-35308.2816	0	0.4	2.43	1363	332071088	AED99863.1	394	5.3e-36	squalene synthase [Panax quinquefolius]	702403613	XM_010067908.1	88	7.34e-36	PREDICTED: Eucalyptus grandis squalene synthase (LOC104453372), transcript variant X2, mRNA	K00801	FDFT1	farnesyl-diphosphate farnesyltransferase	http://www.genome.jp/dbget-bin/www_bget?ko:K00801	P53799	361	5e-33	Squalene synthase OS=Arabidopsis thaliana GN=SQS1 PE=1 SV=1	PF00494	Squalene/phytoene synthase	GO:0009058	biosynthetic process	GO:0016740	transferase activity	--	--	KOG1459	Squalene synthetase	UP	Inf	4.01e-10	UP	2.3712	0.0015669	UP	Inf	0.03721	blast,frame:3 start:495 end:608|blast,frame:2 start:2 end:280	0	0	0	34.36	38.54	39.89	6.92
Cluster-35308.87829	0.17	1.15	6.37	969	747072010	XP_011082902.1	1191	1.5e-128	PREDICTED: callose synthase 7 [Sesamum indicum]	697139955	XM_009625778.1	237	7.67e-119	PREDICTED: Nicotiana tomentosiformis callose synthase 7-like (LOC104115197), mRNA	K11000	CALS	callose synthase	http://www.genome.jp/dbget-bin/www_bget?ko:K11000	Q9SHJ3	1107	1.1e-119	Callose synthase 7 OS=Arabidopsis thaliana GN=CALS7 PE=3 SV=3	PF02364	1,3-beta-glucan synthase component	GO:0006075//GO:0005985//GO:0005982	(1->3)-beta-D-glucan biosynthetic process//sucrose metabolic process//starch metabolic process	GO:0003843	1,3-beta-D-glucan synthase activity	GO:0016020//GO:0000148	membrane//1,3-beta-D-glucan synthase complex	--	--	UP	5.3411	7.04e-06	UP	2.3047	0.022949	UP	2.9858	0.047457	estscan,start:944 end:1; minus strand	2	0	3	38	51	98	8
Cluster-35308.130151	0.02	1.01	5.58	1314	848874066	XP_012837583.1	160	7e-09	PREDICTED: villin-4-like isoform X1 [Erythranthe guttatus]>gi|848874068|ref|XP_012837584.1| PREDICTED: villin-4-like isoform X1 [Erythranthe guttatus]	--	--	--	--	--	--	--	--	--	--	--	--	--	--	--	--	--	--	--	--	--	--	--	UP	7.9954	5.27e-18	UP	2.3042	1.99e-05	UP	5.6524	0.00052251	blast,frame:3 start:1074 end:1205	1	0	0	77.23	85.64	84.83	13.44
Cluster-35308.38521	0.12	0.93	5.12	1630	694370298	XP_009362972.1	920	6.5e-97	PREDICTED: FAS-associated factor 2-B-like isoform X2 [Pyrus x bretschneideri]	--	--	--	--	--	K18726	FAF2, UBXD8	FAS-associated factor 2	http://www.genome.jp/dbget-bin/www_bget?ko:K18726	Q9M0N1	366	1.6e-33	Plant UBX domain-containing protein 10 OS=Arabidopsis thaliana GN=PUX10 PE=2 SV=1	PF00789	UBX domain	--	--	GO:0005515	protein binding	--	--	KOG1363	Predicted regulator of the ubiquitin pathway (contains UAS and UBX domains)	UP	5.6071	8.06e-17	UP	2.278	7.45e-06	UP	3.2962	0.0037506	blast,frame:3 start:243 end:1316	1.22	3.5	2.09	105.25	78.12	111.55	12.59
Cluster-35308.161911	0.02	0.56	3.09	1760	802562992	XP_012066659.1	515	6.4e-50	PREDICTED: uncharacterized protein LOC105629655 [Jatropha curcas]>gi|643736020|gb|KDP42436.1| hypothetical protein JCGZ_00233 [Jatropha curcas]	--	--	--	--	--	--	--	--	--	--	--	--	--	PF07440	Caerin 1 protein	--	--	--	--	GO:0005576	extracellular region	--	--	UP	7.7783	1.89e-14	UP	2.34	0.0004147	UP	5.3769	0.007397	blast,frame:3 start:588 end:1565	0	0	1	46.89	58.18	88.79	6.51
Cluster-35308.104074	0.8	4.17	22.69	561	--	--	--	--	--	--	--	--	--	--	--	--	--	--	--	--	--	--	--	--	--	--	--	--	--	--	--	--	UP	4.8842	2.33e-06	UP	2.2006	0.01049	UP	2.6386	0.020037	estscan,start:118 end:1; minus strand	4	1	5	65.26	69.63	143.53	18
Cluster-35308.119521	0.12	8.78	47.73	666	255553532	XP_002517807.1	264	3.1e-21	conserved hypothetical protein [Ricinus communis]>gi|223543079|gb|EEF44614.1| conserved hypothetical protein [Ricinus communis]	--	--	--	--	--	--	--	--	--	--	--	--	--	--	--	--	--	--	--	--	--	--	--	UP	8.7743	1.95e-38	UP	2.2095	1.26e-09	UP	6.5151	7.38e-10	blast,frame:-2 start:653 end:294	1.02	0	1.04	300.84	267.98	240.05	63.88
Cluster-35308.27064	0	0.93	6.16	1205	747073527	XP_011083727.1	1084	4.6e-116	PREDICTED: lysophospholipid acyltransferase LPEAT1-like isoform X2 [Sesamum indicum]	255538569	XM_002510304.1	214	5.85e-106	Ricinus communis acyltransferase, putative, mRNA	K13510	LPCAT1_2	lysophosphatidylcholine acyltransferase / lyso-PAF acetyltransferase	http://www.genome.jp/dbget-bin/www_bget?ko:K13510	Q8L7R3	931	3.6e-99	Lysophospholipid acyltransferase LPEAT1 OS=Arabidopsis thaliana GN=LPEAT1 PE=1 SV=1	PF01553	Acyltransferase	GO:0008152	metabolic process	GO:0016746	transferase activity, transferring acyl groups	--	--	KOG2898	Predicted phosphate acyltransferase, contains PlsC domain	UP	Inf	4.75e-19	UP	2.5969	6.4e-06	UP	Inf	0.00088881	estscan,start:250 end:1134	0	0	0	93.17	77.89	74.36	4.06
Cluster-35308.118443	1.55	9.52	51.39	914	31322135	AAO38032.1	1361	2.7e-148	delta12-fatty acid acetylenase [Helianthus annuus]	442614255	KC257457.1	438	0	Carthamus tinctorius FAD2-11 protein (FAD2) mRNA, complete cds	K10256	FAD2	omega-6 fatty acid desaturase (delta-12 desaturase)	http://www.genome.jp/dbget-bin/www_bget?ko:K10256	O81931	1225	2.2e-133	Delta(12) fatty acid dehydrogenase OS=Crepis alpina PE=2 SV=2	PF00487//PF11960	Fatty acid desaturase//Domain of unknown function (DUF3474)	GO:0006629//GO:0055114	lipid metabolic process//oxidation-reduction process	GO:0016717	oxidoreductase activity, acting on paired donors, with oxidation of a pair of donors resulting in the reduction of molecular oxygen to two molecules of water	--	--	--	--	UP	5.0853	1.67e-05	UP	2.2857	0.040998	UP	2.76	0.0044875	estscan,start:41 end:914	19.17	13.23	10.24	730.07	251.61	425.08	34.82
Cluster-35308.122720	0.56	8.74	47.06	1410	1346118	P49359.1	462	7.2e-44	RecName: Full=Glycine cleavage system H protein, mitochondrial; Flags: Precursor>gi|438001|emb|CAA81075.1| H-protein [Flaveria pringlei]>gi|3688301|emb|CAB16913.1| H-protein [Flaveria pringlei]	437998	Z25855.1	280	1.41e-142	F.pringlei mRNA for H subunit of glycine decarboxylase multi-enzyme complex	K02437	gcvH, GCSH	glycine cleavage system H protein	http://www.genome.jp/dbget-bin/www_bget?ko:K02437	Q39732	465	4.5e-45	Glycine cleavage system H protein, mitochondrial OS=Flaveria anomala GN=GDCSH PE=2 SV=1	--	--	GO:0019464//GO:0006566//GO:0006563//GO:0006544	glycine decarboxylation via glycine cleavage system//threonine metabolic process//L-serine metabolic process//glycine metabolic process	GO:0004047	aminomethyltransferase activity	GO:0005960	glycine cleavage complex	KOG3373	Glycine cleavage system H protein (lipoate-binding)	UP	6.42	1.22e-24	UP	2.2221	8.5e-06	UP	4.1629	0.0046556	estscan,start:1410 end:1112; minus strand	12.21	9.22	5.58	929.23	816.45	548.98	73.01
Cluster-35308.121722	4.75	10.66	57.23	3836	193290650	ACF17633.1	2383	3.5e-266	putative acetyl co-enzyme A carboxylase carboxyltransferase alpha subunit [Capsicum annuum]	747062200	XM_011079296.1	486	0	PREDICTED: Sesamum indicum acetyl-coenzyme A carboxylase carboxyl transferase subunit alpha, chloroplastic-like (LOC105161564), transcript variant X2, mRNA	K01962	accA	acetyl-CoA carboxylase carboxyl transferase subunit alpha	http://www.genome.jp/dbget-bin/www_bget?ko:K01962	Q9LD43	2079	8.7e-232	Acetyl-coenzyme A carboxylase carboxyl transferase subunit alpha, chloroplastic OS=Arabidopsis thaliana GN=CAC3 PE=1 SV=1	PF01442//PF03255//PF08919//PF04414//PF00847//PF06833	Apolipoprotein A1/A4/E domain//Acetyl co-enzyme A carboxylase carboxyltransferase alpha subunit//F-actin binding//D-aminoacyl-tRNA deacylase//AP2 domain//Malonate decarboxylase gamma subunit (MdcE)	GO:0006869//GO:0006468//GO:0006355//GO:0006633//GO:0006090//GO:0042157	lipid transport//protein phosphorylation//regulation of transcription, DNA-templated//fatty acid biosynthetic process//pyruvate metabolic process//lipoprotein metabolic process	GO:0008289//GO:0003989//GO:0016874//GO:0004715//GO:0005524//GO:0016788//GO:0003700//GO:0051499	lipid binding//acetyl-CoA carboxylase activity//ligase activity//non-membrane spanning protein tyrosine kinase activity//ATP binding//hydrolase activity, acting on ester bonds//transcription factor activity, sequence-specific DNA binding//D-aminoacyl-tRNA deacylase activity	GO:0009317//GO:0005667//GO:0005576	acetyl-CoA carboxylase complex//transcription factor complex//extracellular region	--	--	UP	3.6311	2.03e-25	UP	2.2757	7.69e-14	UP	1.3161	0.00037835	blast,frame:1 start:1156 end:3411	188.15	237.4	289.99	3188.73	2684.37	2789.05	430.85
Cluster-35308.105281	0.64	5.79	30.96	1202	697192003	XP_009605076.1	607	9.4e-61	PREDICTED: BOI-related E3 ubiquitin-protein ligase 1-like [Nicotiana tomentosiformis]	--	--	--	--	--	K19042	BOI	E3 ubiquitin-protein ligase BOI and related proteins	http://www.genome.jp/dbget-bin/www_bget?ko:K19042	Q9FHE4	213	6.4e-16	BOI-related E3 ubiquitin-protein ligase 1 OS=Arabidopsis thaliana GN=BRG1 PE=1 SV=1	--	--	--	--	--	--	--	--	--	--	UP	5.6068	1.1e-33	UP	2.2506	3.14e-10	UP	3.3141	1.57e-08	blast,frame:1 start:16 end:1116	6.69	6.67	11.87	446.75	332.3	444.15	44.98
Cluster-35308.116073	8.85	31.77	169.5	707	537845572	AGU91437.1	671	2.1e-68	phytoene synthase [Chrysanthemum boreale]	87299440	AB205050.1	545	0	Chrysanthemum x morifolium PSY mRNA for phytoene synthase, complete cds	K02291	crtB	phytoene synthase	http://www.genome.jp/dbget-bin/www_bget?ko:K02291	P37273	569	2e-57	Phytoene synthase 2, chloroplastic (Fragment) OS=Solanum lycopersicum GN=PSY2 PE=2 SV=1	PF00494	Squalene/phytoene synthase	GO:0009058	biosynthetic process	GO:0016740	transferase activity	--	--	--	--	UP	4.3156	6.16e-30	UP	2.2155	2.4e-12	UP	2.0578	1.62e-06	estscan,start:707 end:308; minus strand	36.96	42.37	85.98	929.39	1045.11	1177.9	178.15
Cluster-35308.96396	0.31	3.8	20.26	2422	498038	AAA33934.1	2263	1.8e-252	lipid transfer protein, partial [Senecio odorus]	498037	L33792.1	849	0	SNELIPTRB Senecio odorus lipid transfer protein mRNA, 3' end	--	--	--	--	Q8H1Z0	1887	1e-209	Protein ECERIFERUM 3 OS=Arabidopsis thaliana GN=CER3 PE=1 SV=1	PF00106//PF04116	short chain dehydrogenase//Fatty acid hydroxylase superfamily	GO:0006633//GO:0008152//GO:0055114	fatty acid biosynthetic process//metabolic process//oxidation-reduction process	GO:0016491//GO:0005506	oxidoreductase activity//iron ion binding	--	--	--	--	UP	6.0757	3.84e-17	UP	2.2218	4.47e-05	UP	3.8066	1.87e-12	blast,frame:1 start:2233 end:2409|blast,frame:2 start:359 end:2125	4.85	4.65	18.95	555.4	439.55	839.12	94.58
Cluster-35308.166903	0	2.53	13	997	147770323	CAN73652.1	813	1e-84	hypothetical protein VITISV_039322 [Vitis vinifera]	571459657	XM_003526472.2	214	4.82e-106	PREDICTED: Glycine max probable beta-1,4-xylosyltransferase IRX9H-like (LOC100809892), mRNA	--	--	--	--	Q9SXC4	726	1.7e-75	Probable beta-1,4-xylosyltransferase IRX9H OS=Arabidopsis thaliana GN=IRX9H PE=2 SV=2	PF03360	Glycosyltransferase family 43	GO:0030206	chondroitin sulfate biosynthetic process	GO:0015018	galactosylgalactosylxylosylprotein 3-beta-glucuronosyltransferase activity	GO:0016020	membrane	KOG1476	Beta-1,3-glucuronyltransferase B3GAT1/SQV-8	UP	Inf	5.04e-27	UP	2.1708	1.69e-06	UP	Inf	7.01e-08	blast,frame:-3 start:995 end:456	0	0	0	120.39	132.33	148.56	24.03
Cluster-35308.104123	1.59	5.47	28.97	623	702307055	XP_010050044.1	229	3.3e-17	PREDICTED: umecyanin-like [Eucalyptus grandis]>gi|629118205|gb|KCW82880.1| hypothetical protein EUGRSUZ_C04250 [Eucalyptus grandis]	--	--	--	--	--	--	--	--	--	P80728	165	1.2e-10	Mavicyanin OS=Cucurbita pepo PE=1 SV=1	PF02298	Plastocyanin-like domain	GO:0006118	obsolete electron transport	GO:0009055	electron carrier activity	--	--	--	--	UP	4.1937	4.3e-07	UP	2.2014	0.0043839	UP	1.9542	0.035321	estscan,start:623 end:241; minus strand	9	8	7	190.93	81.23	161.58	10
Cluster-35308.134645	0.12	1.84	9.7	615	590675257	XP_007039397.1	491	1.4e-47	Uncharacterized protein TCM_015652 [Theobroma cacao]>gi|508776642|gb|EOY23898.1| Uncharacterized protein TCM_015652 [Theobroma cacao]	--	--	--	--	--	--	--	--	--	--	--	--	--	--	--	--	--	--	--	--	--	--	--	UP	6.0287	1.19e-10	UP	2.2672	0.0014819	UP	3.7446	0.034965	blast,frame:-1 start:537 end:181	0	1.71	0	51.95	59.42	33	6.29
Cluster-35308.39856	0.12	1.94	10.26	1022	747105708	XP_011101127.1	476	1.2e-45	PREDICTED: 21 kDa protein-like [Sesamum indicum]	131086429	EF461832.1	105	1.94e-45	Helianthus annuus clone ZVG65_ANN1811 ZVG65 locus genomic sequence	--	--	--	--	P17407	473	3.9e-46	21 kDa protein OS=Daucus carota PE=2 SV=1	PF04043	Plant invertase/pectin methylesterase inhibitor	--	--	GO:0004857	enzyme inhibitor activity	--	--	--	--	UP	6.4025	1.32e-12	UP	2.1646	0.00037861	UP	4.1958	0.00028037	blast,frame:1 start:76 end:708	1	1	2	121.19	65.46	138.74	18
Cluster-35308.105159	0.05	1.38	7.25	701	--	--	--	--	--	--	--	--	--	--	--	--	--	--	--	--	--	--	--	--	--	--	--	--	--	--	--	--	UP	7.2234	1.55e-10	UP	2.1803	0.0016064	UP	4.9832	0.027371	--	0	0	1	34.58	36	61.34	13.33
Cluster-35308.76126	0.08	0.94	4.96	1416	747093725	XP_011094681.1	1041	5.2e-111	PREDICTED: zinc finger protein JACKDAW-like [Sesamum indicum]	723739299	XM_004249444.2	207	5.38e-102	PREDICTED: Solanum lycopersicum zinc finger protein JACKDAW (LOC101248731), mRNA	--	--	--	--	Q700D2	826	6.3e-87	Zinc finger protein JACKDAW OS=Arabidopsis thaliana GN=JKD PE=1 SV=1	PF13465//PF04810//PF13912//PF00096//PF03153//PF01155	Zinc-finger double domain//Sec23/Sec24 zinc finger//C2H2-type zinc finger//Zinc finger, C2H2 type//Transcription factor IIA, alpha/beta subunit//Hydrogenase/urease nickel incorporation, metallochaperone, hypA	GO:0006888//GO:0006886//GO:0006367//GO:0006464	ER to Golgi vesicle-mediated transport//intracellular protein transport//transcription initiation from RNA polymerase II promoter//cellular protein modification process	GO:0008270//GO:0046872//GO:0016151	zinc ion binding//metal ion binding//nickel cation binding	GO:0030127//GO:0005672	COPII vesicle coat//transcription factor TFIIA complex	--	--	UP	6.016	3.77e-15	UP	2.2334	6.98e-05	UP	3.7323	0.0046011	blast,frame:2 start:2 end:1294	2	0	2	81	58	101	9
Cluster-35308.125538	0.13	0.59	3.11	3362	460367469	XP_004229596.1	946	1.3e-99	PREDICTED: DNA-directed RNA polymerase I subunit RPA2 isoform X1 [Solanum lycopersicum]	--	--	--	--	--	K03002	RPA2, POLR1B	DNA-directed RNA polymerase I subunit RPA2	http://www.genome.jp/dbget-bin/www_bget?ko:K03002	Q5XPJ9	716	8.5e-74	Protein SCAR2 OS=Arabidopsis thaliana GN=SCAR2 PE=1 SV=1	PF00005//PF09445//PF04563//PF04561	ABC transporter//RNA cap guanine-N2 methyltransferase//RNA polymerase beta subunit//RNA polymerase Rpb2, domain 2	GO:0009452//GO:0006351//GO:0006206//GO:0001510//GO:0006144	7-methylguanosine RNA capping//transcription, DNA-templated//pyrimidine nucleobase metabolic process//RNA methylation//purine nucleobase metabolic process	GO:0005524//GO:0003899//GO:0008168//GO:0016887//GO:0003677	ATP binding//DNA-directed RNA polymerase activity//methyltransferase activity//ATPase activity//DNA binding	GO:0005730	nucleolus	KOG0216	RNA polymerase I, second largest subunit	UP	4.5394	1.44e-16	UP	2.2405	1.03e-06	UP	2.2598	0.01069	blast,frame:-2 start:3361 end:2330|blast,frame:-3 start:1515 end:292	17.66	0	0	128.25	127.95	151.04	19.46
Cluster-35308.123156	0.66	4.16	21.63	2643	502166466	XP_004513901.1	1198	6.1e-129	PREDICTED: chlorophyll a-b binding protein P4, chloroplastic [Cicer arietinum]	698566880	XM_009775315.1	326	7.16e-168	PREDICTED: Nicotiana sylvestris chlorophyll a-b binding protein P4, chloroplastic (LOC104223812), mRNA	K08910	LHCA4	light-harvesting complex I chlorophyll a/b binding protein 4	http://www.genome.jp/dbget-bin/www_bget?ko:K08910	Q9SQL2	1141	3.5e-123	Chlorophyll a-b binding protein P4, chloroplastic OS=Pisum sativum GN=lhcA-P4 PE=1 SV=1	PF01486//PF00319	K-box region//SRF-type transcription factor (DNA-binding and dimerisation domain)	GO:0006355	regulation of transcription, DNA-templated	GO:0046983//GO:0003677//GO:0003700	protein dimerization activity//DNA binding//transcription factor activity, sequence-specific DNA binding	GO:0005667//GO:0005634	transcription factor complex//nucleus	--	--	UP	4.9834	1.71e-20	UP	2.1674	2.84e-07	UP	2.7872	0.0001627	blast,frame:3 start:90 end:986	40.04	27.13	0	873.14	519.05	780.24	160.77
Cluster-35308.97379	0.17	1.1	5.7	1089	731388592	XP_010649669.1	821	1.3e-85	PREDICTED: phragmoplast orienting kinesin-1 isoform X2 [Vitis vinifera]	590662434	XM_007035885.1	133	5.63e-61	Theobroma cacao Phragmoplast orienting kinesin 1, putative (TCM_021467) mRNA, complete cds	K10400	KIF15	kinesin family member 15	http://www.genome.jp/dbget-bin/www_bget?ko:K10400	Q27IK7	649	1.6e-66	Phragmoplast orienting kinesin-1 OS=Arabidopsis thaliana GN=POK1 PE=1 SV=1	--	--	--	--	--	--	--	--	--	--	UP	4.986	1.02e-11	UP	2.2372	0.00019887	UP	2.723	0.042539	blast,frame:-2 start:917 end:3	3.39	2.63	0	51.86	70.39	75.85	10.29
Cluster-35308.156366	0.06	1.48	7.65	2198	595887375	XP_007213385.1	1301	5.8e-141	hypothetical protein PRUPE_ppa026473mg [Prunus persica]>gi|462409250|gb|EMJ14584.1| hypothetical protein PRUPE_ppa026473mg [Prunus persica]	--	--	--	--	--	--	--	--	--	Q6AVI0	822	2.8e-86	Zinc finger BED domain-containing protein RICESLEEPER 2 OS=Oryza sativa subsp. japonica GN=Os03g0733400 PE=2 SV=1	PF05699//PF02892//PF14372	hAT family C-terminal dimerisation region//BED zinc finger//Domain of unknown function (DUF4413)	--	--	GO:0003677//GO:0046983	DNA binding//protein dimerization activity	--	--	--	--	UP	7.0905	2.25e-30	UP	2.2498	5.67e-08	UP	4.7882	7.74e-07	blast,frame:-2 start:2068 end:128	2	0	3	183.81	224.43	217.42	33
Cluster-35308.107590	0.39	2.34	12.06	1423	747045498	XP_011094312.1	426	1.1e-39	PREDICTED: transcription factor MYC2 [Sesamum indicum]	697126231	XM_009618853.1	66	1.3e-23	PREDICTED: Nicotiana tomentosiformis transcription factor MYC4-like (LOC104109526), mRNA	K13422	MYC2	transcription factor MYC2	http://www.genome.jp/dbget-bin/www_bget?ko:K13422	O49687	355	2.6e-32	Transcription factor MYC4 OS=Arabidopsis thaliana GN=MYC4 PE=1 SV=1	PF00010	Helix-loop-helix DNA-binding domain	--	--	GO:0046983	protein dimerization activity	--	--	--	--	UP	4.9728	3.55e-22	UP	2.1902	8.66e-08	UP	2.7453	0.00023193	estscan,start:376 end:1423	2	8	9	200.98	163.22	224.44	24.13
Cluster-35308.110876	0.15	3.31	17.02	1797	593797074	XP_007161575.1	143	9e-07	hypothetical protein PHAVU_001G081100g [Phaseolus vulgaris]>gi|561035039|gb|ESW33569.1| hypothetical protein PHAVU_001G081100g [Phaseolus vulgaris]	--	--	--	--	--	--	--	--	--	--	--	--	--	PF00525	Alpha crystallin A chain, N terminal	GO:0007423	sensory organ development	GO:0005212	structural constituent of eye lens	--	--	--	--	UP	6.8367	1.73e-21	UP	2.2193	6.97e-06	UP	4.5774	9.16e-12	blast,frame:-3 start:1795 end:368	8.16	0.96	1.1	434.43	424.95	252.33	56.97
Cluster-35308.117735	0.02	0.82	4.2	1310	460406736	XP_004248816.1	134	7.2e-06	PREDICTED: uncharacterized protein LOC101249871 [Solanum lycopersicum]	--	--	--	--	--	--	--	--	--	--	--	--	--	--	--	--	--	--	--	--	--	--	--	UP	7.3821	3.64e-14	UP	2.1363	0.00027266	UP	5.2325	0.0027869	blast,frame:1 start:190 end:417	0	0.78	0	53.32	56.81	74.64	12.36
Cluster-32214.0	0.04	1.64	8.39	865	567911741	XP_006448184.1	682	1.4e-69	hypothetical protein CICLE_v10016732mg [Citrus clementina]>gi|557550795|gb|ESR61424.1| hypothetical protein CICLE_v10016732mg [Citrus clementina]	657979542	XM_008383515.1	109	9.73e-48	PREDICTED: Malus x domestica probable peroxygenase 4 (LOC103444567), mRNA	K17991	PXG	peroxygenase	http://www.genome.jp/dbget-bin/www_bget?ko:K17991	Q9CAB7	660	6.8e-68	Probable peroxygenase 4 OS=Arabidopsis thaliana GN=PXG4 PE=1 SV=1	PF08452//PF12906//PF13405	DNA polymerase family B exonuclease domain, N-terminal//RING-variant domain//EF-hand domain	GO:0006260	DNA replication	GO:0008270//GO:0003887//GO:0005509	zinc ion binding//DNA-directed DNA polymerase activity//calcium ion binding	GO:0042575	DNA polymerase complex	--	--	UP	7.9051	8.29e-16	UP	2.2033	0.00026173	UP	5.6391	0.00086298	blast,frame:-2 start:864 end:268	0	0	1	75.48	53.91	82.01	5.97
Cluster-35308.125698	5.52	10.19	51.98	1797	697109555	XP_009608643.1	1172	4.3e-126	PREDICTED: probable (S)-N-methylcoclaurine 3'-hydroxylase isozyme 2 [Nicotiana tomentosiformis]	--	--	--	--	--	--	--	--	--	Q9FXW4	973	7.2e-104	Probable (S)-N-methylcoclaurine 3'-hydroxylase isozyme 2 OS=Coptis japonica GN=CYP80B2 PE=2 SV=1	PF00067	Cytochrome P450	GO:0055114	oxidation-reduction process	GO:0016705//GO:0020037//GO:0005506	oxidoreductase activity, acting on paired donors, with incorporation or reduction of molecular oxygen//heme binding//iron ion binding	--	--	--	--	UP	3.249	2.65e-11	UP	2.1691	2.54e-06	UP	1.043	0.015051	blast,frame:-2 start:1796 end:186	109.23	118.4	129.8	1002.02	859.57	1482.78	165.93
Cluster-35308.173407	0.01	0.46	2.34	5755	702486073	XP_010034422.1	1639	9.7e-180	PREDICTED: uncharacterized protein LOC104423658 [Eucalyptus grandis]	--	--	--	--	--	--	--	--	--	O00370	461	5.4e-44	LINE-1 retrotransposable element ORF2 protein OS=Homo sapiens PE=1 SV=1	PF11770//PF00798	GRB2-binding adapter (GAPT)//Arenavirus glycoprotein	--	--	--	--	GO:0016021//GO:0019031	integral component of membrane//viral envelope	--	--	UP	8.2563	1.28e-13	UP	2.1756	0.0020816	UP	6.0218	2.56e-05	blast,frame:-2 start:5574 end:3496	0	0	2	109.1	177.45	254.72	50.86
Cluster-35308.58118	0.05	3.98	20.25	766	568861920	XP_006484447.1	335	2.1e-29	PREDICTED: uncharacterized protein LOC102606972 isoform X1 [Citrus sinensis]	--	--	--	--	--	--	--	--	--	--	--	--	--	--	--	--	--	--	--	--	--	--	--	UP	8.7641	2.2e-15	UP	2.2315	0.0045053	UP	6.4922	0.0098619	blast,frame:-2 start:765 end:220	1	0	0	121.95	100.77	200.59	11.69
Cluster-35308.147303	0	0.87	4.14	1995	359478143	XP_002269633.2	1375	1.4e-149	PREDICTED: 3beta-hydroxysteroid-dehydrogenase/decarboxylase isoform 3 [Vitis vinifera]>gi|297743842|emb|CBI36725.3| unnamed protein product [Vitis vinifera]	--	--	--	--	--	K07748	E1.1.1.170, NSDHL, ERG26	sterol-4alpha-carboxylate 3-dehydrogenase (decarboxylating)	http://www.genome.jp/dbget-bin/www_bget?ko:K07748	A9X4U2	1146	6.9e-124	3beta-hydroxysteroid-dehydrogenase/decarboxylase isoform 3 OS=Arabidopsis thaliana GN=3BETAHSD/D3 PE=2 SV=2	PF01073//PF01370	3-beta hydroxysteroid dehydrogenase/isomerase family//NAD dependent epimerase/dehydratase family	GO:0006694//GO:0008210//GO:0008209//GO:0008207//GO:0055114	steroid biosynthetic process//estrogen metabolic process//androgen metabolic process//C21-steroid hormone metabolic process//oxidation-reduction process	GO:0003824//GO:0050662//GO:0016616//GO:0003854	catalytic activity//coenzyme binding//oxidoreductase activity, acting on the CH-OH group of donors, NAD or NADP as acceptor//3-beta-hydroxy-delta5-steroid dehydrogenase activity	--	--	KOG1430	C-3 sterol dehydrogenase/3-beta-hydroxysteroid dehydrogenase and related dehydrogenases	UP	Inf	8.34e-22	UP	2.0623	3.26e-05	UP	Inf	1.71e-06	blast,frame:3 start:21 end:1799	0	0	0	109.08	69.22	123.2	14.17
Cluster-35308.71088	0.04	0.95	4.85	1061	661875494	CDP20067.1	1405	2.4e-153	unnamed protein product [Coffea canephora]	694324845	XM_009355129.1	244	1.08e-122	PREDICTED: Pyrus x bretschneideri phosphatidylinositol/phosphatidylcholine transfer protein SFH3-like (LOC103944669), mRNA	--	--	--	--	Q93ZE9	1222	5.7e-133	Phosphatidylinositol/phosphatidylcholine transfer protein SFH3 OS=Arabidopsis thaliana GN=SFH3 PE=2 SV=1	--	--	--	--	--	--	--	--	--	--	UP	7.5228	1.21e-12	UP	2.2061	0.00098729	UP	5.2543	0.0069252	estscan,start:1 end:1061	0	0	1.5	53.77	43.03	65.34	10
Cluster-28584.0	0.01	0.25	1.27	4125	731378866	XP_010668296.1	2595	9.7e-291	PREDICTED: uncharacterized protein LOC104885300 [Beta vulgaris subsp. vulgaris]	147766429	AM435785.2	53	6.46e-16	Vitis vinifera contig VV78X112086.9, whole genome shotgun sequence	--	--	--	--	--	--	--	--	--	--	--	--	--	--	--	--	--	--	UP	6.8551	3.64e-07	UP	2.1528	0.021225	UP	4.643	0.0030511	blast,frame:-3 start:3829 end:380	0	0	2	46	51	108	12
Cluster-35308.116409	0.43	5.62	28.47	1752	731345822	XP_010684118.1	329	2.4e-28	PREDICTED: uncharacterized protein LOC104898715 [Beta vulgaris subsp. vulgaris]	--	--	--	--	--	--	--	--	--	--	--	--	--	PF00098	Zinc knuckle	--	--	GO:0008270//GO:0003676	zinc ion binding//nucleic acid binding	--	--	KOG4400	E3 ubiquitin ligase interacting with arginine methyltransferase	UP	6.0674	2.35e-41	UP	2.1764	5.48e-11	UP	3.8552	4.95e-13	blast,frame:3 start:330 end:1613	15	7	5	563	621	607.64	123
Cluster-35308.85181	0	1.61	9.78	880	763800293	KJB67248.1	232	2.1e-17	hypothetical protein B456_010G182400 [Gossypium raimondii]	--	--	--	--	--	K08245	E3.4.23.40	phytepsin	http://www.genome.jp/dbget-bin/www_bget?ko:K08245	P40782	218	1.2e-16	Cyprosin (Fragment) OS=Cynara cardunculus GN=CYPRO1 PE=1 SV=2	PF00026	Eukaryotic aspartyl protease	GO:0006508	proteolysis	GO:0004190	aspartic-type endopeptidase activity	--	--	KOG1339	Aspartyl protease	UP	Inf	1.72e-19	UP	2.5063	1.2e-05	UP	Inf	0.007307	blast,frame:3 start:171 end:434|blast,frame:2 start:596 end:757	0	0	0	67.55	87.4	98.4	10.45
Cluster-35308.152205	0.05	1.6	8.11	740	747078902	XP_011086630.1	221	3.3e-16	PREDICTED: ABC transporter B family member 26, chloroplastic isoform X1 [Sesamum indicum]	--	--	--	--	--	K05656	ABCB9, TAPL	ATP-binding cassette, subfamily B (MDR/TAP), member 9	http://www.genome.jp/dbget-bin/www_bget?ko:K05656	Q8RY46	209	1.1e-15	ABC transporter B family member 26, chloroplastic OS=Arabidopsis thaliana GN=ABCB26 PE=2 SV=1	PF00664	ABC transporter transmembrane region	GO:0006810//GO:0055085	transport//transmembrane transport	GO:0005524//GO:0042626	ATP binding//ATPase activity, coupled to transmembrane movement of substances	GO:0016021	integral component of membrane	--	--	UP	7.1814	1.41e-12	UP	2.0873	0.0010175	UP	5.0805	0.0053473	blast,frame:-3 start:582 end:451|blast,frame:-1 start:740 end:564	0	1	0	43.25	54.48	64.12	10.64
Cluster-35308.104432	0.87	5.08	25.64	700	700257046	AIU50139.1	243	8.9e-19	BTB/POZ domain-containing protein, partial [Lactuca sativa]	--	--	--	--	--	K10523	SPOP	speckle-type POZ protein	http://www.genome.jp/dbget-bin/www_bget?ko:K10523	Q680K8	227	8.9e-18	BTB/POZ domain-containing protein At1g55760 OS=Arabidopsis thaliana GN=At1g55760 PE=2 SV=1	--	--	--	--	--	--	--	--	--	--	UP	4.8541	2.19e-19	UP	2.1117	8.05e-07	UP	2.71	0.00086074	blast,frame:1 start:1 end:204	0	9	7	150	122	195	29
Cluster-35308.102674	0.13	1.25	6.24	847	--	--	--	--	--	--	--	--	--	--	--	--	--	--	--	--	--	--	--	--	--	--	--	--	--	--	--	--	UP	5.7309	4.07e-09	UP	2.1795	0.0035199	UP	3.5091	0.034352	estscan,start:459 end:847	0	1.22	1.98	28.58	56.37	67.56	7.38
Cluster-35308.157990	7.26	12.06	60.32	1762	661884422	CDP11979.1	1661	8.4e-183	unnamed protein product [Coffea canephora]	723710733	XM_004242007.2	271	1.78e-137	PREDICTED: Solanum lycopersicum 2-oxoisovalerate dehydrogenase subunit alpha 1, mitochondrial-like (LOC101244007), mRNA	K00166	BCKDHA, bkdA1	2-oxoisovalerate dehydrogenase E1 component alpha subunit	http://www.genome.jp/dbget-bin/www_bget?ko:K00166	Q84JL2	1507	8.4e-166	2-oxoisovalerate dehydrogenase subunit alpha 2, mitochondrial OS=Arabidopsis thaliana GN=At5g09300 PE=1 SV=1	PF02775//PF13292//PF06788//PF00676	Thiamine pyrophosphate enzyme, C-terminal TPP binding domain//1-deoxy-D-xylulose-5-phosphate synthase//Uncharacterised protein family (UPF0257)//Dehydrogenase E1 component	GO:0006694//GO:0008152//GO:0016114	steroid biosynthetic process//metabolic process//terpenoid biosynthetic process	GO:0003824//GO:0016624//GO:0008661//GO:0030976	catalytic activity//oxidoreductase activity, acting on the aldehyde or oxo group of donors, disulfide as acceptor//1-deoxy-D-xylulose-5-phosphate synthase activity//thiamine pyrophosphate binding	GO:0005886	plasma membrane	KOG0225	Pyruvate dehydrogenase E1, alpha subunit	UP	3.0588	0.00076745	UP	2.1335	0.021444	UP	0.88943	0.037537	blast,frame:1 start:58 end:1602	154.19	140.86	163.97	773.44	1023.7	1976.87	196.02
Cluster-35308.154757	0	2.06	6.53	792	747080951	XP_011087741.1	859	3.7e-90	PREDICTED: uncharacterized protein LOC105169136 [Sesamum indicum]	--	--	--	--	--	--	--	--	--	--	--	--	--	PF05875//PF13965	Ceramidase//dsRNA-gated channel SID-1	GO:0033227//GO:0006672//GO:0006807//GO:0015931	dsRNA transport//ceramide metabolic process//nitrogen compound metabolic process//nucleobase-containing compound transport	GO:0051033//GO:0016811	RNA transmembrane transporter activity//hydrolase activity, acting on carbon-nitrogen (but not peptide) bonds, in linear amides	GO:0016021	integral component of membrane	--	--	UP	Inf	1.85e-12	UP	1.4542	0.035444	UP	Inf	7.21e-05	estscan,start:792 end:61; minus strand	0	0	0	57.46	37.14	50.31	13.86
Cluster-35308.155998	0	0.58	4.09	1051	848904087	XP_012851739.1	439	2.5e-41	PREDICTED: uncharacterized protein LOC105971430 [Erythranthe guttatus]>gi|604306635|gb|EYU25431.1| hypothetical protein MIMGU_mgv1a004466mg [Erythranthe guttata]	--	--	--	--	--	K14292	TGS1	trimethylguanosine synthase	http://www.genome.jp/dbget-bin/www_bget?ko:K14292	P85107	296	1.3e-25	Trimethylguanosine synthase OS=Rattus norvegicus GN=Tgs1 PE=1 SV=1	PF00397//PF09445//PF02005//PF01596//PF01795	WW domain//RNA cap guanine-N2 methyltransferase//N2,N2-dimethylguanosine tRNA methyltransferase//O-methyltransferase//MraW methylase family	GO:0009452//GO:0001510//GO:0009451//GO:0008033	7-methylguanosine RNA capping//RNA methylation//RNA modification//tRNA processing	GO:0005515//GO:0004809//GO:0003723//GO:0008168//GO:0008171	protein binding//tRNA (guanine-N2-)-methyltransferase activity//RNA binding//methyltransferase activity//O-methyltransferase activity	--	--	KOG2730	Methylase	UP	Inf	5.96e-12	UP	2.7258	0.00013414	UP	Inf	0.041518	blast,frame:3 start:30 end:1022	0	0	0	47.56	51.34	37.71	6.42
Cluster-35308.106400	0.02	2.08	10.35	1482	--	--	--	--	--	--	--	--	--	--	--	--	--	--	--	--	--	--	--	--	--	--	--	--	--	--	--	--	UP	9.092	6.4e-31	UP	2.1927	4.29e-07	UP	6.8595	3.21e-06	estscan,start:689 end:277; minus strand	1.24	0	0	157.32	169.88	203.96	31.2
Cluster-35308.104755	0.03	0.61	3.03	1279	567891597	XP_006438319.1	384	7.2e-35	hypothetical protein CICLE_v10033752mg, partial [Citrus clementina]>gi|557540515|gb|ESR51559.1| hypothetical protein CICLE_v10033752mg, partial [Citrus clementina]	--	--	--	--	--	--	--	--	--	Q84JS6	365	1.6e-33	Homeobox protein knotted-1-like 6 OS=Arabidopsis thaliana GN=KNAT6 PE=1 SV=1	PF03790//PF03791	KNOX1 domain//KNOX2 domain	--	--	GO:0003677	DNA binding	GO:0005634	nucleus	--	--	UP	7.0454	4.63e-10	UP	2.1784	0.0040716	UP	4.8286	0.023725	estscan,start:201 end:725	1.29	0	0	27.62	40.28	61.14	10.31
Cluster-35308.177433	0.03	7.18	35.67	1083	731425197	XP_010663172.1	689	2.6e-70	PREDICTED: carbonic anhydrase 2-like [Vitis vinifera]>gi|731425199|ref|XP_010663173.1| PREDICTED: carbonic anhydrase 2-like [Vitis vinifera]>gi|297733779|emb|CBI15026.3| unnamed protein product [Vitis vinifera]	734568997	KM586047.1	35	1.68e-06	Brassica juncea beta-type carbonic anhydrase 3-like protein mRNA, complete cds	K01673	cynT, can	carbonic anhydrase	http://www.genome.jp/dbget-bin/www_bget?ko:K01673	P42737	597	1.7e-60	Beta carbonic anhydrase 2, chloroplastic OS=Arabidopsis thaliana GN=BCA2 PE=1 SV=3	PF00484	Carbonic anhydrase	GO:0006807//GO:0006730	nitrogen compound metabolic process//one-carbon metabolic process	GO:0004089//GO:0008270//GO:0016829	carbonate dehydratase activity//zinc ion binding//lyase activity	--	--	KOG1578	Predicted carbonic anhydrase involved in protection against oxidative damage	UP	10.093	3.57e-11	UP	2.1302	0.034571	UP	7.9482	1.1e-17	blast,frame:-1 start:1083 end:184	0	1	0	329	242	644.16	54
Cluster-35308.78850	0	0.52	2.69	1142	--	--	--	--	--	--	--	--	--	--	--	--	--	--	--	--	--	--	--	--	--	--	--	--	--	--	--	--	UP	Inf	4.21e-09	UP	2.2506	0.0097738	UP	Inf	0.03329	estscan,start:344 end:576	0	0	0	32.98	32.78	33.78	2.41
Cluster-35308.42372	1.08	5.37	26.52	719	567884915	XP_006435016.1	301	1.7e-25	hypothetical protein CICLE_v10002766mg [Citrus clementina]>gi|557537138|gb|ESR48256.1| hypothetical protein CICLE_v10002766mg [Citrus clementina]	--	--	--	--	--	--	--	--	--	--	--	--	--	--	--	--	--	--	--	--	--	--	--	UP	4.6106	7.32e-08	UP	2.0957	0.0043802	UP	2.4758	0.0011858	blast,frame:2 start:71 end:526	2	8	10.73	153.64	104.99	242.54	24.81
Cluster-35308.93940	0.29	1.83	8.99	1014	723716666	XP_010323979.1	180	2.6e-11	PREDICTED: uncharacterized protein LOC101258082 [Solanum lycopersicum]	--	--	--	--	--	K07052	K07052	uncharacterized protein	http://www.genome.jp/dbget-bin/www_bget?ko:K07052	--	--	--	--	--	--	--	--	--	--	--	--	--	--	UP	5.0751	7.5e-15	UP	2.109	3.06e-05	UP	2.9195	0.0076679	estscan,start:754 end:356; minus strand	5.58	0	3.44	106.98	89.24	88.69	17.52
Cluster-35308.74614	0.06	1.68	8.27	2437	113205231	AAT39303.2	751	3.8e-77	Myosin heavy chain-like protein, putative [Solanum demissum]	--	--	--	--	--	--	--	--	--	Q9LSS5	482	8.4e-47	Interactor of constitutive active ROPs 3 OS=Arabidopsis thaliana GN=ICR3 PE=1 SV=1	PF05130//PF02601//PF05478//PF06160//PF16326//PF00669//PF07851	FlgN protein//Exonuclease VII, large subunit//Prominin//Septation ring formation regulator, EzrA//ABC transporter C-terminal domain//Bacterial flagellin N-terminal helical region//TMPIT-like protein	GO:0071973//GO:0000921//GO:0044780//GO:0006308	bacterial-type flagellum-dependent cell motility//septin ring assembly//bacterial-type flagellum assembly//DNA catabolic process	GO:0003677//GO:0008855//GO:0005198	DNA binding//exodeoxyribonuclease VII activity//structural molecule activity	GO:0016021//GO:0005940//GO:0009318	integral component of membrane//septin ring//exodeoxyribonuclease VII complex	--	--	UP	6.8441	1.18e-33	UP	2.1604	2.18e-08	UP	4.6679	2.32e-09	blast,frame:-1 start:1609 end:419|blast,frame:-3 start:2180 end:1548	0	5.53	0	250.94	280.16	231.08	56.35
Cluster-35308.155952	0.07	1.89	9.25	905	--	--	--	--	--	--	--	--	--	--	--	--	--	--	--	--	--	--	PF00095	WAP-type (Whey Acidic Protein) 'four-disulfide core'	--	--	GO:0030414	peptidase inhibitor activity	GO:0005576	extracellular region	--	--	UP	7.1505	3.52e-17	UP	2.0934	7.11e-05	UP	4.9958	0.00040837	estscan,start:220 end:905	0	0	1.78	83	79.57	87.26	21.01
Cluster-35308.82360	0.07	3.76	18.39	624	734348123	KHN11701.1	137	1.5e-06	Cytochrome b5 reductase 4 [Glycine soja]	--	--	--	--	--	--	--	--	--	--	--	--	--	--	--	--	--	--	--	--	--	--	--	UP	8.2944	1.32e-19	UP	2.1326	6.53e-05	UP	6.1002	0.00030798	estscan,start:624 end:152; minus strand	0	0	1	75.8	84.87	115.84	18.87
Cluster-35308.82135	0.71	3.91	19.07	1643	698553347	XP_009769916.1	621	3.1e-62	PREDICTED: uncharacterized protein LOC104220699 [Nicotiana sylvestris]	687965908	LL042132.1	34	9.27e-06	Trichobilharzia regenti genome assembly T_regenti_v1_0_4 ,scaffold TRE_scaffold0041759	--	--	--	--	--	--	--	--	--	--	--	--	--	--	--	--	--	--	UP	4.8187	1.65e-27	UP	2.1451	3.98e-09	UP	2.6322	2.47e-06	blast,frame:-3 start:1608 end:214	11	11	19	341.37	450.17	325.01	49
Cluster-35308.113465	0.25	4.07	19.85	1184	694419186	XP_009337559.1	532	4.6e-52	PREDICTED: uncharacterized protein LOC103930004 [Pyrus x bretschneideri]	848875410	XM_012982719.1	48	1.09e-13	PREDICTED: Erythranthe guttatus uncharacterized LOC105958714 (LOC105958714), mRNA	--	--	--	--	--	--	--	--	--	--	--	--	--	--	--	--	--	--	UP	6.2438	3.2e-31	UP	2.0957	4.62e-08	UP	4.117	9.75e-09	blast,frame:1 start:112 end:903	2	4.89	3	223.6	241.09	303.38	33
Cluster-35308.113006	0.09	2.34	11.42	1087	657998356	XP_008391579.1	1255	6.2e-136	PREDICTED: subtilisin-like protease isoform X2 [Malus domestica]	659069692	XM_008453094.1	200	3.19e-98	PREDICTED: Cucumis melo subtilisin-like protease (LOC103492606), transcript variant X8, mRNA	--	--	--	--	O64481	1179	5.6e-128	Subtilisin-like protease SBT2.5 OS=Arabidopsis thaliana GN=SBT2.5 PE=2 SV=1	PF00082	Subtilase family	GO:0006508	proteolysis	GO:0004252	serine-type endopeptidase activity	--	--	--	--	UP	6.8981	1.54e-23	UP	2.1415	4.44e-06	UP	4.7405	4.44e-06	estscan,start:1 end:1087	0	3.1	0	131.9	123.26	140.92	26.31
Cluster-35308.134631	0.04	0.76	3.69	1392	590663767	XP_007036314.1	806	9.2e-84	Uncharacterized protein isoform 1 [Theobroma cacao]>gi|590663771|ref|XP_007036315.1| Uncharacterized protein isoform 1 [Theobroma cacao]>gi|508773559|gb|EOY20815.1| Uncharacterized protein isoform 1 [Theobroma cacao]>gi|508773560|gb|EOY20816.1| Uncharacterized protein isoform 1 [Theobroma cacao]	571534944	XM_006600566.1	204	2.46e-100	PREDICTED: Glycine max uncharacterized LOC100820129 (LOC100820129), mRNA	--	--	--	--	--	--	--	--	--	--	--	--	--	--	--	--	--	--	UP	6.4894	1.14e-12	UP	2.0396	0.00047816	UP	4.4122	0.0085233	estscan,start:1 end:570	1.71	0	0	53.11	46.57	75.05	19.2
Cluster-35308.75894	0.35	1.42	6.84	1682	698473775	XP_009784534.1	743	2.2e-76	PREDICTED: homeobox protein knotted-1-like 3 isoform X1 [Nicotiana sylvestris]>gi|698473779|ref|XP_009784535.1| PREDICTED: homeobox protein knotted-1-like 3 isoform X2 [Nicotiana sylvestris]>gi|698473784|ref|XP_009784536.1| PREDICTED: homeobox protein knotted-1-like 3 isoform X3 [Nicotiana sylvestris]	605097539	KJ019310.1	1091	0	Chrysanthemum indicum clone CL1814 microsatellite sequence	--	--	--	--	P48000	673	4.1e-69	Homeobox protein knotted-1-like 3 OS=Arabidopsis thaliana GN=KNAT3 PE=1 SV=1	PF03790//PF03791	KNOX1 domain//KNOX2 domain	--	--	GO:0003677	DNA binding	GO:0005634	nucleus	--	--	UP	4.2973	2.12e-15	UP	2.0685	1.8e-06	UP	2.1831	0.015426	blast,frame:-3 start:1500 end:532	4.53	3.67	12.54	137.77	100.58	169.45	36.25
Cluster-35308.184003	0.1	1.76	8.45	1400	--	--	--	--	--	--	--	--	--	--	--	--	--	--	--	--	--	--	--	--	--	--	--	--	--	--	--	--	UP	6.5252	2.09e-22	UP	2.0944	5.04e-06	UP	4.3691	1.42e-05	estscan,start:1400 end:471; minus strand	0	0	4.56	134.4	139.43	132.17	20.54
Cluster-35308.91660	0.15	3.41	16.42	409	255584146	XP_002532813.1	455	1.4e-43	Bipolar kinesin KRP-130, putative [Ricinus communis]>gi|223527433|gb|EEF29570.1| Bipolar kinesin KRP-130, putative [Ricinus communis]	848876410	XM_012983209.1	129	3.36e-59	PREDICTED: Erythranthe guttatus 125 kDa kinesin-related protein (LOC105959162), mRNA	K10398	KIF11, EG5	kinesin family member 11	http://www.genome.jp/dbget-bin/www_bget?ko:K10398	O23826	197	1.6e-14	125 kDa kinesin-related protein OS=Nicotiana tabacum GN=TKRP125 PE=1 SV=1	PF04513//PF05083	Baculovirus polyhedron envelope protein, PEP, C terminus//LST-1 protein	GO:0006955//GO:0000902	immune response//cell morphogenesis	GO:0005198//GO:0000166	structural molecule activity//nucleotide binding	GO:0015630//GO:0019031//GO:0043234//GO:0016020//GO:0044430//GO:0019028	microtubule cytoskeleton//viral envelope//protein complex//membrane//cytoskeletal part//viral capsid	--	--	UP	6.7945	5.18e-08	UP	1.9063	0.016795	UP	4.8293	0.046151	estscan,start:409 end:1; minus strand	0	0	1	26	29	43	7
Cluster-35308.97844	0.23	1.64	7.85	793	568833185	XP_006470792.1	549	3.3e-54	PREDICTED: probable leucine-rich repeat receptor-like protein kinase At5g49770-like [Citrus sinensis]	645241461	XM_008228868.1	89	1.17e-36	PREDICTED: Prunus mume probable leucine-rich repeat receptor-like protein kinase At5g49770 (LOC103326624), mRNA	--	--	--	--	Q9LT96	471	5.1e-46	Probable leucine-rich repeat receptor-like protein kinase At5g49770 OS=Arabidopsis thaliana GN=At5g49770 PE=2 SV=1	PF07714//PF08654//PF00069	Protein tyrosine kinase//DASH complex subunit Dad2//Protein kinase domain	GO:0006468//GO:0007067	protein phosphorylation//mitotic nuclear division	GO:0005524//GO:0004672	ATP binding//protein kinase activity	GO:0072686//GO:0042729	mitotic spindle//DASH complex	--	--	UP	5.23	8.69e-11	UP	2.0634	0.0010289	UP	3.1162	0.033082	estscan,start:793 end:243; minus strand	0	1	4	55.71	41.67	76.02	11
Cluster-35308.127498	0.11	1.01	4.83	2364	470124583	XP_004298291.1	724	5e-74	PREDICTED: uncharacterized protein LOC101308762 [Fragaria vesca subsp. vesca]	567890354	XM_006437635.1	133	1.24e-60	Citrus clementina hypothetical protein (CICLE_v10031676mg) mRNA, complete cds	--	--	--	--	--	--	--	--	PF04434	SWIM zinc finger	--	--	GO:0008270	zinc ion binding	--	--	--	--	UP	5.546	1.99e-20	UP	2.0748	2.92e-06	UP	3.4183	0.00015636	blast,frame:2 start:659 end:1231	1.15	1	7.55	127.87	116.84	181.63	28.89
Cluster-35308.127682	0.07	1.54	7.36	794	460386050	XP_004238713.1	583	3.8e-58	PREDICTED: protein NLRC3 [Solanum lycopersicum]	258678026	GQ477179.1	111	6.88e-49	Nicotiana benthamiana chloroplast envelope protein 1 mRNA, complete cds; nuclear gene for chloroplast product	--	--	--	--	--	--	--	--	--	--	--	--	--	--	--	--	--	--	UP	6.3869	6.87e-12	UP	2.0254	0.0013056	UP	4.3231	0.0090588	blast,frame:-3 start:792 end:37	1.56	0	0	51.32	40.76	70.79	12.6
Cluster-35308.136168	0.1	1.37	6.52	970	--	--	--	--	--	--	--	--	--	--	--	--	--	--	--	--	--	--	--	--	--	--	--	--	--	--	--	--	UP	6.0999	3.8e-13	UP	2.0893	0.00060278	UP	3.9645	0.0059662	estscan,start:38 end:100	2.01	0	1	53.88	64.73	75.12	13.71
Cluster-35308.96111	0.05	2.12	10.07	938	698444437	XP_009766226.1	966	1.7e-102	PREDICTED: probable DNA-3-methyladenine glycosylase 2 isoform X2 [Nicotiana sylvestris]	--	--	--	--	--	K01247	alkA	DNA-3-methyladenine glycosylase II	http://www.genome.jp/dbget-bin/www_bget?ko:K01247	Q92383	271	9.4e-23	DNA-3-methyladenine glycosylase 1 OS=Schizosaccharomyces pombe (strain 972 / ATCC 24843) GN=mag1 PE=1 SV=1	PF00730	HhH-GPD superfamily base excision DNA repair protein	GO:0006284	base-excision repair	--	--	--	--	KOG1918	3-methyladenine DNA glycosidase	UP	8.0289	3.03e-20	UP	2.0651	3.56e-05	UP	5.948	1.98e-05	estscan,start:16 end:938	0	1.49	0	118.33	93.56	75.86	13.25
Cluster-35308.44892	0.02	0.48	2.3	1590	--	--	--	--	--	--	--	--	--	--	--	--	--	--	--	--	--	--	--	--	--	--	--	--	--	--	--	--	UP	7.1951	2.46e-10	UP	2.1366	0.0053011	UP	4.9962	0.018341	estscan,start:1203 end:1072; minus strand	0	0	1	37.91	46.82	44	6
Cluster-45735.0	0.05	1.2	5.7	765	595837915	XP_007207550.1	362	1.5e-32	hypothetical protein PRUPE_ppa017666mg, partial [Prunus persica]>gi|462403192|gb|EMJ08749.1| hypothetical protein PRUPE_ppa017666mg, partial [Prunus persica]	--	--	--	--	--	--	--	--	--	Q9C7A2	152	4.8e-09	Ankyrin repeat-containing protein At3g12360 OS=Arabidopsis thaliana GN=At3g12360 PE=2 SV=1	PF00023//PF13606	Ankyrin repeat//Ankyrin repeat	--	--	GO:0005515	protein binding	--	--	--	--	UP	7.1059	9.22e-10	UP	2.0549	0.0053045	UP	4.9895	0.024561	blast,frame:-3 start:706 end:2	0	0	1	41.81	44	35	9
Cluster-35308.67516	0	0.99	3.33	1214	--	--	--	--	--	--	--	--	--	--	--	--	--	--	--	--	--	--	--	--	--	--	--	--	--	--	--	--	UP	Inf	1.22e-11	UP	1.56	0.034566	UP	Inf	0.00028009	estscan,start:458 end:165; minus strand	0	0	0	42	36	54.89	10
Cluster-35308.124930	0.42	1.37	6.45	2650	460380260	XP_004235875.1	2069	6.2e-230	PREDICTED: protein ECERIFERUM 3 isoform X1 [Solanum lycopersicum]	727624969	XM_010485016.1	122	1.82e-54	PREDICTED: Camelina sativa protein ECERIFERUM 3 (LOC104761865), mRNA	--	--	--	--	Q8H1Z0	1911	1.8e-212	Protein ECERIFERUM 3 OS=Arabidopsis thaliana GN=CER3 PE=1 SV=1	PF00106//PF04116//PF03718	short chain dehydrogenase//Fatty acid hydroxylase superfamily//Glycosyl hydrolase family 49	GO:0006633//GO:0055114//GO:0005975//GO:0008152	fatty acid biosynthetic process//oxidation-reduction process//carbohydrate metabolic process//metabolic process	GO:0016491//GO:0004553//GO:0005506	oxidoreductase activity//hydrolase activity, hydrolyzing O-glycosyl compounds//iron ion binding	--	--	--	--	UP	3.935	1.06e-17	UP	2.1025	1.91e-07	UP	1.7971	0.023746	blast,frame:3 start:2160 end:2345|blast,frame:1 start:43 end:1875	36.09	7.02	0	206.1	247.04	200.33	42.61
Cluster-35308.41155	0.58	2.88	13.59	1409	567896646	XP_006440811.1	714	4.3e-73	hypothetical protein CICLE_v10023927mg [Citrus clementina]>gi|557543073|gb|ESR54051.1| hypothetical protein CICLE_v10023927mg [Citrus clementina]	--	--	--	--	--	--	--	--	--	Q9M1V2	643	1e-65	Cytosolic sulfotransferase 5 OS=Arabidopsis thaliana GN=SOT5 PE=1 SV=1	PF00685	Sulfotransferase domain	--	--	GO:0008146	sulfotransferase activity	--	--	--	--	UP	4.6066	3.55e-21	UP	2.043	2.62e-07	UP	2.5215	0.00021264	blast,frame:-3 start:1407 end:310	11.04	4.87	12.26	191.81	185.1	276.51	28.55
Cluster-35308.131130	0.1	32.12	150.83	515	--	--	--	--	--	--	--	--	--	--	--	--	--	--	--	--	--	--	--	--	--	--	--	--	--	--	--	--	UP	10.664	1.2e-54	UP	2.0391	4.77e-09	UP	8.5855	6.29e-12	estscan,start:1 end:320	1	0	0	458	512	609	105
Cluster-35308.152852	0.06	1.01	4.72	2233	747075009	XP_011084521.1	910	1.3e-95	PREDICTED: protein phosphatase 2C 57 [Sesamum indicum]	480311132	KC491213.1	276	3.76e-140	Ilex paraguariensis cultivar SI-49 protein phosphatase 2C mRNA, complete cds	--	--	--	--	P49599	769	4e-80	Protein phosphatase 2C 57 OS=Arabidopsis thaliana GN=PPH1 PE=1 SV=2	PF00837//PF00481	Iodothyronine deiodinase//Protein phosphatase 2C	GO:0055114	oxidation-reduction process	GO:0004800//GO:0003824	thyroxine 5'-deiodinase activity//catalytic activity	--	--	KOG0698	Serine/threonine protein phosphatase	UP	6.2593	6.65e-22	UP	2.0446	6.89e-06	UP	4.1868	1.57e-05	blast,frame:1 start:70 end:951|blast,frame:2 start:1577 end:1798	3.32	1.62	0	111.2	153.29	129	21.07
Cluster-35308.163002	0.06	0.69	3.24	1451	848852950	XP_012841498.1	1183	1.8e-127	PREDICTED: vacuole membrane protein KMS1 [Erythranthe guttatus]>gi|604347394|gb|EYU45646.1| hypothetical protein MIMGU_mgv1a006701mg [Erythranthe guttata]	731375908	XM_010669099.1	161	2.06e-76	PREDICTED: Beta vulgaris subsp. vulgaris vacuole membrane protein KMS1-like (LOC104884451), mRNA	--	--	--	--	Q5XF36	1126	1e-121	Vacuole membrane protein KMS1 OS=Arabidopsis thaliana GN=KMS1 PE=1 SV=1	--	--	--	--	--	--	--	--	KOG1109	Vacuole membrane protein VMP1	UP	5.6385	7.41e-07	UP	2.1423	0.032917	UP	3.4797	0.0251	blast,frame:2 start:257 end:1276	0	3.13	0	47.04	82.94	34.51	8.05
Cluster-35308.87834	0.1	40.21	187.84	994	590638321	XP_007029360.1	203	5.5e-14	Kunitz family trypsin and protease inhibitor protein [Theobroma cacao]>gi|508717965|gb|EOY09862.1| Kunitz family trypsin and protease inhibitor protein [Theobroma cacao]	--	--	--	--	--	--	--	--	--	P68171	136	4.5e-07	Trypsin inhibitor DE-3 OS=Erythrina latissima PE=1 SV=1	PF00197	Trypsin and protease inhibitor	--	--	GO:0004866	endopeptidase inhibitor activity	--	--	--	--	UP	11.072	1.94e-23	UP	2.035	0.0020381	UP	8.9822	1.91e-15	blast,frame:2 start:2 end:646	1	0	2	2406.63	2302.93	1137.98	272
Cluster-35308.41670	0.02	0.41	1.93	1810	747050620	XP_011071390.1	858	1.1e-89	PREDICTED: seed maturation protein PM36 [Sesamum indicum]	645233404	XM_008225107.1	87	3.53e-35	PREDICTED: Prunus mume seed maturation protein PM36 (LOC103323142), mRNA	--	--	--	--	Q9SWB6	790	1.2e-82	Probable bifunctional TENA-E protein OS=Glycine max GN=TENA_E PE=2 SV=1	--	--	--	--	--	--	--	--	--	--	UP	7.0049	4.82e-10	UP	2.0308	0.0087943	UP	4.9346	0.014894	blast,frame:2 start:134 end:841	1.48	0	0	38.02	37.37	50.22	2.59
Cluster-35308.64086	0.07	2.62	12.25	1908	258558776	ACV81697.1	426	1.5e-39	MYBF1 [Vitis vinifera]	663681403	HG975522.1	66	1.76e-23	Solanum lycopersicum chromosome ch10, complete genome	K09422	MYBP	myb proto-oncogene protein, plant	http://www.genome.jp/dbget-bin/www_bget?ko:K09422	O22264	401	1.6e-37	Transcription factor MYB12 OS=Arabidopsis thaliana GN=MYB12 PE=2 SV=1	PF09111	SLIDE	GO:0006338	chromatin remodeling	GO:0005524//GO:0003676//GO:0016818	ATP binding//nucleic acid binding//hydrolase activity, acting on acid anhydrides, in phosphorus-containing anhydrides	GO:0005634	nucleus	--	--	UP	7.5842	2.63e-30	UP	2.0877	7.31e-06	UP	5.4356	3.38e-06	blast,frame:-1 start:1896 end:1516	0	0	5	203.38	296.16	348.46	35.61
Cluster-35308.116282	3.51	8.11	37.82	1849	747075990	XP_011085050.1	1322	1.8e-143	PREDICTED: 2-alkenal reductase (NADP(+)-dependent)-like [Sesamum indicum]	308943731	HM440157.1	250	8.82e-126	Camellia sinensis alcohol dehydrogenase mRNA, complete cds	K07119	K07119	uncharacterized protein	http://www.genome.jp/dbget-bin/www_bget?ko:K07119	Q9SLN8	1269	3.5e-138	2-alkenal reductase (NADP(+)-dependent) OS=Nicotiana tabacum GN=DBR PE=1 SV=1	PF00107	Zinc-binding dehydrogenase	GO:0055114	oxidation-reduction process	--	--	--	--	--	--	UP	3.3668	2.6e-08	UP	2.0446	0.00019367	UP	1.2939	0.0019149	blast,frame:3 start:555 end:1622	67.85	131.14	36.62	908.31	528.46	1079.57	174.25
Cluster-35308.146111	0.17	2.08	9.71	974	115473427	NP_001060312.1	133	7e-06	Os07g0622000 [Oryza sativa Japonica Group]>gi|122167071|sp|Q0D4J7.1|SAPK2_ORYSJ RecName: Full=Serine/threonine-protein kinase SAPK2; AltName: Full=Osmotic stress/abscisic acid-activated protein kinase 2>gi|22296424|dbj|BAC10192.1| putative protein kinase HvPKABA1 [Oryza sativa Japonica Group]>gi|46917332|dbj|BAD17998.1| serine/threonine protein kinase SAPK2 [Oryza sativa Japonica Group]>gi|113611…	--	--	--	--	--	--	--	--	--	A2YNT8	133	9.8e-07	Serine/threonine-protein kinase SAPK2 OS=Oryza sativa subsp. indica GN=SAPK2 PE=2 SV=2	--	--	--	--	--	--	--	--	--	--	UP	5.9689	3.8e-17	UP	2.0782	0.0001121	UP	3.8397	0.017709	blast,frame:-2 start:511 end:161	0	1.17	3.93	87.01	99.21	104.47	4.95
Cluster-35308.146951	0.53	2.1	9.8	1362	--	--	--	--	--	--	--	--	--	--	--	--	--	--	--	--	--	--	--	--	--	--	--	--	--	--	--	--	UP	4.2837	3.65e-14	UP	2.0364	2.17e-05	UP	2.207	0.0061659	estscan,start:1362 end:1; minus strand	7.12	5.96	11.12	110.01	144.06	197.84	40.82
Cluster-35308.114267	0.2	6.4	29.81	400	--	--	--	--	--	--	--	--	--	--	--	--	--	--	--	--	--	--	--	--	--	--	--	--	--	--	--	--	UP	7.4727	9.05e-10	UP	2.0087	0.010251	UP	5.424	0.0016166	estscan,start:370 end:168; minus strand	0.72	0	0.46	56.8	79.66	35.36	5.94
Cluster-35308.190041	0.05	0.9	4.17	1474	747059731	XP_011076261.1	601	5.7e-60	PREDICTED: transcription factor TCP9 [Sesamum indicum]	--	--	--	--	--	--	--	--	--	Q9LT89	518	3.4e-51	Transcription factor TCP19 OS=Arabidopsis thaliana GN=TCP19 PE=2 SV=1	PF01899	Na+/H+ ion antiporter subunit	GO:0006812	cation transport	GO:0008324	cation transmembrane transporter activity	GO:0016021	integral component of membrane	--	--	UP	6.6689	5.73e-15	UP	2.0133	0.00040587	UP	4.6303	0.0010278	blast,frame:-1 start:1423 end:395	1.3	1.36	0	58.9	65.16	87.87	12.13
Cluster-13543.2	0.23	2.09	9.72	577	--	--	--	--	--	--	--	--	--	--	--	--	--	--	--	--	--	--	--	--	--	--	--	--	--	--	--	--	UP	5.4143	4.59e-06	UP	1.9035	0.027216	UP	3.4743	0.049806	estscan,start:37 end:233	3	0	0	30.73	29.47	65.44	9
Cluster-35308.161913	0.13	0.82	3.77	1555	802562992	XP_012066659.1	525	3.9e-51	PREDICTED: uncharacterized protein LOC105629655 [Jatropha curcas]>gi|643736020|gb|KDP42436.1| hypothetical protein JCGZ_00233 [Jatropha curcas]	--	--	--	--	--	--	--	--	--	--	--	--	--	PF07440	Caerin 1 protein	--	--	--	--	GO:0005576	extracellular region	--	--	UP	4.9392	1.24e-11	UP	2.1009	0.00058798	UP	2.7941	0.037434	blast,frame:2 start:530 end:1549	3	1	3	51.04	69.37	84.71	13.49
Cluster-35308.77144	0.03	0.68	3.13	1113	--	--	--	--	--	--	--	--	--	--	--	--	--	--	--	--	--	--	--	--	--	--	--	--	--	--	--	--	UP	6.9902	4.41e-09	UP	1.9966	0.0074569	UP	4.9337	0.032601	estscan,start:349 end:870	0	0	1	31	41	40	11
Cluster-35308.124885	2.61	11.12	50.89	459	--	--	--	--	--	--	--	--	--	--	--	--	--	--	--	--	--	--	--	--	--	--	--	--	--	--	--	--	UP	4.3329	6.63e-16	UP	1.9976	1.84e-05	UP	2.2962	0.0033543	estscan,start:1 end:452	5	7.14	9.26	115.76	154.46	144.43	25
Cluster-35308.71828	0	0.44	1.88	2042	--	--	--	--	--	--	--	--	--	--	--	--	--	--	--	--	--	--	--	--	--	--	--	--	--	--	--	--	UP	Inf	3.22e-12	UP	1.9301	0.0033273	UP	Inf	0.016425	estscan,start:1628 end:1507; minus strand	0	0	0	35.91	42.76	62.04	19.08
Cluster-35308.129929	0.17	1.4	6.33	1823	697099854	XP_009588280.1	1254	1.4e-135	PREDICTED: GTP-binding protein OBGC, chloroplastic [Nicotiana tomentosiformis]	--	--	--	--	--	--	--	--	--	Q8L7L0	1154	7.5e-125	GTP-binding protein OBGC, chloroplastic OS=Arabidopsis thaliana GN=OBGL PE=2 SV=1	PF10662//PF03193//PF09269	Ethanolamine utilisation - propanediol utilisation//Protein of unknown function, DUF258//Domain of unknown function (DUF1967)	GO:0006576	cellular biogenic amine metabolic process	GO:0005524//GO:0003924//GO:0000166//GO:0005525	ATP binding//GTPase activity//nucleotide binding//GTP binding	--	--	KOG1489	Predicted GTP-binding protein (ODN superfamily)	UP	5.0714	3.99e-19	UP	1.9909	5.8e-06	UP	3.0523	0.00029217	blast,frame:2 start:788 end:1738	0	7.56	3.81	139.15	131.2	146.39	32.66
Cluster-35308.171196	0.03	0.79	3.56	1751	657997225	XP_008390990.1	900	1.5e-94	PREDICTED: chlorophyllase-2, chloroplastic [Malus domestica]	590658446	XM_007034795.1	159	3.22e-75	Theobroma cacao Chlorophyllase isoform 2 (TCM_020693) mRNA, complete cds	K08099	E3.1.1.14	chlorophyllase	http://www.genome.jp/dbget-bin/www_bget?ko:K08099	Q9M7I7	749	6.6e-78	Chlorophyllase-2, chloroplastic OS=Arabidopsis thaliana GN=CLH2 PE=1 SV=1	PF07224//PF12740//PF07859	Chlorophyllase//Chlorophyllase enzyme//alpha/beta hydrolase fold	GO:0008152//GO:0015996//GO:0015994	metabolic process//chlorophyll catabolic process//chlorophyll metabolic process	GO:0016787//GO:0047746	hydrolase activity//chlorophyllase activity	--	--	--	--	UP	6.6575	1.19e-15	UP	2.0184	0.00032155	UP	4.6228	0.00062478	blast,frame:3 start:756 end:1475	0	1.84	0.05	88.34	63.2	72.37	15.16
Cluster-35308.42008	0	0.28	1.08	3593	731343789	XP_010683067.1	2195	2e-244	PREDICTED: zinc finger MYM-type protein 1-like [Beta vulgaris subsp. vulgaris]	514824771	XM_004986987.1	74	1.19e-27	PREDICTED: Setaria italica zinc finger MYM-type protein 1-like (LOC101780419), mRNA	--	--	--	--	Q5SVZ6	411	2.1e-38	Zinc finger MYM-type protein 1 OS=Homo sapiens GN=ZMYM1 PE=2 SV=1	PF05699//PF02358//PF13411//PF02563	hAT family C-terminal dimerisation region//Trehalose-phosphatase//MerR HTH family regulatory protein//Polysaccharide biosynthesis/export protein	GO:0015774//GO:0005992//GO:0006355	polysaccharide transport//trehalose biosynthetic process//regulation of transcription, DNA-templated	GO:0015159//GO:0003824//GO:0003677//GO:0046983	polysaccharide transmembrane transporter activity//catalytic activity//DNA binding//protein dimerization activity	GO:0016020	membrane	--	--	UP	Inf	7.69e-12	UP	1.8143	0.0085148	UP	Inf	0.00044297	blast,frame:-3 start:3312 end:841	0	0	0	30.86	50.5	69.27	10.51
Cluster-35308.108442	0.11	1.73	7.75	2729	731371167	XP_010648592.1	1310	6.5e-142	PREDICTED: pentatricopeptide repeat-containing protein At2g35130 isoform X3 [Vitis vinifera]	126116623	EF070338.1	446	0	Rudbeckia hirta flavonol synthase mRNA, complete cds	--	--	--	--	O82178	1203	2.3e-130	Pentatricopeptide repeat-containing protein At2g35130 OS=Arabidopsis thaliana GN=At2g35130 PE=2 SV=1	PF03171//PF08099//PF01116//PF05411//PF02840//PF00637	2OG-Fe(II) oxygenase superfamily//Scorpion calcine family//Fructose-bisphosphate aldolase class-II//Equine arteritis virus putative proteinase//Prp18 domain//Region in Clathrin and VPS	GO:0009405//GO:0005975//GO:0055114//GO:0006886//GO:0006508//GO:0008380//GO:0006810//GO:0016192	pathogenesis//carbohydrate metabolic process//oxidation-reduction process//intracellular protein transport//proteolysis//RNA splicing//transport//vesicle-mediated transport	GO:0008270//GO:0019855//GO:0008234//GO:0016832//GO:0016491	zinc ion binding//calcium channel inhibitor activity//cysteine-type peptidase activity//aldehyde-lyase activity//oxidoreductase activity	GO:0005576//GO:0005681	extracellular region//spliceosomal complex	--	--	UP	6.3745	3.39e-19	UP	1.9448	0.00014457	UP	4.3713	4.47e-05	blast,frame:-3 start:2562 end:1615|blast,frame:-1 start:2729 end:2568	0	0	10.93	175.11	299.87	330.62	43.05
Cluster-35308.154844	1.71	7.3	32.65	975	460398211	XP_004244656.1	360	3.4e-32	PREDICTED: transcription factor bHLH14-like [Solanum lycopersicum]	--	--	--	--	--	K13422	MYC2	transcription factor MYC2	http://www.genome.jp/dbget-bin/www_bget?ko:K13422	Q9FIP9	231	4.3e-18	Transcription factor MYC3 OS=Arabidopsis thaliana GN=MYC3 PE=1 SV=1	--	--	--	--	--	--	--	--	--	--	UP	4.2707	6.99e-23	UP	1.9528	4.84e-08	UP	2.2825	4.85e-05	blast,frame:1 start:304 end:975	8	22.05	21.01	323.31	294.91	358.78	60.96
Cluster-35308.174158	0.04	1.02	4.55	1468	460279	AAB71421.1	1162	5.1e-125	1-aminocyclopropapne-1-carboxylic acid oxidase [Helianthus annuus]	1117782	L29405.1	500	0	HNNACC Helianthus annuus 1-1-aminocyclopropane-1-carboxylic acid (ACC) oxidase mRNA, complete cds	K05933	E1.14.17.4	aminocyclopropanecarboxylate oxidase	http://www.genome.jp/dbget-bin/www_bget?ko:K05933	Q08506	1129	4.8e-122	1-aminocyclopropane-1-carboxylate oxidase 1 OS=Petunia hybrida GN=ACO1 PE=1 SV=1	PF03171	2OG-Fe(II) oxygenase superfamily	GO:0055114	oxidation-reduction process	GO:0016491	oxidoreductase activity	--	--	--	--	UP	7.0483	2.43e-09	UP	1.9838	0.0069864	UP	5.001	0.00036579	estscan,start:1468 end:659; minus strand	0	0	1.86	111.31	49.62	70.54	14.01
Cluster-35308.87969	0.12	2.17	9.64	648	--	--	--	--	--	--	--	--	--	--	--	--	--	--	--	--	--	--	--	--	--	--	--	--	--	--	--	--	UP	6.2342	1.88e-11	UP	1.9483	0.0026931	UP	4.2587	0.0078363	estscan,start:271 end:426	1	0.97	0	62.04	50.02	44.03	10.13
Cluster-35308.97442	1.91	8.65	38.46	1008	661895009	CDP02008.1	285	1.7e-23	unnamed protein product [Coffea canephora]	828312135	XM_004500751.2	68	7.06e-25	PREDICTED: Cicer arietinum transcription factor bHLH63-like (LOC101493214), mRNA	--	--	--	--	Q9SRT2	277	2e-23	Transcription factor bHLH62 OS=Arabidopsis thaliana GN=BHLH62 PE=2 SV=1	PF00010	Helix-loop-helix DNA-binding domain	--	--	GO:0046983	protein dimerization activity	--	--	--	--	UP	4.358	5.72e-25	UP	1.9546	1.4e-08	UP	2.3649	8.28e-06	blast,frame:2 start:233 end:949	10.68	22.1	27.08	437.17	338.89	428.69	92.13
Cluster-35308.178693	0.04	1.09	4.84	1073	848888348	XP_012844375.1	389	1.6e-35	PREDICTED: uncharacterized protein At4g22758 [Erythranthe guttatus]>gi|604320807|gb|EYU31600.1| hypothetical protein MIMGU_mgv1a021835mg [Erythranthe guttata]	--	--	--	--	--	--	--	--	--	Q56XJ7	282	5.7e-24	Uncharacterized protein At4g22758 OS=Arabidopsis thaliana GN=At4g22758 PE=2 SV=1	--	--	--	--	--	--	--	--	--	--	UP	7.4032	7.74e-13	UP	2.0031	0.0029949	UP	5.3613	0.0020946	blast,frame:1 start:55 end:852	1.35	0	0	41.59	52.97	69.72	6.04
Cluster-35308.45806	0.11	3.48	15.39	910	93115321	ABE98329.1	222	3.1e-16	SRC2-like protein [Nicotiana benthamiana]	--	--	--	--	--	--	--	--	--	--	--	--	--	PF00168	C2 domain	--	--	GO:0005515	protein binding	--	--	--	--	UP	7.1482	1.6e-24	UP	1.9213	8.72e-06	UP	5.19	3.27e-07	blast,frame:2 start:65 end:526	1	1	1	160	120	139	27
Cluster-35308.157707	0.04	0.54	2.38	1940	629089845	KCW56098.1	140	2.2e-06	hypothetical protein EUGRSUZ_I01851 [Eucalyptus grandis]	--	--	--	--	--	--	--	--	--	--	--	--	--	--	--	--	--	--	--	--	--	--	--	UP	5.9486	1.36e-11	UP	1.9526	0.0025856	UP	3.9439	0.0081387	estscan,start:814 end:735; minus strand	1	0	2	38.31	74.05	56.7	6.7
Cluster-35308.91292	0.25	1.35	5.89	1334	--	--	--	--	--	--	--	--	--	--	--	--	--	--	--	--	--	--	--	--	--	--	--	--	--	--	--	--	UP	4.7695	5.29e-13	UP	1.9384	0.0001857	UP	2.7708	0.011047	estscan,start:1246 end:763; minus strand	0	0	10.98	65.7	81.1	117.72	25.93
Cluster-35308.90911	0.99	4.19	18.25	1043	720009091	XP_010258829.1	860	3.8e-90	PREDICTED: peroxisomal acyl-coenzyme A oxidase 1-like [Nelumbo nucifera]	255568738	XM_002525295.1	178	5.19e-86	Ricinus communis acyl-CoA oxidase, putative, mRNA	K00232	E1.3.3.6, ACOX1, ACOX3	acyl-CoA oxidase	http://www.genome.jp/dbget-bin/www_bget?ko:K00232	O65202	803	2.1e-84	Peroxisomal acyl-coenzyme A oxidase 1 OS=Arabidopsis thaliana GN=ACX1 PE=1 SV=1	PF01756	Acyl-CoA oxidase	GO:0055114//GO:0006637//GO:0006635	oxidation-reduction process//acyl-CoA metabolic process//fatty acid beta-oxidation	GO:0003997	acyl-CoA oxidase activity	GO:0005777	peroxisome	KOG0136	Acyl-CoA oxidase	UP	4.2756	3.24e-13	UP	2.0027	0.00016533	UP	2.2248	0.011596	estscan,start:1043 end:182; minus strand	6.56	7.1	18.95	256.17	197.14	150	27.68
Cluster-35308.130847	0.07	1.14	4.96	895	698565564	XP_009773295.1	402	4.1e-37	PREDICTED: uncharacterized protein LOC104223536 [Nicotiana sylvestris]	764563704	XM_011463346.1	79	4.79e-31	PREDICTED: Fragaria vesca subsp. vesca uncharacterized LOC101315128 (LOC101315128), mRNA	--	--	--	--	--	--	--	--	--	--	--	--	--	--	--	--	--	--	UP	6.0727	1e-09	UP	1.9592	0.011319	UP	4.0727	0.017541	blast,frame:2 start:2 end:292	2	0	0	46.13	27.61	57.03	5.1
Cluster-35308.91069	0.28	1.7	7.39	866	--	--	--	--	--	--	--	--	--	--	--	--	--	--	--	--	--	--	--	--	--	--	--	--	--	--	--	--	UP	4.8471	1.25e-10	UP	1.8939	0.0013755	UP	2.9053	0.026643	estscan,start:469 end:1; minus strand	1	1	5	44	69	74	11
Cluster-35308.112576	0.18	0.9	3.89	2918	359493759	XP_002279640.2	2728	2.6e-306	PREDICTED: protein transport protein Sec24-like At4g32640 [Vitis vinifera]>gi|731432625|ref|XP_010644340.1| PREDICTED: protein transport protein Sec24-like At4g32640 [Vitis vinifera]>gi|302143220|emb|CBI20515.3| unnamed protein product [Vitis vinifera]	694367083	XM_009363774.1	724	0	PREDICTED: Pyrus x bretschneideri protein transport protein Sec24-like At4g32640 (LOC103952220), mRNA	K14007	SEC24	protein transport protein SEC24	http://www.genome.jp/dbget-bin/www_bget?ko:K14007	Q9M291	2483	9.4e-279	Protein transport protein Sec24-like CEF OS=Arabidopsis thaliana GN=CEF PE=2 SV=3	PF04811//PF14750//PF04815//PF04810	Sec23/Sec24 trunk domain//Integrator complex subunit 2//Sec23/Sec24 helical domain//Sec23/Sec24 zinc finger	GO:0006888//GO:0006886	ER to Golgi vesicle-mediated transport//intracellular protein transport	GO:0008270	zinc ion binding	GO:0030127//GO:0032039	COPII vesicle coat//integrator complex	KOG1984	Vesicle coat complex COPII, subunit SFB3	UP	4.2884	5e-13	UP	1.9511	6.91e-05	UP	2.3218	0.0037587	blast,frame:-2 start:2917 end:797	0	20.28	0	152.5	99.02	182.35	19.42
Cluster-35308.129896	0.12	1.16	5	877	672139002	XP_008793273.1	542	2.4e-53	PREDICTED: serine/threonine-protein phosphatase PP2A-3 catalytic subunit-like isoform X2 [Phoenix dactylifera]	566189106	XM_002314592.2	192	7.16e-94	Populus trichocarpa type 2A protein phosphtase-II (POPTR_0010s04890g) mRNA, complete cds	K04382	PPP2C	serine/threonine-protein phosphatase 2A catalytic subunit	http://www.genome.jp/dbget-bin/www_bget?ko:K04382	O04951	536	1.6e-53	Serine/threonine-protein phosphatase PP2A-5 catalytic subunit OS=Arabidopsis thaliana GN=PP2A5 PE=1 SV=1	--	--	--	--	--	--	--	--	KOG0371	Serine/threonine protein phosphatase 2A, catalytic subunit	UP	5.5452	6.8e-09	UP	1.9367	0.0066167	UP	3.5558	0.045749	estscan,start:594 end:877	1.01	0	2.06	36.65	30.84	60.39	12.25
Cluster-35308.119165	1.15	22.43	96.52	725	747071461	XP_011082600.1	395	2.2e-36	PREDICTED: auxin-induced protein 22D-like [Sesamum indicum]	567185322	XM_006403143.1	67	1.8e-24	Eutrema salsugineum hypothetical protein (EUTSA_v10003276mg) mRNA, complete cds	K14484	IAA	auxin-responsive protein IAA	http://www.genome.jp/dbget-bin/www_bget?ko:K14484	O24542	386	3.4e-36	Auxin-induced protein 22D OS=Vigna radiata var. radiata GN=AUX22D PE=2 SV=1	PF04509//PF00564//PF02309	CheC-like family//PB1 domain//AUX/IAA family	GO:0006355	regulation of transcription, DNA-templated	GO:0005515//GO:0016787	protein binding//hydrolase activity	GO:0005634	nucleus	--	--	UP	6.4946	3.23e-44	UP	1.9175	8.38e-09	UP	4.5297	1.65e-17	blast,frame:2 start:2 end:277	0	6.13	16.2	651.52	538.39	677.54	149.71
Cluster-35308.45829	0.12	1.42	6.08	1584	641812024	KDO37273.1	138	3e-06	hypothetical protein CISIN_1g032006mg [Citrus sinensis]	--	--	--	--	--	--	--	--	--	--	--	--	--	PF02902	Ulp1 protease family, C-terminal catalytic domain	GO:0006508	proteolysis	GO:0008234	cysteine-type peptidase activity	--	--	--	--	UP	5.7723	1.48e-17	UP	1.9686	0.00051153	UP	3.7742	0.0026266	blast,frame:-3 start:808 end:146	2	3.31	1.44	85.98	101.1	149.68	16
Cluster-35308.120630	2.38	9.01	38.59	992	702344550	XP_010056856.1	618	4.1e-62	PREDICTED: cold-regulated 413 inner membrane protein 1, chloroplastic-like [Eucalyptus grandis]>gi|629108601|gb|KCW73747.1| hypothetical protein EUGRSUZ_E02358 [Eucalyptus grandis]	409189054	JQ351105.1	58	2.52e-19	Senecio vulgaris isolate 73_VULGARIS_1 COR414-like protein gene, partial cds	--	--	--	--	F4I1G5	536	1.9e-53	Cold-regulated 413 inner membrane protein 2, chloroplastic OS=Arabidopsis thaliana GN=COR413IM2 PE=1 SV=1	--	--	--	--	--	--	--	--	--	--	UP	4.0667	1.36e-22	UP	1.9154	4.53e-08	UP	2.1115	4.7e-05	blast,frame:1 start:10 end:807	20.22	21.56	31.31	415.93	408.79	363.6	75.5
Cluster-35308.104956	0.16	7.76	33.24	1419	848852699	XP_012840518.1	636	4.8e-64	PREDICTED: transcription repressor MYB6 [Erythranthe guttatus]>gi|604347262|gb|EYU45514.1| hypothetical protein MIMGU_mgv1a010584mg [Erythranthe guttata]	663681403	HG975522.1	69	2.79e-25	Solanum lycopersicum chromosome ch10, complete genome	K09422	MYBP	myb proto-oncogene protein, plant	http://www.genome.jp/dbget-bin/www_bget?ko:K09422	O22264	585	5.6e-59	Transcription factor MYB12 OS=Arabidopsis thaliana GN=MYB12 PE=2 SV=1	PF09111	SLIDE	GO:0006338	chromatin remodeling	GO:0003676//GO:0005524//GO:0016818	nucleic acid binding//ATP binding//hydrolase activity, acting on acid anhydrides, in phosphorus-containing anhydrides	GO:0005634	nucleus	--	--	UP	7.7898	1.37e-48	UP	1.9931	6.25e-07	UP	5.7435	0.0012541	blast,frame:-1 start:1407 end:376	3	0	5	440.76	592.28	588.02	46.39
Cluster-35308.124509	10.32	31.12	133.22	1349	225457921	XP_002272757.1	1147	2.6e-123	PREDICTED: synaptotagmin-2 [Vitis vinifera]>gi|302142694|emb|CBI19897.3| unnamed protein product [Vitis vinifera]	--	--	--	--	--	--	--	--	--	B6ETT4	992	3.4e-106	Synaptotagmin-2 OS=Arabidopsis thaliana GN=SYT2 PE=2 SV=1	PF00168	C2 domain	--	--	GO:0005515	protein binding	--	--	--	--	UP	3.7327	6.57e-26	UP	1.8996	1.66e-10	UP	1.794	3.55e-06	blast,frame:2 start:2 end:886	147.39	133.5	191.51	1988.18	1973.73	2140.5	494.82
Cluster-35308.116687	5.72	83.96	359.24	812	502171559	XP_004515059.1	164	1.5e-09	PREDICTED: miraculin-like [Cicer arietinum]	--	--	--	--	--	--	--	--	--	--	--	--	--	PF00197	Trypsin and protease inhibitor	--	--	GO:0004866	endopeptidase inhibitor activity	--	--	--	--	UP	5.9996	1.52e-39	UP	1.8963	5.15e-08	UP	4.0672	2.18e-09	blast,frame:1 start:1 end:639	44	47	41	3077	3116	2154	443
Cluster-35308.121865	0.97	4.68	20	768	823228985	XP_012447237.1	348	6.5e-31	PREDICTED: calvin cycle protein CP12-3, chloroplastic-like [Gossypium raimondii]>gi|763793289|gb|KJB60285.1| hypothetical protein B456_009G298200 [Gossypium raimondii]	--	--	--	--	--	--	--	--	--	Q9C9K2	314	8e-28	Calvin cycle protein CP12-3, chloroplastic OS=Arabidopsis thaliana GN=CP12-3 PE=1 SV=1	PF06404	Phytosulfokine precursor protein (PSK)	GO:0008283//GO:0040007//GO:0007165	cell proliferation//growth//signal transduction	GO:0008083	growth factor activity	GO:0005576	extracellular region	--	--	UP	4.4591	1.61e-16	UP	1.8826	1.65e-05	UP	2.5341	0.0015669	blast,frame:1 start:100 end:486	3.13	6.24	11.22	147.96	121.36	153.88	35.52
Cluster-35308.104938	2.41	21.33	90.85	460	661879613	CDP16686.1	297	3.2e-25	unnamed protein product [Coffea canephora]	--	--	--	--	--	--	--	--	--	P82024	148	8.5e-09	30S ribosomal protein S21, chloroplastic (Fragment) OS=Spinacia oleracea GN=rps21 PE=1 SV=1	PF00737//PF01165	Photosystem II 10 kDa phosphoprotein//Ribosomal protein S21	GO:0042254//GO:0050821//GO:0006412//GO:0015979	ribosome biogenesis//protein stabilization//translation//photosynthesis	GO:0003735//GO:0042301	structural constituent of ribosome//phosphate ion binding	GO:0016020//GO:0005840//GO:0009523	membrane//ribosome//photosystem II	--	--	UP	5.2715	3.91e-26	UP	1.8352	1.18e-06	UP	3.3948	1.65e-07	blast,frame:-2 start:459 end:1	2.19	6.87	10.93	288.17	253.92	204.43	59.17
Cluster-35308.156412	0.08	0.88	3.74	1275	147845851	CAN82182.1	260	1.7e-20	hypothetical protein VITISV_002957 [Vitis vinifera]	--	--	--	--	--	--	--	--	--	--	--	--	--	--	--	--	--	--	--	--	--	--	--	UP	5.723	4.92e-07	UP	1.8872	0.024721	UP	3.7998	0.010536	estscan,start:925 end:1275	1.08	1.07	1.18	43.22	34.2	80.49	9.98
Cluster-35308.118727	0.11	0.75	3.19	1761	--	--	--	--	--	--	--	--	--	--	--	--	--	--	--	--	--	--	--	--	--	--	--	--	--	--	--	--	UP	5.0359	1.79e-11	UP	1.9121	0.00079757	UP	3.0627	0.018148	estscan,start:453 end:65; minus strand	0	0	6.62	66.38	69.37	66.62	18.93
Cluster-35308.88832	0.08	3.79	16.11	571	--	--	--	--	--	--	--	--	--	--	--	--	--	--	--	--	--	--	--	--	--	--	--	--	--	--	--	--	UP	7.7411	1.26e-15	UP	1.9268	0.0015161	UP	5.7745	0.00016625	estscan,start:1 end:343	1	0	0	59.78	77.2	70.75	13
Cluster-35308.135425	0.14	9.29	39.4	429	763763442	KJB30696.1	300	1.3e-25	hypothetical protein B456_005G155500 [Gossypium raimondii]	--	--	--	--	--	--	--	--	--	O04847	236	4.9e-19	Deacetoxyvindoline 4-hydroxylase OS=Catharanthus roseus GN=D4H PE=1 SV=2	PF06506	Propionate catabolism activator	GO:0000160	phosphorelay signal transduction system	GO:0005524//GO:0000156//GO:0003677	ATP binding//phosphorelay response regulator activity//DNA binding	--	--	--	--	UP	8.2552	3.52e-19	UP	1.7724	0.00040751	UP	6.4222	4.14e-06	blast,frame:3 start:3 end:428	0	0	1	90	77	102	23
Cluster-35308.139362	1.03	3.42	14.51	1559	657986277	XP_008385264.1	642	1.1e-64	PREDICTED: LOW QUALITY PROTEIN: interactor of constitutive active ROPs 3-like [Malus domestica]	--	--	--	--	--	--	--	--	--	Q9LSS5	397	3.8e-37	Interactor of constitutive active ROPs 3 OS=Arabidopsis thaliana GN=ICR3 PE=1 SV=1	PF00769//PF10473//PF04977//PF00015//PF06156//PF13851	Ezrin/radixin/moesin family//Leucine-rich repeats of kinetochore protein Cenp-F/LEK1//Septum formation initiator//Methyl-accepting chemotaxis protein (MCP) signalling domain//Protein of unknown function (DUF972)//Growth-arrest specific micro-tubule binding	GO:0007165//GO:0006260//GO:0048870//GO:0007049	signal transduction//DNA replication//cell motility//cell cycle	GO:0004871//GO:0042803//GO:0008134//GO:0045502//GO:0008092	signal transducer activity//protein homodimerization activity//transcription factor binding//dynein binding//cytoskeletal protein binding	GO:0016020//GO:0005737//GO:0030286//GO:0005667//GO:0031514//GO:0019898	membrane//cytoplasm//dynein complex//transcription factor complex//motile cilium//extrinsic component of membrane	--	--	UP	3.9176	1.59e-18	UP	1.9712	6.26e-07	UP	1.8984	0.043094	blast,frame:-1 start:1433 end:63	14	9.73	32.5	289.55	261.75	244.98	53.52
Cluster-35308.101712	2.44	4.48	18.93	2371	147802928	CAN72877.1	1750	5.4e-193	hypothetical protein VITISV_010381 [Vitis vinifera]	731402863	XM_003632768.2	460	0	PREDICTED: Vitis vinifera clustered mitochondria protein homolog (LOC100254354), mRNA	K03255	TIF31, CLU1	protein TIF31	http://www.genome.jp/dbget-bin/www_bget?ko:K03255	F4JKH6	1548	2e-170	Protein TSS OS=Arabidopsis thaliana GN=TSS PE=1 SV=1	PF13176//PF06286//PF00515//PF13371//PF13414//PF13374//PF13181	Tetratricopeptide repeat//Coleoptericin//Tetratricopeptide repeat//Tetratricopeptide repeat//TPR repeat//Tetratricopeptide repeat//Tetratricopeptide repeat	GO:0042742	defense response to bacterium	GO:0005515	protein binding	GO:0005576	extracellular region	KOG1839	Uncharacterized protein CLU1/cluA/TIF31 involved in mitochondrial morphology/distribution, also found associated with eIF-3	UP	3.0241	1.41e-15	UP	1.8922	7.33e-09	UP	1.089	0.039395	blast,frame:1 start:511 end:1272	69	41	107	482	559	642	143
Cluster-35308.121664	11.5	26.22	110.77	593	697109089	XP_009608400.1	366	4.1e-33	PREDICTED: auxin-induced protein AUX22-like [Nicotiana tomentosiformis]	568836735	XM_006472327.1	49	1.48e-14	PREDICTED: Citrus sinensis auxin-responsive protein IAA9-like (LOC102624962), transcript variant X4, mRNA	K14484	IAA	auxin-responsive protein IAA	http://www.genome.jp/dbget-bin/www_bget?ko:K14484	P13088	347	9.2e-32	Auxin-induced protein AUX22 OS=Glycine max GN=AUX22 PE=2 SV=1	PF02309	AUX/IAA family	GO:0006355	regulation of transcription, DNA-templated	--	--	GO:0005634	nucleus	--	--	UP	3.3367	8.38e-18	UP	1.8946	3.71e-08	UP	1.3973	0.0044947	blast,frame:2 start:2 end:292	25	40	95	483	584	469	118
Cluster-35308.95477	0.08	0.79	3.35	1407	--	--	--	--	--	--	--	--	--	--	--	--	--	--	--	--	--	--	--	--	--	--	--	--	--	--	--	--	UP	5.2833	1.38e-10	UP	1.902	0.0035787	UP	3.3554	0.015664	estscan,start:1207 end:1054; minus strand	1.96	1.88	0	47.19	57.67	56.98	8.9
Cluster-35308.117248	0.15	16.75	70.71	895	566160637	XP_006385366.1	245	6.6e-19	hypothetical protein POPTR_0003s03120g [Populus trichocarpa]>gi|550342308|gb|ERP63163.1| hypothetical protein POPTR_0003s03120g [Populus trichocarpa]	--	--	--	--	--	--	--	--	--	P93042	225	1.9e-17	Protein ROOT HAIR DEFECTIVE 3 OS=Arabidopsis thaliana GN=RHD3 PE=1 SV=1	PF08496//PF05837//PF12422//PF12031	Peptidase family S49 N-terminal//Centromere protein H (CENP-H)//Condensin II non structural maintenance of chromosomes subunit//Domain of unknown function (DUF3518)	GO:0051382//GO:0006338	kinetochore assembly//chromatin remodeling	GO:0004252	serine-type endopeptidase activity	GO:0005886//GO:0005634//GO:0000776//GO:0090544	plasma membrane//nucleus//kinetochore//BAF-type complex	--	--	UP	8.8332	1.89e-55	UP	1.9143	9.25e-09	UP	6.892	5.24e-26	estscan,start:895 end:275; minus strand	2.02	2.03	0	644.42	733.64	514	144
Cluster-35308.179435	0.1	0.68	2.88	1497	--	--	--	--	--	--	--	--	--	--	--	--	--	--	--	--	--	--	--	--	--	--	--	--	--	--	--	--	UP	4.9216	2.46e-09	UP	1.9248	0.005244	UP	2.96	0.039323	estscan,start:611 end:1497	1	2	2.28	48.76	42.82	58.25	7.94
Cluster-35308.122883	0.2	2.79	11.74	2275	567919294	XP_006451653.1	1963	1e-217	hypothetical protein CICLE_v10007788mg [Citrus clementina]>gi|557554879|gb|ESR64893.1| hypothetical protein CICLE_v10007788mg [Citrus clementina]	731426588	XM_010665363.1	471	0	PREDICTED: Vitis vinifera mitogen-activated protein kinase 9-like (LOC100853858), transcript variant X2, mRNA	--	--	--	--	Q9LV37	1839	3.5e-204	Mitogen-activated protein kinase 9 OS=Arabidopsis thaliana GN=MPK9 PE=2 SV=2	PF07714//PF06293//PF00069	Protein tyrosine kinase//Lipopolysaccharide kinase (Kdo/WaaP) family//Protein kinase domain	GO:0006468	protein phosphorylation	GO:0004672//GO:0005524//GO:0016773	protein kinase activity//ATP binding//phosphotransferase activity, alcohol group as acceptor	GO:0016020	membrane	--	--	UP	5.9979	1.49e-33	UP	1.9254	2.49e-07	UP	4.0331	5.57e-06	blast,frame:3 start:222 end:2039	5.07	5.24	6.38	371.79	304.53	323.32	35.82
Cluster-35308.119406	1.16	4.31	18.13	1231	536463623	AGU37271.1	411	5.1e-38	jasmonate ZIM-domain protein 2b.2 [Nicotiana tabacum]	--	--	--	--	--	--	--	--	--	Q9LVI4	244	1.7e-19	Protein TIFY 6B OS=Arabidopsis thaliana GN=TIFY6B PE=1 SV=1	PF08559//PF06203//PF07648	Cut8, nuclear proteasome tether protein//CCT motif//Kazal-type serine protease inhibitor domain	GO:0071630//GO:0031144	nucleus-associated proteasomal ubiquitin-dependent protein catabolic process//proteasome localization	GO:0005515	protein binding	GO:0005634	nucleus	--	--	UP	3.9958	1.52e-13	UP	1.944	8.63e-05	UP	2.0164	0.00048091	blast,frame:3 start:309 end:1082	14.08	19.37	13.9	251.75	313.64	181.12	38.89
Cluster-35308.73663	0.03	0.65	2.71	1175	13374061	CAC34447.1	658	1.1e-66	ZF-HD homeobox protein [Flaveria bidentis]	13374060	Y18579.1	45	5.04e-12	Flaveria bidentis mRNA for ZF-HD homeobox protein (hb2 gene), clone FbHB2	--	--	--	--	Q9SB61	496	9.6e-49	Zinc-finger homeodomain protein 2 OS=Arabidopsis thaliana GN=ZHD1 PE=1 SV=1	--	--	--	--	--	--	--	--	--	--	UP	6.5511	1.75e-08	UP	1.9551	0.02752	UP	4.5802	0.027019	blast,frame:-3 start:1020 end:286	0	1	0	28	35	41	3
Cluster-35308.146146	0.24	2.09	8.73	664	14970841	CAC44501.1	830	7.2e-87	beta-galactosidase [Fragaria x ananassa]	--	--	--	--	--	--	--	--	--	Q9SCV4	709	1.1e-73	Beta-galactosidase 8 OS=Arabidopsis thaliana GN=BGAL8 PE=2 SV=2	PF02140	Galactose binding lectin domain	--	--	GO:0030246	carbohydrate binding	--	--	--	--	UP	5.1801	1.44e-09	UP	1.8699	0.00696	UP	3.2775	0.024941	estscan,start:664 end:18; minus strand	3	1	0	47	40	59	9
Cluster-35308.60926	0.14	1.19	4.95	2527	731407384	XP_010656475.1	587	4.1e-58	PREDICTED: uncharacterized protein LOC104880668 [Vitis vinifera]	743806149	XM_011019537.1	91	2.96e-37	PREDICTED: Populus euphratica uncharacterized LOC105121051 (LOC105121051), mRNA	--	--	--	--	--	--	--	--	PF15473	PEST, proteolytic signal-containing nuclear protein family	GO:0016567	protein ubiquitination	--	--	--	--	--	--	UP	5.128	1.88e-20	UP	1.8446	4.35e-06	UP	3.2449	0.0039626	blast,frame:-3 start:2249 end:333	14.05	0	0	173.61	149.22	151.79	48.1
Cluster-35308.121821	0.27	1.98	8.23	785	--	--	--	--	--	--	--	--	--	--	--	--	--	--	--	--	--	--	--	--	--	--	--	--	--	--	--	--	UP	5.0633	1.16e-10	UP	1.878	0.0027274	UP	3.128	0.017966	estscan,start:785 end:392; minus strand	1	0	5	54.77	47.55	76.99	13
Cluster-35308.136434	0.01	1.91	7.94	991	747049896	XP_011071003.1	1084	3.8e-116	PREDICTED: protein HGH1 homolog [Sesamum indicum]	--	--	--	--	--	--	--	--	--	Q6AY79	237	8.7e-19	Protein HGH1 homolog OS=Rattus norvegicus GN=Hgh1 PE=2 SV=1	PF00514//PF01238	Armadillo/beta-catenin-like repeat//Phosphomannose isomerase type I	GO:0005975//GO:0006013//GO:0006000	carbohydrate metabolic process//mannose metabolic process//fructose metabolic process	GO:0008270//GO:0005515//GO:0004476	zinc ion binding//protein binding//mannose-6-phosphate isomerase activity	--	--	--	--	UP	Inf	5.66e-19	UP	1.8559	0.00049429	UP	Inf	4.29e-06	blast,frame:-2 start:966 end:1	0	0.35	0	69.22	91.73	82.74	22.86
Cluster-35308.142861	0.23	6.13	25.39	357	--	--	--	--	--	--	--	--	--	--	--	--	--	--	--	--	--	--	--	--	--	--	--	--	--	--	--	--	UP	6.8115	4.28e-08	UP	1.7384	0.038616	UP	5.0125	0.02145	estscan,start:357 end:1; minus strand	0	0	1	27	34.53	37.01	9
Cluster-35308.107172	1.01	3.26	13.49	848	--	--	--	--	--	--	--	--	--	--	--	--	--	--	--	--	--	--	--	--	--	--	--	--	--	--	--	--	UP	3.8437	5.27e-05	UP	1.8227	0.022134	UP	1.9692	0.036316	estscan,start:559 end:455; minus strand	7.74	0	17.09	86.62	73.33	167.56	28.46
Cluster-35308.156583	0.31	0.86	3.56	2736	747061529	XP_011077237.1	500	5.5e-48	PREDICTED: transcriptional activator DEMETER [Sesamum indicum]	--	--	--	--	--	--	--	--	--	Q8LK56	263	2.3e-21	Transcriptional activator DEMETER OS=Arabidopsis thaliana GN=DME PE=1 SV=2	PF06888	Putative Phosphatase	GO:0008152	metabolic process	GO:0016791	phosphatase activity	--	--	--	--	UP	3.5957	1.12e-11	UP	1.8974	5.7e-05	UP	1.6502	0.049729	estscan,start:1 end:2736	5.51	4.63	21.96	100.67	133.88	136.98	19.09
Cluster-35308.161497	0.33	3.53	14.59	644	--	--	--	--	--	--	--	--	--	--	--	--	--	--	--	--	--	--	--	--	--	--	--	--	--	--	--	--	UP	5.4264	3.85e-14	UP	1.8056	0.00089581	UP	3.6014	0.001102	estscan,start:387 end:156; minus strand	1.17	4	0	80.35	74.22	78.34	16.94
Cluster-35308.152528	0.12	1.19	4.93	872	672141933	XP_008794813.1	228	6.1e-17	PREDICTED: beta-fructofuranosidase 1-like [Phoenix dactylifera]	823213540	XM_012584061.1	49	2.22e-14	PREDICTED: Gossypium raimondii acid beta-fructofuranosidase-like (LOC105765117), mRNA	K01193	E3.2.1.26, sacA	beta-fructofuranosidase	http://www.genome.jp/dbget-bin/www_bget?ko:K01193	P29001	224	2.5e-17	Acid beta-fructofuranosidase OS=Vigna radiata var. radiata GN=INVA PE=1 SV=1	PF11837	Domain of unknown function (DUF3357)	GO:0006012//GO:0005985//GO:0005982	galactose metabolic process//sucrose metabolic process//starch metabolic process	GO:0004575//GO:0004564	sucrose alpha-glucosidase activity//beta-fructofuranosidase activity	GO:0017177	glucosidase II complex	--	--	UP	5.2692	2.76e-07	UP	1.8603	0.014061	UP	3.3949	0.033084	blast,frame:3 start:3 end:446	0	3	0	30.98	62.79	33.7	11.77
Cluster-35308.41166	0.92	5.99	24.67	596	743882311	XP_011036712.1	438	1.8e-41	PREDICTED: probable steroid-binding protein 3 [Populus euphratica]	--	--	--	--	--	K17278	PGRMC1_2	membrane-associated progesterone receptor component	http://www.genome.jp/dbget-bin/www_bget?ko:K17278	Q9SK39	378	2.3e-35	Probable steroid-binding protein 3 OS=Arabidopsis thaliana GN=MP3 PE=1 SV=1	--	--	--	--	--	--	--	--	KOG1110	Putative steroid membrane receptor Hpr6.6/25-Dx	UP	4.9613	9.54e-15	UP	1.8257	9.32e-05	UP	3.0856	0.00063403	blast,frame:3 start:3 end:413	4.37	1.17	7.39	141.09	122.87	82.45	23.02
Cluster-35308.149298	3.12	6.76	27.82	1099	359497630	XP_003635591.1	626	5.4e-63	PREDICTED: uncharacterized protein LOC100854331 [Vitis vinifera]>gi|359497642|ref|XP_003635595.1| PREDICTED: uncharacterized protein LOC100854601 [Vitis vinifera]>gi|296087032|emb|CBI33296.3| unnamed protein product [Vitis vinifera]>gi|296088957|emb|CBI38523.3| unnamed protein product [Vitis vinifera]	719966099	XM_010259696.1	155	3.35e-73	PREDICTED: Nelumbo nucifera uncharacterized LOC104597911 (LOC104597911), mRNA	--	--	--	--	Q8RXS1	468	1.6e-45	Photosynthetic NDH subunit of subcomplex B 4, chloroplastic OS=Arabidopsis thaliana GN=PNSB4 PE=2 SV=1	PF08165	FerA (NUC095) domain	--	--	--	--	GO:0016021	integral component of membrane	--	--	UP	3.2214	3.09e-15	UP	1.8524	2.31e-07	UP	1.3283	0.018806	blast,frame:2 start:116 end:661	23.31	33.43	52.85	338.6	332.06	311.52	72.43
Cluster-35308.131703	0.47	1.31	5.38	2031	527199538	EPS67286.1	158	1.8e-08	hypothetical protein M569_07489, partial [Genlisea aurea]	--	--	--	--	--	--	--	--	--	--	--	--	--	--	--	--	--	--	--	--	--	--	--	UP	3.5997	3.54e-12	UP	1.8823	5.53e-05	UP	1.6708	0.033826	estscan,start:419 end:665	6.88	6.09	22.19	100.5	126.51	172.48	19.75
Cluster-35308.94065	0.07	4.89	20.04	614	--	--	--	--	--	--	--	--	--	--	--	--	--	--	--	--	--	--	--	--	--	--	--	--	--	--	--	--	UP	8.0873	7.96e-09	UP	1.855	0.036027	UP	6.2151	1.34e-06	estscan,start:614 end:548; minus strand	0	1	0	131	121	47	18
Cluster-35308.65850	0.15	1.63	6.67	1334	604321324	EYU31900.1	652	6.3e-66	hypothetical protein MIMGU_mgv1a014824mg [Erythranthe guttata]	--	--	--	--	--	--	--	--	--	--	--	--	--	PF06584	DIRP	GO:0006351//GO:0007049	transcription, DNA-templated//cell cycle	--	--	GO:0017053	transcriptional repressor complex	--	--	UP	5.4055	2.45e-12	UP	1.8739	0.0018372	UP	3.499	0.00031065	estscan,start:1334 end:838; minus strand	1.53	3.33	1.87	69.8	90.72	138.41	18.54
Cluster-35308.121173	0.92	8.69	35.52	1201	641831901	KDO50946.1	503	1.1e-48	hypothetical protein CISIN_1g0053091mg [Citrus sinensis]	255582859	XM_002532156.1	119	3.77e-53	Ricinus communis Protein ABC1, mitochondrial precursor, putative, mRNA	--	--	--	--	P73627	200	2.1e-14	Uncharacterized protein sll1770 OS=Synechocystis sp. (strain PCC 6803 / Kazusa) GN=sll1770 PE=3 SV=1	--	--	--	--	--	--	--	--	--	--	UP	5.2877	3.34e-33	UP	1.8791	4.83e-08	UP	3.3699	7.94e-11	blast,frame:-3 start:899 end:771	12.56	10.58	13.36	476.97	552.19	384	120.73
Cluster-35308.177683	0.06	0.48	1.96	1648	568829925	XP_006469265.1	549	6.9e-54	PREDICTED: RNA-dependent RNA polymerase 1-like [Citrus sinensis]	--	--	--	--	--	K11699	RDR, RDRP	RNA-dependent RNA polymerase	http://www.genome.jp/dbget-bin/www_bget?ko:K11699	Q0DXS3	451	2.2e-43	Probable RNA-dependent RNA polymerase 1 OS=Oryza sativa subsp. japonica GN=RDR1 PE=2 SV=2	PF15957//PF05183	Commissureless//RNA dependent RNA polymerase	GO:0006144//GO:0007411	purine nucleobase metabolic process//axon guidance	GO:0003968	RNA-directed RNA polymerase activity	GO:0031379	RNA-directed RNA polymerase complex	KOG0988	RNA-directed RNA polymerase QDE-1 required for posttranscriptional gene silencing and RNA interference	UP	5.4328	6.07e-08	UP	1.8265	0.020162	UP	3.5447	0.049358	blast,frame:-1 start:1621 end:1253	0	0	3.49	39.32	34.92	40.42	5.66
Cluster-35308.89253	0.03	0.75	3.06	1138	--	--	--	--	--	--	--	--	--	--	--	--	--	--	--	--	--	--	PF03088	Strictosidine synthase	GO:0016114//GO:0009058//GO:0042432	terpenoid biosynthetic process//biosynthetic process//indole biosynthetic process	GO:0016844	strictosidine synthase activity	--	--	--	--	UP	6.9893	4.43e-09	UP	1.9013	0.020394	UP	5.0252	0.017385	estscan,start:1 end:848	0	0	1	37.97	25.35	48.67	9.34
Cluster-35308.70645	0.61	6.39	26.04	615	158513656	A2YNT8.2	455	2e-43	RecName: Full=Serine/threonine-protein kinase SAPK2; AltName: Full=Osmotic stress/abscisic acid-activated protein kinase 2>gi|218200043|gb|EEC82470.1| hypothetical protein OsI_26911 [Oryza sativa Indica Group]	743861208	XM_011032761.1	122	4.04e-55	PREDICTED: Populus euphratica serine/threonine-protein kinase SAPK2-like (LOC105130315), mRNA	K14498	SNRK2	serine/threonine-protein kinase SRK2	http://www.genome.jp/dbget-bin/www_bget?ko:K14498	Q0D4J7	455	2.9e-44	Serine/threonine-protein kinase SAPK2 OS=Oryza sativa subsp. japonica GN=SAPK2 PE=1 SV=1	PF07714//PF00069//PF02537	Protein tyrosine kinase//Protein kinase domain//CrcB-like protein, Camphor Resistance (CrcB)	GO:0006468//GO:0009628	protein phosphorylation//response to abiotic stimulus	GO:0004672//GO:0016772//GO:0005524	protein kinase activity//transferase activity, transferring phosphorus-containing groups//ATP binding	GO:0016021//GO:0044424	integral component of membrane//intracellular part	--	--	UP	5.552	1.2e-19	UP	1.8798	0.00014413	UP	3.6402	0.010354	estscan,start:615 end:121; minus strand	2.21	4.23	2.5	112.08	123.24	147.29	18.52
Cluster-35308.179380	0.13	2.1	8.56	1692	565465667	XP_006290726.1	1324	9.6e-144	hypothetical protein CARUB_v10016822mg [Capsella rubella]>gi|482559433|gb|EOA23624.1| hypothetical protein CARUB_v10016822mg [Capsella rubella]	764563941	XM_004294941.2	119	5.36e-53	PREDICTED: Fragaria vesca subsp. vesca DEAD-box ATP-dependent RNA helicase 37-like (LOC101303788), mRNA	K11594	DDX3X, bel	ATP-dependent RNA helicase DDX3X	http://www.genome.jp/dbget-bin/www_bget?ko:K11594	Q2R1M8	1315	1.5e-143	DEAD-box ATP-dependent RNA helicase 52C OS=Oryza sativa subsp. japonica GN=Os11g0599500 PE=3 SV=1	PF00270	DEAD/DEAH box helicase	--	--	GO:0003676//GO:0005524	nucleic acid binding//ATP binding	--	--	KOG0335	ATP-dependent RNA helicase	UP	5.9534	9e-25	UP	1.8527	7.12e-06	UP	4.0754	2.83e-07	blast,frame:1 start:1 end:1401	3.61	4.4	0	142.21	179.11	194.54	45.44
Cluster-35308.126460	0	0.69	5.41	1544	--	--	--	--	--	--	--	--	--	--	--	--	--	--	--	--	--	--	--	--	--	--	--	--	--	--	--	--	UP	Inf	1.1e-21	UP	2.8301	2.06e-07	UP	Inf	0.0021067	estscan,start:1435 end:1343; minus strand	0	0	0	97.23	89.09	105.72	7.63
Cluster-35308.103777	0.14	5.74	23.27	440	--	--	--	--	--	--	--	--	--	--	--	--	--	--	--	--	--	--	--	--	--	--	--	--	--	--	--	--	UP	7.2742	2.87e-13	UP	1.7145	0.0040334	UP	5.5448	0.00048183	estscan,start:440 end:379; minus strand	0	1	0	62	57	52	18
Cluster-35308.51133	0.23	1.26	5.11	1887	225424574	XP_002282104.1	1228	1.4e-132	PREDICTED: D-cysteine desulfhydrase 2, mitochondrial isoform X1 [Vitis vinifera]	731372766	XM_010652543.1	178	9.53e-86	PREDICTED: Vitis vinifera D-cysteine desulfhydrase 2, mitochondrial (LOC100247322), transcript variant X2, mRNA	--	--	--	--	A1L4V7	1079	3.8e-116	D-cysteine desulfhydrase 2, mitochondrial OS=Arabidopsis thaliana GN=At3g26115 PE=2 SV=1	PF02297	Cytochrome oxidase c subunit VIb	GO:0015992//GO:0006123	proton transport//mitochondrial electron transport, cytochrome c to oxygen	GO:0004129	cytochrome-c oxidase activity	GO:0005739//GO:0045277	mitochondrion//respiratory chain complex IV	--	--	UP	4.5608	5.04e-15	UP	1.877	0.00013685	UP	2.6339	0.0021037	blast,frame:-2 start:1781 end:423	8.26	0	7.7	105.11	113.73	130.77	15.54
Cluster-35308.94952	0.05	0.71	2.89	1607	--	--	--	--	--	--	--	--	--	--	--	--	--	--	--	--	--	--	PF00570	HRDC domain	--	--	GO:0003676	nucleic acid binding	GO:0005622	intracellular	--	--	UP	5.9472	3.26e-11	UP	1.856	0.0038899	UP	4.0297	0.0074646	--	0	0	2.72	53.03	48.34	62.13	14.78
Cluster-35308.136532	0.06	3.16	12.81	652	--	--	--	--	--	--	--	--	--	--	--	--	--	--	--	--	--	--	PF04815	Sec23/Sec24 helical domain	GO:0006888//GO:0006886	ER to Golgi vesicle-mediated transport//intracellular protein transport	--	--	GO:0030127	COPII vesicle coat	--	--	UP	7.7222	8.35e-12	UP	1.8054	0.0059811	UP	5.8783	9.57e-05	estscan,start:1 end:226	1	0	0	56.96	50.45	99.06	13.6
Cluster-35308.158869	0.97	3.24	13.07	787	697180471	XP_009599211.1	427	4.6e-40	PREDICTED: uncharacterized protein LOC104094898 [Nicotiana tomentosiformis]	747066239	XM_011081496.1	43	4.31e-11	PREDICTED: Sesamum indicum uncharacterized LOC105163227 (LOC105163227), mRNA	--	--	--	--	--	--	--	--	--	--	--	--	--	--	--	--	--	--	UP	3.8497	4.29e-11	UP	1.8633	0.00035887	UP	1.9402	0.035752	blast,frame:1 start:1 end:759	3.23	5.19	13.05	95.06	78.73	112.77	22.31
Cluster-35308.141266	0.1	0.46	1.84	4777	695051513	XP_009413782.1	2455	1.9e-274	PREDICTED: uncharacterized protein LOC103995023 [Musa acuminata subsp. malaccensis]	209969840	AC215527.2	53	7.49e-16	Oryza officinalis clone OO__Ba0067N19, complete sequence	--	--	--	--	Q8I7P9	531	3.4e-52	Retrovirus-related Pol polyprotein from transposon opus OS=Drosophila melanogaster GN=pol PE=3 SV=1	PF03823//PF00075//PF13683//PF00665	Neurokinin B//RNase H//Integrase core domain//Integrase core domain	GO:0051252//GO:0007217//GO:0015074	regulation of RNA metabolic process//tachykinin receptor signaling pathway//DNA integration	GO:0003676//GO:0004523	nucleic acid binding//RNA-DNA hybrid ribonuclease activity	--	--	--	--	UP	4.237	2.01e-06	UP	1.8099	0.014873	UP	2.3898	0.0059501	blast,frame:-1 start:4777 end:2	6	5	8	61	126	162	35
Cluster-35308.145733	1.34	3.63	14.64	1071	728814023	KHG01410.1	1207	2.2e-130	Calcium-dependent protein kinase 32 [Gossypium arboreum]	255577482	XM_002529574.1	255	8.38e-129	Ricinus communis calcium-dependent protein kinase, putative, mRNA	K13412	CPK	calcium-dependent protein kinase	http://www.genome.jp/dbget-bin/www_bget?ko:K13412	Q38873	1106	1.6e-119	Calcium-dependent protein kinase 7 OS=Arabidopsis thaliana GN=CPK7 PE=2 SV=1	PF10591//PF13833//PF13405//PF00069//PF12763//PF13499//PF13202//PF00036	Secreted protein acidic and rich in cysteine Ca binding region//EF-hand domain pair//EF-hand domain//Protein kinase domain//Cytoskeletal-regulatory complex EF hand//EF-hand domain pair//EF hand//EF hand	GO:0006468//GO:0007165	protein phosphorylation//signal transduction	GO:0005515//GO:0004672//GO:0005509//GO:0005524	protein binding//protein kinase activity//calcium ion binding//ATP binding	GO:0005578	proteinaceous extracellular matrix	--	--	UP	3.4997	2.93e-13	UP	1.8681	2.04e-05	UP	1.5885	0.020407	blast,frame:2 start:2 end:832	14.1	10.57	21.02	172.75	169.81	157.03	32.79
Cluster-35308.68387	0	0.3	1.01	3469	590697584	XP_007045481.1	859	1.6e-89	CHASE domain containing histidine kinase protein isoform 1 [Theobroma cacao]>gi|508709416|gb|EOY01313.1| CHASE domain containing histidine kinase protein isoform 1 [Theobroma cacao]	113911567	DQ848998.1	191	1.05e-92	Lotus japonicus histidine kinase 1A (HK1A) mRNA, complete cds	K14489	AHK2_3_4	arabidopsis histidine kinase 2/3/4 (cytokinin receptor)	http://www.genome.jp/dbget-bin/www_bget?ko:K14489	Q9C5U0	764	2.4e-79	Histidine kinase 4 OS=Arabidopsis thaliana GN=AHK4 PE=1 SV=1	--	--	--	--	--	--	--	--	--	--	UP	Inf	6.23e-12	UP	1.5745	0.034842	UP	Inf	0.00021111	blast,frame:-1 start:2926 end:2150	0	0	0	38.94	41.93	55.6	12.54
Cluster-35308.58606	0.3	1.69	6.8	1683	378405187	E0CSI1.2	1134	1e-121	RecName: Full=Probable bifunctional methylthioribulose-1-phosphate dehydratase/enolase-phosphatase E1 1; Includes: RecName: Full=Methylthioribulose-1-phosphate dehydratase; Short=MTRu-1-P dehydratase; Includes: RecName: Full=Enolase-phosphatase E1; AltName: Full=2,3-diketo-5-methylthio-1-phosphopentane phosphatase	--	--	--	--	--	K16054	DEP1	methylthioribulose 1-phosphate dehydratase / enolase-phosphatase E1	http://www.genome.jp/dbget-bin/www_bget?ko:K16054	E0CSI1	1134	1.4e-122	Probable bifunctional methylthioribulose-1-phosphate dehydratase/enolase-phosphatase E1 1 OS=Vitis vinifera GN=VIT_19s0014g02480 PE=3 SV=2	--	--	--	--	--	--	--	--	KOG2630	Enolase-phosphatase E-1	UP	4.5865	1.6e-16	UP	1.7683	3.17e-05	UP	2.7727	0.040235	blast,frame:1 start:127 end:1122	3.95	2.66	10.95	130.45	123.43	152.89	26.59
Cluster-35308.129881	0.57	6.87	27.5	958	658035641	XP_008353349.1	698	2.1e-71	PREDICTED: uncharacterized protein At4g14100-like [Malus domestica]	--	--	--	--	--	--	--	--	--	Q67YC9	509	2.4e-50	Uncharacterized protein At4g14100 OS=Arabidopsis thaliana GN=At4g14100 PE=2 SV=1	--	--	--	--	--	--	--	--	--	--	UP	5.6033	1.06e-28	UP	1.7983	1.6e-06	UP	3.7655	3.9e-09	blast,frame:3 start:3 end:743	2	6	8.76	244.46	263.33	295.73	53.81
Cluster-35308.129302	0.79	2.57	10.25	1714	661884319	CDP12236.1	743	2.3e-76	unnamed protein product [Coffea canephora]	823214196	XM_012584394.1	67	4.38e-24	PREDICTED: Gossypium raimondii protein BRANCHLESS TRICHOME-like (LOC105765355), mRNA	--	--	--	--	F4I878	472	8.5e-46	Protein BRANCHLESS TRICHOME OS=Arabidopsis thaliana GN=BLT PE=1 SV=1	PF15454	Late endosomal/lysosomal adaptor and MAPK and MTOR activator	GO:0071230//GO:0001919//GO:0032008//GO:0007040//GO:0032439//GO:0043410//GO:0042632	cellular response to amino acid stimulus//regulation of receptor recycling//positive regulation of TOR signaling//lysosome organization//endosome localization//positive regulation of MAPK cascade//cholesterol homeostasis	--	--	GO:0045121//GO:0071986//GO:0031902	membrane raft//Ragulator complex//late endosome membrane	--	--	UP	3.7444	5.97e-16	UP	1.8541	8.27e-06	UP	1.845	0.0034034	blast,frame:-1 start:1366 end:380	11.86	10.98	25.6	227.19	163.44	235.63	38.74
Cluster-35308.168741	1.67	4.14	16.49	1053	225445718	XP_002270456.1	839	1e-87	PREDICTED: uncharacterized protein LOC100246646 [Vitis vinifera]>gi|297743735|emb|CBI36618.3| unnamed protein product [Vitis vinifera]	--	--	--	--	--	--	--	--	--	--	--	--	--	PF13508//PF08445//PF13673//PF00583//PF13302	Acetyltransferase (GNAT) domain//FR47-like protein//Acetyltransferase (GNAT) domain//Acetyltransferase (GNAT) family//Acetyltransferase (GNAT) domain	GO:0042967	acyl-carrier-protein biosynthetic process	GO:0008080//GO:0016747	N-acetyltransferase activity//transferase activity, transferring acyl groups other than amino-acyl groups	--	--	--	--	UP	3.3841	3.08e-13	UP	1.807	8.78e-06	UP	1.5352	0.026205	estscan,start:52 end:858	18.45	12.96	24.15	197.73	201.76	152.33	46.57
Cluster-35308.68986	0.27	1.36	5.4	3238	698522104	XP_009757864.1	1988	1.9e-220	PREDICTED: activating signal cointegrator 1 complex subunit 2 isoform X1 [Nicotiana sylvestris]	685347996	XM_009111528.1	121	8e-54	PREDICTED: Brassica rapa activating signal cointegrator 1 complex subunit 2 (LOC103835373), transcript variant X1, mRNA	K18667	ASCC2	activating signal cointegrator complex subunit 2	http://www.genome.jp/dbget-bin/www_bget?ko:K18667	Q9H1I8	245	3.4e-19	Activating signal cointegrator 1 complex subunit 2 OS=Homo sapiens GN=ASCC2 PE=1 SV=3	PF05428//PF02845	Corticotropin-releasing factor binding protein (CRF-BP)//CUE domain	--	--	GO:0005515//GO:0051424	protein binding//corticotropin-releasing hormone binding	--	--	--	--	UP	4.3534	2.66e-20	UP	1.7962	2.07e-06	UP	2.5195	0.00011959	blast,frame:3 start:3 end:2810	1.63	14.49	18.26	216.18	240.44	223.71	48.97
Cluster-35308.59030	0.22	1.05	4.13	1253	661880836	CDP15530.1	423	2.1e-39	unnamed protein product [Coffea canephora]	--	--	--	--	--	--	--	--	--	--	--	--	--	PF00628//PF07649//PF00130//PF01155	PHD-finger//C1-like domain//Phorbol esters/diacylglycerol binding domain (C1 domain)//Hydrogenase/urease nickel incorporation, metallochaperone, hypA	GO:0055114//GO:0035556//GO:0006464	oxidation-reduction process//intracellular signal transduction//cellular protein modification process	GO:0005515//GO:0016151//GO:0047134	protein binding//nickel cation binding//protein-disulfide reductase activity	--	--	--	--	UP	4.2178	5.9e-08	UP	1.8128	0.0097205	UP	2.3751	0.044648	blast,frame:2 start:2 end:1120	1	5	3	37	54	80	7
Cluster-35308.131815	3.43	7.64	30	2067	359482723	XP_003632816.1	1474	4.7e-161	PREDICTED: clustered mitochondria protein homolog [Vitis vinifera]	731402863	XM_003632768.2	196	1.03e-95	PREDICTED: Vitis vinifera clustered mitochondria protein homolog (LOC100254354), mRNA	K03255	TIF31, CLU1	protein TIF31	http://www.genome.jp/dbget-bin/www_bget?ko:K03255	F4JKH6	551	7.1e-55	Protein TSS OS=Arabidopsis thaliana GN=TSS PE=1 SV=1	--	--	--	--	--	--	--	--	--	--	UP	3.1885	5.38e-18	UP	1.8124	2.84e-08	UP	1.3338	0.0022893	estscan,start:1 end:2067	88	59	114	784	729	775	169
Cluster-35308.135610	0.09	0.81	3.16	1370	641833554	KDO52565.1	467	1.8e-44	hypothetical protein CISIN_1g046579mg [Citrus sinensis]	--	--	--	--	--	--	--	--	--	Q9FLS0	367	1e-33	F-box protein At5g07610 OS=Arabidopsis thaliana GN=At5g07610 PE=2 SV=1	PF00646	F-box domain	--	--	GO:0005515	protein binding	--	--	--	--	UP	5.4046	9.4e-10	UP	1.8534	0.0078021	UP	3.4895	0.019932	blast,frame:-2 start:1249 end:47	0	0	4.11	43.77	60.66	43.94	10.14
Cluster-35308.119996	1.29	4.18	16.32	1576	512501812	AGO03786.1	2397	3.4e-268	lipoxygenase 2 [Tanacetum cinerariifolium]	512501811	KC441524.1	667	0	Tanacetum cinerariifolium clone Ct66 lipoxygenase 2 mRNA, complete cds	K00454	LOX2S	lipoxygenase	http://www.genome.jp/dbget-bin/www_bget?ko:K00454	O24370	1675	2.5e-185	Linoleate 13S-lipoxygenase 2-1, chloroplastic OS=Solanum tuberosum GN=LOX2.1 PE=1 SV=1	PF00305	Lipoxygenase	GO:0055114	oxidation-reduction process	GO:0046872//GO:0016702	metal ion binding//oxidoreductase activity, acting on single donors with incorporation of molecular oxygen, incorporation of two atoms of oxygen	--	--	--	--	UP	3.7106	2.3e-18	UP	1.8072	1.17e-06	UP	1.8651	0.00056168	estscan,start:1 end:1576	25.14	21.38	25.03	293.4	359.23	256.59	60.55
Cluster-35308.121544	0.03	9.36	36.51	2817	870858736	KMT10224.1	170	1e-09	hypothetical protein BVRB_5g119850 [Beta vulgaris subsp. vulgaris]	--	--	--	--	--	--	--	--	--	--	--	--	--	PF04889	Cwf15/Cwc15 cell cycle control protein	GO:0000398	mRNA splicing, via spliceosome	--	--	GO:0005681	spliceosomal complex	--	--	UP	10.52	5.76e-16	UP	1.8041	0.033126	UP	8.6561	1.51e-25	blast,frame:3 start:591 end:2816	0	0	3.38	940.87	955.89	2001.56	299.14
Cluster-35308.111072	0.17	1.9	7.36	1707	731409246	XP_010657120.1	2140	2.3e-238	PREDICTED: callose synthase 7 [Vitis vinifera]	568862853	XM_006484825.1	477	0	PREDICTED: Citrus sinensis callose synthase 7-like (LOC102612996), transcript variant X3, mRNA	K11000	CALS	callose synthase	http://www.genome.jp/dbget-bin/www_bget?ko:K11000	Q9SHJ3	2101	1.1e-234	Callose synthase 7 OS=Arabidopsis thaliana GN=CALS7 PE=3 SV=3	PF02364	1,3-beta-glucan synthase component	GO:0006075//GO:0005985//GO:0005982	(1->3)-beta-D-glucan biosynthetic process//sucrose metabolic process//starch metabolic process	GO:0003843	1,3-beta-D-glucan synthase activity	GO:0016020//GO:0000148	membrane//1,3-beta-D-glucan synthase complex	--	--	UP	5.4972	2.51e-08	UP	1.8087	0.035166	UP	3.6502	5.62e-05	estscan,start:1707 end:237; minus strand	3	3	4	105.34	114.42	224.05	23.13
Cluster-35308.190482	0.04	1.57	6.06	878	147846786	CAN78503.1	145	2.6e-07	hypothetical protein VITISV_023071 [Vitis vinifera]	--	--	--	--	--	--	--	--	--	--	--	--	--	--	--	--	--	--	--	--	--	--	--	UP	7.4925	2.16e-12	UP	1.8064	0.007689	UP	5.6229	0.0010868	estscan,start:797 end:593; minus strand	0	0	1	61.97	52	43.62	11
Cluster-35308.73638	1.99	8.19	31.61	565	--	--	--	--	--	--	--	--	--	--	--	--	--	--	--	--	--	--	--	--	--	--	--	--	--	--	--	--	UP	4.0554	3.28e-12	UP	1.7485	0.00073992	UP	2.2619	0.0030328	estscan,start:339 end:565	11	3	11.27	116.25	101.53	177.11	37
Cluster-35308.130102	2.33	10.87	41.95	1850	225445565	XP_002285328.1	668	1.2e-67	PREDICTED: axial regulator YABBY 5 isoform X1 [Vitis vinifera]>gi|297738980|emb|CBI28225.3| unnamed protein product [Vitis vinifera]	823172671	XR_001135529.1	114	3.53e-50	PREDICTED: Gossypium raimondii putative axial regulator YABBY 2 (LOC105799282), transcript variant X2, misc_RNA	--	--	--	--	Q8GW46	579	3.6e-58	Axial regulator YABBY 5 OS=Arabidopsis thaliana GN=YAB5 PE=1 SV=1	PF04690	YABBY protein	GO:0007275	multicellular organismal development	--	--	--	--	--	--	UP	4.2088	1.34e-28	UP	1.771	1.86e-08	UP	2.3983	9.75e-09	blast,frame:1 start:811 end:1458	58.69	41.47	56.43	1013.83	793.04	1002.11	258.74
Cluster-35308.149782	0.04	1.71	6.61	869	--	--	--	--	--	--	--	--	--	--	--	--	--	--	--	--	--	--	--	--	--	--	--	--	--	--	--	--	UP	7.5719	4.93e-13	UP	1.7641	0.0051881	UP	5.7474	0.00062621	estscan,start:141 end:591	0	0	1	44.78	47.99	74.56	15.84
Cluster-35308.95506	0.49	1.28	4.94	2370	747056323	XP_011074420.1	1000	5e-106	PREDICTED: uncharacterized protein LOC105159160 [Sesamum indicum]	719969836	XM_010271297.1	42	4.81e-10	PREDICTED: Nelumbo nucifera uncharacterized LOC104606189 (LOC104606189), transcript variant X3, mRNA	--	--	--	--	--	--	--	--	--	--	--	--	--	--	--	--	--	--	UP	3.334	6.43e-12	UP	1.7718	4.77e-05	UP	1.5267	0.036607	blast,frame:1 start:496 end:1776	14.24	15.55	14	143.66	139.92	156.36	28.23
Cluster-35308.102734	0.28	3.32	12.73	815	702458641	XP_010027573.1	896	2e-94	PREDICTED: uncharacterized protein LOC104418063 [Eucalyptus grandis]>gi|629087875|gb|KCW54128.1| hypothetical protein EUGRSUZ_I00111 [Eucalyptus grandis]	388517786	BT147161.1	186	1.44e-90	Lotus japonicus clone JCVI-FLLj-17M7 unknown mRNA	--	--	--	--	--	--	--	--	--	--	--	--	--	--	--	--	--	--	UP	5.657	3.82e-11	UP	1.7568	0.0024193	UP	3.8614	9.85e-05	estscan,start:815 end:144; minus strand	2.06	2.41	2	135.1	92.14	70.19	22.2
Cluster-35308.41704	0.17	3	11.5	1130	--	--	--	--	--	--	--	--	--	--	--	--	--	--	--	--	--	--	--	--	--	--	--	--	--	--	--	--	UP	6.1185	2.21e-22	UP	1.7892	0.00010695	UP	4.2954	5.54e-07	estscan,start:753 end:577; minus strand	1	3	2	155.1	122.99	142.13	27
Cluster-35308.123100	0.75	3.74	14.31	801	--	--	--	--	--	--	--	--	--	--	--	--	--	--	--	--	--	--	--	--	--	--	--	--	--	--	--	--	UP	4.3022	6.37e-10	UP	1.785	0.0022363	UP	2.4735	0.0033142	estscan,start:110 end:261	6.08	4	7.02	142.44	73.93	106.71	19.23
Cluster-35308.120306	11.58	45.95	174.46	760	590682488	XP_007041356.1	356	7.6e-32	Cytochrome P450 82C4, putative isoform 2 [Theobroma cacao]>gi|508705291|gb|EOX97187.1| Cytochrome P450 82C4, putative isoform 2 [Theobroma cacao]	--	--	--	--	--	--	--	--	--	P80883	133	7.7e-07	Cytochrome b6-f complex subunit 7 (Fragment) OS=Spinacia oleracea GN=petM PE=1 SV=1	PF08041//PF05767	PetM family of cytochrome b6f complex subunit 7//Poxvirus virion envelope protein A14	--	--	--	--	GO:0019031//GO:0009512	viral envelope//cytochrome b6f complex	--	--	UP	3.9553	1.33e-10	UP	1.7098	0.0007819	UP	2.2072	7.64e-06	blast,frame:1 start:169 end:555	99.01	71.4	71.46	1622.96	1131.05	908.81	279.14
Cluster-35308.122742	0.13	7.41	28.13	1478	731324155	XP_010672818.1	222	5.1e-16	PREDICTED: uncharacterized protein LOC104889320 [Beta vulgaris subsp. vulgaris]	--	--	--	--	--	--	--	--	--	--	--	--	--	PF02902	Ulp1 protease family, C-terminal catalytic domain	GO:0006508	proteolysis	GO:0008234	cysteine-type peptidase activity	--	--	--	--	UP	7.7126	1.27e-46	UP	1.7906	6.78e-07	UP	5.8827	4.62e-08	blast,frame:3 start:3 end:1370	5	1	0.62	468.88	413.48	555.48	92.99
Cluster-35308.112124	0.22	6.53	24.75	732	--	--	--	--	--	--	--	--	--	--	--	--	--	--	--	--	--	--	--	--	--	--	--	--	--	--	--	--	UP	7.0303	1.86e-16	UP	1.7526	0.0028152	UP	5.2292	3.24e-09	estscan,start:274 end:53; minus strand	1.91	0	2.42	99.63	182.69	203.4	33.62
Cluster-35308.37245	0.03	0.78	2.94	1761	848883629	XP_012842109.1	423	3e-39	PREDICTED: protein NLP6 [Erythranthe guttatus]>gi|604327780|gb|EYU33493.1| hypothetical protein MIMGU_mgv1a000862mg [Erythranthe guttata]	--	--	--	--	--	--	--	--	--	Q8RWY4	400	1.9e-37	Protein NLP6 OS=Arabidopsis thaliana GN=NLP6 PE=2 SV=2	PF01418//PF06876//PF04545	Helix-turn-helix domain, rpiR family//Plant self-incompatibility response (SCRL) protein//Sigma-70, region 4	GO:0006352//GO:0007165//GO:0006355	DNA-templated transcription, initiation//signal transduction//regulation of transcription, DNA-templated	GO:0016987//GO:0003677//GO:0003700	sigma factor activity//DNA binding//transcription factor activity, sequence-specific DNA binding	GO:0005667	transcription factor complex	--	--	UP	6.4838	2.21e-13	UP	1.7501	0.0052047	UP	4.7068	0.00051747	blast,frame:3 start:3 end:1544	1	1	0	60.81	59.89	65	10
Cluster-35308.77555	0.1	0.81	3.04	1142	763813409	KJB80261.1	799	4.9e-83	hypothetical protein B456_013G089300 [Gossypium raimondii]	--	--	--	--	--	--	--	--	--	F4I248	693	1.3e-71	CSC1-like protein At1g69450 OS=Arabidopsis thaliana GN=At1g69450 PE=2 SV=1	PF02714	Calcium-dependent channel, 7TM region, putative phosphate	--	--	--	--	GO:0016020	membrane	--	--	UP	5.3072	6.79e-08	UP	1.7879	0.021422	UP	3.474	0.046836	blast,frame:-1 start:1142 end:300	0	1.22	2.34	43.35	47.09	23.49	14.3
Cluster-35308.182721	0.01	0.65	2.44	2306	595860548	XP_007211161.1	215	5.2e-15	hypothetical protein PRUPE_ppb012332mg [Prunus persica]>gi|462406896|gb|EMJ12360.1| hypothetical protein PRUPE_ppb012332mg [Prunus persica]	--	--	--	--	--	--	--	--	--	Q84TH9	186	1.7e-12	Protein NLP7 OS=Arabidopsis thaliana GN=NLP7 PE=1 SV=2	PF13185	GAF domain	--	--	GO:0005515	protein binding	--	--	--	--	UP	7.5638	9.73e-16	UP	1.8053	0.0023697	UP	5.7437	0.0011341	estscan,start:2192 end:369; minus strand	0	1.18	0	48.69	77.87	83.5	21.5
Cluster-35308.96832	0	2.37	8.1	618	743821464	XP_010932038.1	134	3.4e-06	PREDICTED: floral homeotic protein APETALA 2-like isoform X5 [Elaeis guineensis]	--	--	--	--	--	--	--	--	--	Q9SK03	125	5.3e-06	Ethylene-responsive transcription factor RAP2-7 OS=Arabidopsis thaliana GN=RAP2-7 PE=2 SV=2	--	--	--	--	--	--	--	--	--	--	UP	Inf	9.58e-11	UP	1.5634	0.039174	UP	Inf	0.00069483	estscan,start:440 end:584	0	0	0	35.85	49.91	35.4	10
Cluster-35308.134195	0.25	1.2	4.5	1319	359479378	XP_002269920.2	183	1.5e-11	PREDICTED: DNA polymerase epsilon catalytic subunit A [Vitis vinifera]	38198210	AB109562.1	86	9.18e-35	Zinnia elegans ZeHB-13 mRNA for homeobox leucine-zipper protein, complete cds	K02324	POLE1	DNA polymerase epsilon subunit 1	http://www.genome.jp/dbget-bin/www_bget?ko:K02324	F4IFN6	162	5.8e-10	DNA polymerase epsilon catalytic subunit B OS=Arabidopsis thaliana GN=POL2B PE=2 SV=1	PF00751	DM DNA binding domain	GO:0006355	regulation of transcription, DNA-templated	GO:0043565	sequence-specific DNA binding	--	--	--	--	UP	4.2836	7.3e-10	UP	1.7436	0.003776	UP	2.4922	0.025742	blast,frame:1 start:238 end:405|blast,frame:2 start:398 end:721	6.04	0	5.16	49.54	59.82	89.91	13.7
Cluster-35308.136092	0.12	4.83	18.17	1581	604298110	EYU18198.1	2015	6.7e-224	hypothetical protein MIMGU_mgv1a000743mg [Erythranthe guttata]	703091026	XM_010095938.1	339	2.52e-175	Morus notabilis Calcium-transporting ATPase 10, plasma membrane-type partial mRNA	K01537	E3.6.3.8	Ca2+-transporting ATPase	http://www.genome.jp/dbget-bin/www_bget?ko:K01537	Q9LF79	1832	1.6e-203	Calcium-transporting ATPase 8, plasma membrane-type OS=Arabidopsis thaliana GN=ACA8 PE=1 SV=1	--	--	--	--	--	--	--	--	--	--	UP	7.1616	6.65e-39	UP	1.7271	1.07e-06	UP	5.4028	7.34e-16	blast,frame:2 start:2 end:1501	0	3.83	2.84	302.38	370.23	339.94	86.44
Cluster-35308.91981	0.88	6.13	22.95	1883	242044160	XP_002459951.1	1136	6.7e-122	hypothetical protein SORBIDRAFT_02g018600 [Sorghum bicolor]>gi|241923328|gb|EER96472.1| hypothetical protein SORBIDRAFT_02g018600 [Sorghum bicolor]	29335746	AB092594.1	185	1.22e-89	Helianthus annuus GLA mRNA for alpha-galactosidase, complete cds	K07407	E3.2.1.22B, galA, rafA	alpha-galactosidase	http://www.genome.jp/dbget-bin/www_bget?ko:K07407	Q42656	973	7.5e-104	Alpha-galactosidase OS=Coffea arabica PE=1 SV=1	PF02065//PF16499//PF08241	Melibiase//Alpha galactosidase A//Methyltransferase domain	GO:0046486//GO:0001575//GO:0006012//GO:0008152//GO:0005975//GO:0048731	glycerolipid metabolic process//globoside metabolic process//galactose metabolic process//metabolic process//carbohydrate metabolic process//system development	GO:0008168//GO:0004553//GO:0016798//GO:0004557	methyltransferase activity//hydrolase activity, hydrolyzing O-glycosyl compounds//hydrolase activity, acting on glycosyl bonds//alpha-galactosidase activity	--	--	KOG2366	Alpha-D-galactosidase (melibiase)	UP	4.7232	1.01e-06	UP	1.7219	0.02957	UP	2.9672	3.46e-08	blast,frame:3 start:165 end:1328	32.29	20.76	7.24	755.42	540.53	291.25	133.57
Cluster-35308.91154	0.17	1.93	7.24	3222	731426706	XP_010663708.1	1548	1.9e-169	PREDICTED: wall-associated receptor kinase 2-like [Vitis vinifera]	217072089	BT051743.1	180	1.27e-86	Medicago truncatula clone MTYF5_F6_F7_F81G-K-5 unknown mRNA	--	--	--	--	Q9LMP1	1262	4e-137	Wall-associated receptor kinase 2 OS=Arabidopsis thaliana GN=WAK2 PE=1 SV=1	PF07714//PF13947//PF07645//PF00069	Protein tyrosine kinase//Wall-associated receptor kinase galacturonan-binding//Calcium-binding EGF domain//Protein kinase domain	GO:0006468	protein phosphorylation	GO:0004672//GO:0005524//GO:0005509//GO:0030247	protein kinase activity//ATP binding//calcium ion binding//polysaccharide binding	--	--	--	--	UP	5.336	4.95e-29	UP	1.7347	1.71e-06	UP	3.5711	1.42e-09	blast,frame:2 start:35 end:2140|blast,frame:-2 start:3221 end:2520	14.86	6.99	0	271.47	276.7	355.1	93.27
Cluster-35308.146683	0.4	5.27	19.75	733	--	--	--	--	--	--	--	--	--	--	--	--	--	--	--	--	--	--	--	--	--	--	--	--	--	--	--	--	UP	5.6664	5.59e-20	UP	1.7072	0.00016304	UP	3.9176	5.18e-06	estscan,start:202 end:733	2	2	4	108.25	157.46	125.45	31.17
Cluster-35308.191528	0.09	1.27	4.75	1152	698535639	XP_009764253.1	504	7.9e-49	PREDICTED: probable receptor-like protein kinase At1g80640 [Nicotiana sylvestris]	--	--	--	--	--	--	--	--	--	Q0V7T5	322	1.4e-28	Probable receptor-like protein kinase At1g80640 OS=Arabidopsis thaliana GN=At1g80640 PE=2 SV=1	PF00069//PF07714	Protein kinase domain//Protein tyrosine kinase	GO:0006468	protein phosphorylation	GO:0005524//GO:0004672	ATP binding//protein kinase activity	--	--	--	--	UP	5.892	4.61e-08	UP	1.7737	0.02085	UP	4.0848	0.0018884	blast,frame:1 start:217 end:1002	2.32	1.16	0	84.77	57.93	37.03	14.05
Cluster-35308.117601	1.85	288.22	1077.53	295	--	--	--	--	--	--	--	--	--	--	--	--	--	--	--	--	--	--	PF00197	Trypsin and protease inhibitor	--	--	GO:0004866	endopeptidase inhibitor activity	--	--	--	--	UP	9.257	2.19e-27	UP	1.4309	0.0066583	UP	7.7815	5.81e-15	estscan,start:1 end:152	2	0	1	444	502	788	104
Cluster-35308.95650	0.4	1.87	6.99	862	297745425	CBI40505.3	581	7e-58	unnamed protein product [Vitis vinifera]	566158466	XM_002302589.2	116	1.25e-51	Populus trichocarpa DEAD box RNA helicase family protein (POPTR_0002s17100g) mRNA, complete cds	K17679	MSS116	ATP-dependent RNA helicase MSS116, mitochondrial	http://www.genome.jp/dbget-bin/www_bget?ko:K17679	Q9FFQ1	551	3e-55	DEAD-box ATP-dependent RNA helicase 31 OS=Arabidopsis thaliana GN=RH31 PE=2 SV=2	PF02387	IncFII RepA protein family	GO:0006276	plasmid maintenance	--	--	--	--	KOG0342	ATP-dependent RNA helicase pitchoune	UP	4.258	1.14e-08	UP	1.7342	0.0055332	UP	2.4745	0.040108	blast,frame:1 start:1 end:306|blast,frame:2 start:329 end:811	5.78	0	4.37	76.19	62.66	38.74	11.75
Cluster-35308.103952	0.1	0.93	3.48	1298	659069906	XP_008452363.1	345	2.4e-30	PREDICTED: WAT1-related protein At4g30420 [Cucumis melo]	--	--	--	--	--	--	--	--	--	Q9M0B8	270	1.7e-22	WAT1-related protein At4g30420 OS=Arabidopsis thaliana GN=At4g30420 PE=3 SV=1	PF05493//PF00892	ATP synthase subunit H//EamA-like transporter family	GO:0015991//GO:0015992	ATP hydrolysis coupled proton transport//proton transport	GO:0015078	hydrogen ion transmembrane transporter activity	GO:0016021//GO:0016020//GO:0033179	integral component of membrane//membrane//proton-transporting V-type ATPase, V0 domain	--	--	UP	5.1626	3.36e-09	UP	1.6589	0.008738	UP	3.4806	0.011105	blast,frame:3 start:726 end:1127|blast,frame:2 start:329 end:721	0	3.08	1.31	42.6	35.92	71.91	14.88
Cluster-35308.44803	0.12	0.86	3.2	1740	661874772	CDP20451.1	1182	2.9e-127	unnamed protein product [Coffea canephora]	--	--	--	--	--	--	--	--	--	P37117	1101	1e-118	Cytochrome P450 71A4 OS=Solanum melongena GN=CYP71A4 PE=2 SV=1	PF01737//PF00067	YCF9//Cytochrome P450	GO:0055114//GO:0042549//GO:0015979	oxidation-reduction process//photosystem II stabilization//photosynthesis	GO:0005506//GO:0020037//GO:0016705	iron ion binding//heme binding//oxidoreductase activity, acting on paired donors, with incorporation or reduction of molecular oxygen	GO:0009539//GO:0009523	photosystem II reaction center//photosystem II	--	--	UP	4.8595	3e-11	UP	1.7375	0.0042979	UP	3.0825	0.0065056	blast,frame:-1 start:1347 end:178	2	2	3	52	58	88	14
Cluster-35308.112002	0.06	0.52	1.94	2416	661892524	CDP03682.1	693	2e-70	unnamed protein product [Coffea canephora]	731438029	XM_002274839.2	74	7.97e-28	PREDICTED: Vitis vinifera ammonium transporter 3 member 1 (LOC100244173), mRNA	K17911	DWARF27	beta-carotene isomerase	http://www.genome.jp/dbget-bin/www_bget?ko:K17911	C7AU21	602	1e-60	Beta-carotene isomerase D27, chloroplastic OS=Oryza sativa subsp. japonica GN=D27 PE=1 SV=1	PF04281//PF02161//PF00909	Mitochondrial import receptor subunit Tom22//Progesterone receptor//Ammonium Transporter Family	GO:0043401//GO:0015696//GO:0006886//GO:0007165//GO:0006355	steroid hormone mediated signaling pathway//ammonium transport//intracellular protein transport//signal transduction//regulation of transcription, DNA-templated	GO:0003677//GO:0003707//GO:0005496//GO:0008519	DNA binding//steroid hormone receptor activity//steroid binding//ammonium transmembrane transporter activity	GO:0016020//GO:0005634//GO:0005741	membrane//nucleus//mitochondrial outer membrane	KOG0682	Ammonia permease	UP	5.3246	6.43e-11	UP	1.7365	0.0046842	UP	3.5253	0.0078052	blast,frame:1 start:445 end:1233	0	0	5.23	72.45	43.99	59.99	21.01
Cluster-35308.100562	0.2	0.81	2.98	1940	356528188	XP_003532687.1	572	1.7e-56	PREDICTED: receptor-like protein kinase FERONIA-like [Glycine max]	--	--	--	--	--	--	--	--	--	Q9LX66	520	2.6e-51	Receptor-like protein kinase HERK 1 OS=Arabidopsis thaliana GN=HERK1 PE=1 SV=1	PF00069//PF06632//PF07714	Protein kinase domain//DNA double-strand break repair and V(D)J recombination protein XRCC4//Protein tyrosine kinase	GO:0006302//GO:0006310//GO:0006468	double-strand break repair//DNA recombination//protein phosphorylation	GO:0005524//GO:0003677//GO:0004672	ATP binding//DNA binding//protein kinase activity	GO:0005634	nucleus	--	--	UP	4.0004	1.4e-09	UP	1.7644	0.0031566	UP	2.1907	0.0373	blast,frame:-1 start:1940 end:441	5.18	1.8	7.13	54.55	85.35	71.92	13.27
Cluster-35308.147002	0.29	2.24	8.27	1014	--	--	--	--	--	--	--	--	--	--	--	--	--	--	--	--	--	--	--	--	--	--	--	--	--	--	--	--	UP	4.7195	9.04e-14	UP	1.7293	0.0016157	UP	2.9735	0.0010505	estscan,start:554 end:1; minus strand	0	9.2	0	94.09	87.34	80.83	19.57
Cluster-35308.141725	0.21	4.48	16.53	1327	731375462	XP_010654619.1	311	2.2e-26	PREDICTED: uncharacterized protein LOC100261483 isoform X4 [Vitis vinifera]	--	--	--	--	--	--	--	--	--	--	--	--	--	--	--	--	--	--	--	--	--	--	--	UP	6.3927	4.03e-31	UP	1.6995	6.66e-06	UP	4.656	2.28e-11	blast,frame:-1 start:634 end:2	4.51	2.35	2.4	237.14	252.89	252.43	70.89
Cluster-35308.86346	0	0.37	1.85	2349	731369371	XP_010653375.1	1929	9.4e-214	PREDICTED: glucan endo-1,3-beta-glucosidase 3 isoform X1 [Vitis vinifera]	566210984	XM_006372504.1	213	4.16e-105	Populus trichocarpa glycosyl hydrolase family 17 family protein (POPTR_0017s02860g) mRNA, complete cds	--	--	--	--	Q9ZU91	1728	2.7e-191	Glucan endo-1,3-beta-glucosidase 3 OS=Arabidopsis thaliana GN=At2g01630 PE=1 SV=2	PF00332//PF05241	Glycosyl hydrolases family 17//Emopamil binding protein	GO:0005975//GO:0006694//GO:0016125	carbohydrate metabolic process//steroid biosynthetic process//sterol metabolic process	GO:0004553//GO:0047750	hydrolase activity, hydrolyzing O-glycosyl compounds//cholestenol delta-isomerase activity	GO:0016021	integral component of membrane	--	--	UP	Inf	8.58e-14	UP	2.1481	0.0008798	UP	Inf	0.0016062	blast,frame:3 start:3 end:1526	0	0	0	46.14	58.83	57.85	13.77
Cluster-35308.146434	0	2.15	10.05	849	743846106	XP_011027654.1	213	3.2e-15	PREDICTED: uncharacterized protein At4g37920, chloroplastic isoform X1 [Populus euphratica]	571031384	KF815390.1	129	7.27e-59	Helianthus annuus mitochondrion, complete genome	--	--	--	--	--	--	--	--	--	--	--	--	--	--	--	--	--	--	UP	Inf	4.29e-19	UP	2.0929	0.00020625	UP	Inf	4.44e-05	blast,frame:3 start:3 end:218	0	0	0	88.42	64.2	94.03	15
Cluster-35308.97910	0.45	2.34	8.62	1113	595839282	XP_007207812.1	322	9.7e-28	hypothetical protein PRUPE_ppa023991mg [Prunus persica]>gi|462403454|gb|EMJ09011.1| hypothetical protein PRUPE_ppa023991mg [Prunus persica]	698484340	XM_009790679.1	71	1.68e-26	PREDICTED: Nicotiana sylvestris polygalacturonase (LOC104236696), mRNA	--	--	--	--	Q1PEY6	298	8.3e-26	EPIDERMAL PATTERNING FACTOR-like protein 6 OS=Arabidopsis thaliana GN=EPFL6 PE=1 SV=1	PF14991	Protein melan-A	--	--	--	--	GO:0042470	melanosome	--	--	UP	4.2435	2.26e-13	UP	1.722	0.00074114	UP	2.4907	0.0026184	blast,frame:3 start:525 end:887	2	9	5	95.61	100.83	112.04	18.06
Cluster-35308.135531	1.86	6.9	25.31	940	747071720	XP_011082744.1	223	2.5e-16	PREDICTED: transcription factor GTE4-like [Sesamum indicum]	--	--	--	--	--	--	--	--	--	--	--	--	--	--	--	--	--	--	--	--	--	--	--	UP	3.793	2.69e-17	UP	1.7051	1.06e-05	UP	2.0463	0.00046329	blast,frame:-1 start:712 end:2	17.6	12.65	22.75	239.29	246.05	236.82	75.31
Cluster-35308.138482	0	0.82	2.74	2903	590647653	XP_007031960.1	1179	1.1e-126	Hydroxyproline-rich glycoprotein family protein [Theobroma cacao]>gi|508710989|gb|EOY02886.1| Hydroxyproline-rich glycoprotein family protein [Theobroma cacao]	747079312	XM_011088550.1	170	4.13e-81	PREDICTED: Sesamum indicum uncharacterized protein At2g33490 (LOC105168459), mRNA	--	--	--	--	O22799	1090	3.1e-117	Uncharacterized protein At2g33490 OS=Arabidopsis thaliana GN=At2g33490 PE=4 SV=2	PF03114	BAR domain	--	--	GO:0005515	protein binding	GO:0005737	cytoplasm	--	--	UP	Inf	2.57e-22	UP	1.5627	0.0012759	UP	Inf	7.4e-09	blast,frame:3 start:810 end:2570	0	0	0	96.89	88.43	119.18	37.57
Cluster-35308.86856	0.38	2.89	10.57	1850	848861808	XP_012831708.1	740	5.5e-76	PREDICTED: protein TPX2 [Erythranthe guttatus]	565401639	XM_006366243.1	211	4.23e-104	PREDICTED: Solanum tuberosum protein TPX2-like (LOC102594438), transcript variant X2, mRNA	K16812	TPX2	targeting protein for Xklp2	http://www.genome.jp/dbget-bin/www_bget?ko:K16812	F4I2H7	711	1.8e-73	Protein TPX2 OS=Arabidopsis thaliana GN=TPX2 PE=1 SV=1	PF03110//PF08188	SBP domain//Spermatozal protamine family	GO:0035092	sperm chromatin condensation	GO:0003677	DNA binding	GO:0005634//GO:0000228	nucleus//nuclear chromosome	--	--	UP	4.8059	5.26e-13	UP	1.7065	0.0028717	UP	3.066	2.71e-06	blast,frame:-1 start:1850 end:1626|blast,frame:-3 start:1770 end:991	6.37	10.65	8.1	194.82	183	325	36
Cluster-35308.110216	1.33	5.63	20.56	1019	729390206	XP_010551963.1	654	2.8e-66	PREDICTED: uncharacterized aarF domain-containing protein kinase At1g79600, chloroplastic [Tarenaya hassleriana]	255582859	XM_002532156.1	167	6.61e-80	Ricinus communis Protein ABC1, mitochondrial precursor, putative, mRNA	--	--	--	--	P73627	200	1.8e-14	Uncharacterized protein sll1770 OS=Synechocystis sp. (strain PCC 6803 / Kazusa) GN=sll1770 PE=3 SV=1	--	--	--	--	--	--	--	--	--	--	UP	4.0122	1.16e-14	UP	1.7625	0.00069082	UP	2.2097	0.017789	blast,frame:-3 start:717 end:244	23.56	8.42	10.33	204.53	282.2	172.99	42.9
Cluster-35308.97082	0.5	12.58	45.93	690	255543735	XP_002512930.1	234	9.6e-18	ribonuclease t2, putative [Ricinus communis]>gi|223547941|gb|EEF49433.1| ribonuclease t2, putative [Ricinus communis]	--	--	--	--	--	--	--	--	--	P42813	164	1.8e-10	Ribonuclease 1 OS=Arabidopsis thaliana GN=RNS1 PE=1 SV=1	PF00445//PF05531	Ribonuclease T2 family//Nucleopolyhedrovirus P10 protein	--	--	GO:0003723//GO:0033897	RNA binding//ribonuclease T2 activity	GO:0019028	viral capsid	--	--	UP	6.5947	7.24e-23	UP	1.6858	0.00015562	UP	4.8655	4.59e-13	estscan,start:1 end:690	0	3	6	249.58	360.01	220.05	52.62
Cluster-35308.110316	0.39	3.94	14.35	845	225425224	XP_002267614.1	284	1.9e-23	PREDICTED: acyl carrier protein 1, chloroplastic [Vitis vinifera]>gi|296088168|emb|CBI35660.3| unnamed protein product [Vitis vinifera]	--	--	--	--	--	--	--	--	--	P52413	199	1.9e-14	Acyl carrier protein 3, chloroplastic OS=Cuphea lanceolata GN=ACL1.3 PE=2 SV=1	PF16320	Ribosomal protein L7/L12 dimerisation domain	GO:0006412//GO:0042254	translation//ribosome biogenesis	GO:0003735	structural constituent of ribosome	GO:0005622//GO:0005840	intracellular//ribosome	--	--	UP	5.2364	3.19e-12	UP	1.6425	0.0021589	UP	3.5472	0.00036045	blast,frame:2 start:659 end:799|blast,frame:3 start:3 end:407	2.04	2.02	5.56	152.53	120.39	80.94	41.43
Cluster-35308.38674	0.12	1.24	4.52	1259	657371140	KEH17156.1	254	8.5e-20	hypothetical protein MTR_0037s0020 [Medicago truncatula]	--	--	--	--	--	--	--	--	--	--	--	--	--	--	--	--	--	--	--	--	--	--	--	UP	5.105	8.87e-12	UP	1.701	0.0052411	UP	3.3874	0.002927	blast,frame:-3 start:1257 end:556	0	5	0	74.37	58.23	57.82	17.24
Cluster-35308.31073	0.63	1.77	6.42	2150	297735403	CBI17843.3	1647	4.3e-181	unnamed protein product [Vitis vinifera]	--	--	--	--	--	--	--	--	--	Q9FIE3	1115	2.9e-120	Protein VERNALIZATION INSENSITIVE 3 OS=Arabidopsis thaliana GN=VIN3 PE=1 SV=2	PF06667//PF16656	Phage shock protein B//Purple acid Phosphatase, N-terminal domain	GO:0006771//GO:0009271//GO:0019497//GO:0006355	riboflavin metabolic process//phage shock//hexachlorocyclohexane metabolic process//regulation of transcription, DNA-templated	GO:0046872//GO:0003993	metal ion binding//acid phosphatase activity	--	--	--	--	UP	3.3934	4.37e-13	UP	1.6734	5.35e-05	UP	1.6847	0.011177	blast,frame:-3 start:2136 end:181	18.22	17.3	14.38	169.99	156.03	185.13	45.05
Cluster-35308.108303	0.62	11.33	41.02	989	698521922	XP_009757771.1	346	1.4e-30	PREDICTED: inactive protein RESTRICTED TEV MOVEMENT 2-like [Nicotiana sylvestris]	--	--	--	--	--	--	--	--	--	D9UBX4	198	2.9e-14	Inactive protein RESTRICTED TEV MOVEMENT 2 OS=Arabidopsis thaliana GN=RTM2 PE=3 SV=1	PF06459//PF05297//PF02932//PF03839//PF04636//PF01080//PF02724	Ryanodine Receptor TM 4-6//Herpesvirus latent membrane protein 1 (LMP1)//Neurotransmitter-gated ion-channel transmembrane region//Translocation protein Sec62//PA26 p53-induced protein (sestrin)//Presenilin//CDC45-like protein	GO:0006270//GO:0006816//GO:0015031//GO:0019087//GO:1901031//GO:0006874//GO:0006811	DNA replication initiation//calcium ion transport//protein transport//transformation of host cell by virus//regulation of response to reactive oxygen species//cellular calcium ion homeostasis//ion transport	GO:0005219//GO:0008565//GO:0004190	ryanodine-sensitive calcium-release channel activity//protein transporter activity//aspartic-type endopeptidase activity	GO:0005622//GO:0016021//GO:0005634//GO:0016020	intracellular//integral component of membrane//nucleus//membrane	--	--	UP	6.1526	3.82e-14	UP	1.6975	0.012723	UP	4.4024	9.03e-06	blast,frame:-2 start:919 end:101	5	1	13	383	280	579	62
Cluster-35308.154987	0.8	3.6	13	2351	848898223	XP_012849220.1	1768	4.4e-195	PREDICTED: uncharacterized protein LOC105969043 [Erythranthe guttatus]>gi|604315421|gb|EYU28127.1| hypothetical protein MIMGU_mgv1a003176mg [Erythranthe guttata]	--	--	--	--	--	--	--	--	--	P32793	366	2.3e-33	Protein YSC84 OS=Saccharomyces cerevisiae (strain ATCC 204508 / S288c) GN=YSC84 PE=1 SV=2	PF01363	FYVE zinc finger	--	--	GO:0046872	metal ion binding	--	--	KOG1843	Uncharacterized conserved protein	UP	3.9838	3.06e-22	UP	1.681	2.1e-06	UP	2.2725	3.3e-06	blast,frame:3 start:174 end:1676	26.07	32.86	11.96	380.27	339.99	425.38	90.01
Cluster-35308.81617	0.17	1.69	6.1	831	731361020	XP_010692132.1	732	2.1e-75	PREDICTED: probable plastid-lipid-associated protein 11 isoform X1 [Beta vulgaris subsp. vulgaris]>gi|870847656|gb|KMT00004.1| hypothetical protein BVRB_1g018400 [Beta vulgaris subsp. vulgaris]	764627006	XM_004306919.2	59	5.82e-20	PREDICTED: Fragaria vesca subsp. vesca probable plastid-lipid-associated protein 11 (LOC101309192), mRNA	--	--	--	--	O81304	672	2.7e-69	Probable plastid-lipid-associated protein 11 OS=Arabidopsis thaliana GN=PAP11 PE=2 SV=1	--	--	--	--	--	--	--	--	--	--	UP	5.2864	1.43e-09	UP	1.6459	0.010546	UP	3.5927	0.013159	blast,frame:1 start:46 end:735	0	1	3.12	54.63	43.5	47.53	17.47
Cluster-35308.85365	0	0.49	3.32	1242	729427340	XP_010519023.1	277	1.8e-22	PREDICTED: LOW QUALITY PROTEIN: vacuolar-sorting receptor 6 [Tarenaya hassleriana]	134303532	EF469921.1	135	4.98e-62	Helianthus annuus RFLP probe ZVG62 mRNA sequence	--	--	--	--	Q9FYH7	263	1.1e-21	Vacuolar-sorting receptor 6 OS=Arabidopsis thaliana GN=VSR6 PE=2 SV=3	PF01336	OB-fold nucleic acid binding domain	--	--	GO:0003676	nucleic acid binding	--	--	--	--	UP	Inf	2.33e-11	UP	2.602	0.00040812	UP	Inf	0.026317	blast,frame:-2 start:1199 end:765	0	0	0	41.87	30	63.92	4.06
Cluster-35308.73656	0.23	1.74	6.25	1856	802732574	XP_012086424.1	1954	9.3e-217	PREDICTED: condensin complex subunit 3 [Jatropha curcas]	720049119	XM_010273041.1	177	3.37e-85	PREDICTED: Nelumbo nucifera condensin complex subunit 3 (LOC104607401), mRNA	K06678	YCG1, CAPG	condensin complex subunit 3	http://www.genome.jp/dbget-bin/www_bget?ko:K06678	Q9YHB5	169	1.3e-10	Condensin complex subunit 3 OS=Xenopus laevis GN=ncapg PE=1 SV=1	--	--	--	--	--	--	--	--	--	--	UP	4.8878	3.7e-18	UP	1.7296	0.00031369	UP	3.1118	0.010289	blast,frame:-3 start:1758 end:1	2	4	9	164	134	124	15
Cluster-35308.115366	0	0.24	2.19	2146	527200206	EPS67717.1	431	4.3e-40	mitochondrial processing peptidase [Genlisea aurea]	590579907	XM_007013856.1	39	2.02e-08	Theobroma cacao Pleiotropic drug resistance 9 isoform 2 (TCM_038454) mRNA, complete cds	K17732	PMPCB, MAS1	mitochondrial-processing peptidase subunit beta	http://www.genome.jp/dbget-bin/www_bget?ko:K17732	Q42290	380	5e-35	Probable mitochondrial-processing peptidase subunit beta OS=Arabidopsis thaliana GN=At3g02090 PE=2 SV=2	--	--	--	--	--	--	--	--	KOG0960	Mitochondrial processing peptidase, beta subunit, and related enzymes (insulinase superfamily)	UP	Inf	5.43e-06	UP	3.0132	0.031713	UP	Inf	0.044715	blast,frame:1 start:787 end:1137	0	0	0	24.74	94.25	56.26	0
Cluster-35308.47617	0.17	1.91	6.8	954	659099085	XP_008450421.1	491	2.1e-47	PREDICTED: uncharacterized protein LOC103492031 [Cucumis melo]	593561257	XM_007142409.1	97	5.05e-41	Phaseolus vulgaris hypothetical protein (PHAVU_008G283400g) mRNA, complete cds	--	--	--	--	--	--	--	--	--	--	--	--	--	--	--	--	--	--	UP	5.4036	2.75e-12	UP	1.6198	0.0037395	UP	3.7372	0.0017755	blast,frame:2 start:104 end:754	1	1	3	81	66	52	22
Cluster-35308.96620	0.26	1.93	6.86	1265	590603288	XP_007019968.1	649	1.3e-65	Mitochondrial transcription termination factor family protein isoform 1 [Theobroma cacao]>gi|508725296|gb|EOY17193.1| Mitochondrial transcription termination factor family protein isoform 1 [Theobroma cacao]	195976825	AC231666.1	80	1.9e-31	Solanum tuberosum chromosome 11 clone RH052D21, complete sequence	--	--	--	--	--	--	--	--	PF02536	mTERF	GO:0006355	regulation of transcription, DNA-templated	GO:0003690	double-stranded DNA binding	GO:0005739	mitochondrion	--	--	UP	4.9176	2.44e-14	UP	1.6521	0.00072572	UP	3.2047	0.00083586	blast,frame:-1 start:1169 end:495	0	0	10.91	92.32	125.29	74.51	31.46
Cluster-35308.175628	0.02	0.4	1.41	2903	731424903	XP_010663060.1	923	5.2e-97	PREDICTED: protein STICHEL-like 2 [Vitis vinifera]>gi|731424905|ref|XP_010663061.1| PREDICTED: protein STICHEL-like 2 [Vitis vinifera]	697139130	XM_009625358.1	109	3.36e-47	PREDICTED: Nicotiana tomentosiformis protein STICHEL-like 2 (LOC104114821), transcript variant X2, mRNA	--	--	--	--	F4JRP8	645	1.3e-65	Protein STICHEL-like 2 OS=Arabidopsis thaliana GN=At4g24790 PE=2 SV=1	PF07728//PF00004//PF00910//PF05496//PF06144	AAA domain (dynein-related subfamily)//ATPase family associated with various cellular activities (AAA)//RNA helicase//Holliday junction DNA helicase ruvB N-terminus//DNA polymerase III, delta subunit	GO:0006281//GO:0006260//GO:0006310	DNA repair//DNA replication//DNA recombination	GO:0003677//GO:0016887//GO:0003723//GO:0009378//GO:0003887//GO:0005524//GO:0003724	DNA binding//ATPase activity//RNA binding//four-way junction helicase activity//DNA-directed DNA polymerase activity//ATP binding//RNA helicase activity	GO:0005657//GO:0009379//GO:0009360//GO:0042575	replication fork//Holliday junction helicase complex//DNA polymerase III complex//DNA polymerase complex	--	--	UP	6.226	1.99e-11	UP	1.6762	0.013497	UP	4.5237	0.0016579	blast,frame:2 start:1367 end:1729|blast,frame:1 start:139 end:1413	1	1	0	44.77	43.08	68.26	11.12
Cluster-35308.46419	0.63	7.53	26.6	641	590618743	XP_007024131.1	199	1e-13	Uncharacterized protein TCM_028719 [Theobroma cacao]>gi|508779497|gb|EOY26753.1| Uncharacterized protein TCM_028719 [Theobroma cacao]	--	--	--	--	--	--	--	--	--	--	--	--	--	PF00558//PF06881//PF01253	Vpu protein//RNA polymerase II transcription factor SIII (Elongin) subunit A//Translation initiation factor SUI1	GO:0006812//GO:0006446//GO:0032801//GO:0019076//GO:0006413//GO:0006355	cation transport//regulation of translational initiation//receptor catabolic process//viral release from host cell//translational initiation//regulation of transcription, DNA-templated	GO:0005261//GO:0003743	cation channel activity//translation initiation factor activity	GO:0033644//GO:0005840//GO:0016021//GO:0005634	host cell membrane//ribosome//integral component of membrane//nucleus	--	--	UP	5.4196	3.6e-20	UP	1.5994	0.00032232	UP	3.7826	1.6e-06	blast,frame:2 start:92 end:514	1	4	5	123	135	162	30
Cluster-35308.94141	9.15	34.35	121.35	940	536461284	AGU36624.1	209	1e-14	Gly-rich RNA binding protein, partial [Helianthus annuus]	--	--	--	--	--	--	--	--	--	Q03878	203	7.3e-15	Glycine-rich RNA-binding protein OS=Daucus carota PE=2 SV=1	PF16367//PF00076	RNA recognition motif//RNA recognition motif. (a.k.a. RRM, RBD, or RNP domain)	--	--	GO:0003676	nucleic acid binding	--	--	--	--	UP	3.7316	6.37e-25	UP	1.6478	2.4e-07	UP	2.049	9.55e-08	blast,frame:2 start:80 end:220|blast,frame:1 start:751 end:939	87	99.71	74.15	1119.72	1138.37	1200.17	312.91
Cluster-35308.130580	0	0.51	5.43	1260	--	--	--	--	--	--	--	--	--	--	--	--	--	--	--	--	--	--	--	--	--	--	--	--	--	--	--	--	UP	Inf	2.1e-15	UP	3.2091	1.26e-06	UP	Inf	0.018864	estscan,start:1260 end:253; minus strand	0	0	0	46.61	82.97	97.53	8.84
Cluster-35308.119001	50.4	107.14	377.78	336	--	--	--	--	--	--	--	--	--	--	--	--	--	--	--	--	--	--	--	--	--	--	--	--	--	--	--	--	UP	2.9617	7.09e-05	UP	1.4572	0.030111	UP	1.4611	0.0029318	estscan,start:1 end:155	47	38	73	505	453	219	106
Cluster-35308.96008	0.7	6.18	21.75	1093	359497630	XP_003635591.1	505	5.8e-49	PREDICTED: uncharacterized protein LOC100854331 [Vitis vinifera]>gi|359497642|ref|XP_003635595.1| PREDICTED: uncharacterized protein LOC100854601 [Vitis vinifera]>gi|296087032|emb|CBI33296.3| unnamed protein product [Vitis vinifera]>gi|296088957|emb|CBI38523.3| unnamed protein product [Vitis vinifera]	719966099	XM_010259696.1	104	7.46e-45	PREDICTED: Nelumbo nucifera uncharacterized LOC104597911 (LOC104597911), mRNA	--	--	--	--	Q8RXS1	370	3.6e-34	Photosynthetic NDH subunit of subcomplex B 4, chloroplastic OS=Arabidopsis thaliana GN=PNSB4 PE=2 SV=1	--	--	--	--	--	--	--	--	--	--	UP	5.0131	7.51e-25	UP	1.6359	1.33e-05	UP	3.3318	5.09e-08	blast,frame:2 start:116 end:655	3.69	5.57	15.15	286.2	274.5	204.44	72.44
Cluster-35308.109044	0.25	1.51	5.32	2567	848855287	XP_012851775.1	909	1.9e-95	PREDICTED: receptor-like protein kinase FERONIA [Erythranthe guttatus]	--	--	--	--	--	--	--	--	--	Q9FID8	650	2.9e-66	Putative receptor-like protein kinase At5g39000 OS=Arabidopsis thaliana GN=At5g39000 PE=3 SV=1	PF00069//PF07714	Protein kinase domain//Protein tyrosine kinase	GO:0006468	protein phosphorylation	GO:0004672//GO:0005524	protein kinase activity//ATP binding	--	--	--	--	UP	4.4089	3.75e-18	UP	1.6404	6.44e-05	UP	2.7321	5.53e-05	blast,frame:3 start:177 end:2297	17.78	3.7	2.89	158.14	219.86	142.76	41.43
Cluster-35308.72952	0.32	2.03	7.13	797	--	--	--	--	--	--	--	--	--	--	--	--	--	--	--	--	--	--	PF13508//PF13673//PF00583	Acetyltransferase (GNAT) domain//Acetyltransferase (GNAT) domain//Acetyltransferase (GNAT) family	GO:0042967	acyl-carrier-protein biosynthetic process	GO:0008080	N-acetyltransferase activity	--	--	--	--	UP	4.5389	4.85e-09	UP	1.6989	0.016992	UP	2.799	0.023785	estscan,start:797 end:184; minus strand	0	3.01	4.08	57.06	42.23	60.05	9.02
Cluster-35308.112045	0.88	2.57	9.03	2241	641824590	KDO43916.1	2035	4.6e-226	hypothetical protein CISIN_1g0012971mg, partial [Citrus sinensis]	703150045	XM_010111456.1	270	8.18e-137	Morus notabilis hypothetical protein partial mRNA	K11498	CENPE	centromeric protein E	http://www.genome.jp/dbget-bin/www_bget?ko:K11498	Q6S001	459	3.6e-44	Kinesin-related protein 11 OS=Dictyostelium discoideum GN=kif11 PE=3 SV=1	PF00038//PF00225	Intermediate filament protein//Kinesin motor domain	GO:0007018//GO:0007017	microtubule-based movement//microtubule-based process	GO:0003777//GO:0008017//GO:0005198//GO:0005524	microtubule motor activity//microtubule binding//structural molecule activity//ATP binding	GO:0005882//GO:0005874//GO:0045298	intermediate filament//microtubule//tubulin complex	--	--	UP	3.3357	4e-15	UP	1.6285	1.89e-05	UP	1.6763	0.002248	blast,frame:-3 start:2095 end:23	27.79	30.92	15	201.11	298.37	256.24	51.8
Cluster-35308.91598	0.15	1.71	5.99	1871	720098288	XP_010247584.1	482	4.6e-46	PREDICTED: uncharacterized protein LOC104590568 [Nelumbo nucifera]	--	--	--	--	--	--	--	--	--	--	--	--	--	PF09445//PF00804	RNA cap guanine-N2 methyltransferase//Syntaxin	GO:0001510//GO:0009452	RNA methylation//7-methylguanosine RNA capping	GO:0008168	methyltransferase activity	GO:0016020	membrane	--	--	UP	5.287	1.4e-19	UP	1.6417	0.00027515	UP	3.6184	4.42e-06	blast,frame:1 start:1 end:1863	2	6	2	111	121	173	44
Cluster-35308.104591	0.15	0.92	3.22	1614	731376700	XP_010656436.1	376	7.7e-34	PREDICTED: ankyrin repeat-containing protein At5g02620-like [Vitis vinifera]	--	--	--	--	--	--	--	--	--	--	--	--	--	PF13606//PF00023	Ankyrin repeat//Ankyrin repeat	--	--	GO:0005515	protein binding	--	--	--	--	UP	4.527	6.09e-09	UP	1.6407	0.006983	UP	2.8269	0.018548	blast,frame:3 start:3 end:1613	0	0	8.69	39.17	80.22	64.43	16.32
Cluster-35308.102217	9.83	20.92	73.1	2001	747041841	XP_011075376.1	2066	1e-229	PREDICTED: endoglucanase 8-like [Sesamum indicum]	565348140	XM_006341014.1	318	1.51e-163	PREDICTED: Solanum tuberosum endoglucanase 8-like (LOC102592181), mRNA	--	--	--	--	Q9CAC1	1968	3.4e-219	Endoglucanase 8 OS=Arabidopsis thaliana GN=CEL1 PE=2 SV=1	PF00759	Glycosyl hydrolase family 9	GO:0005975	carbohydrate metabolic process	GO:0004553	hydrolase activity, hydrolyzing O-glycosyl compounds	--	--	--	--	UP	2.9063	1.97e-17	UP	1.6025	9.52e-08	UP	1.2702	0.033049	blast,frame:3 start:48 end:1574	170.29	292.38	257.84	1430.81	2038.9	1900.18	397.65
Cluster-35308.22717	0.04	1.53	5.34	897	--	--	--	--	--	--	--	--	--	--	--	--	--	--	--	--	--	--	--	--	--	--	--	--	--	--	--	--	UP	7.3287	3e-11	UP	1.6211	0.019192	UP	5.6482	0.0011127	estscan,start:285 end:799	0	0	1	31.63	49.48	60.7	9.95
Cluster-35308.160143	0.05	2.37	8.24	743	--	--	--	--	--	--	--	--	--	--	--	--	--	--	--	--	--	--	--	--	--	--	--	--	--	--	--	--	UP	7.5674	5.55e-13	UP	1.5918	0.011049	UP	5.915	0.00022807	estscan,start:284 end:1; minus strand	0	0	1	51.73	54.69	59.59	16.04
Cluster-35308.107367	0.38	2.91	10.12	2033	697154346	XP_009631411.1	1785	4e-197	PREDICTED: uncharacterized protein LOC104121189 [Nicotiana tomentosiformis]	698511231	XM_009802433.1	325	1.97e-167	PREDICTED: Nicotiana sylvestris uncharacterized LOC104246593 (LOC104246593), mRNA	--	--	--	--	--	--	--	--	--	--	--	--	--	--	--	--	--	--	UP	4.6708	1.85e-23	UP	1.6181	1.82e-05	UP	3.023	2.12e-07	blast,frame:3 start:3 end:1847	5.84	15.96	6.93	265.45	227.79	263.31	66.38
Cluster-35308.166996	0.17	3.53	12.25	610	--	--	--	--	--	--	--	--	--	--	--	--	--	--	--	--	--	--	--	--	--	--	--	--	--	--	--	--	UP	6.5922	6.34e-13	UP	1.6253	0.013493	UP	4.9175	0.00029618	estscan,start:610 end:166; minus strand	1.21	0	1.32	44.8	67.54	65.6	10.72
Cluster-35308.116820	0.1	3.13	10.87	2630	698946220	AIU34463.1	2261	3.3e-252	putative eukaryotic translation initiation factor 3 subunit B, partial [Taraxacum brevicorniculatum]	731386184	XM_002285555.2	645	0	PREDICTED: Vitis vinifera eukaryotic translation initiation factor 3 subunit B (LOC100244090), mRNA	K03253	EIF3B	translation initiation factor 3 subunit B	http://www.genome.jp/dbget-bin/www_bget?ko:K03253	Q9C5Z1	2024	1.4e-225	Eukaryotic translation initiation factor 3 subunit B OS=Arabidopsis thaliana GN=TIF3B1 PE=1 SV=1	PF00076//PF05970	RNA recognition motif. (a.k.a. RRM, RBD, or RNP domain)//PIF1-like helicase	GO:0000723//GO:0006281	telomere maintenance//DNA repair	GO:0003676//GO:0003678	nucleic acid binding//DNA helicase activity	GO:0005657	replication fork	KOG2314	Translation initiation factor 3, subunit b (eIF-3b)	UP	6.7113	7.59e-38	UP	1.6016	4.35e-06	UP	5.0638	3.5e-16	blast,frame:-3 start:1779 end:244	0	2.62	7.53	349.76	341.23	395.41	90.69
Cluster-35308.138778	2.96	8.37	28.95	2228	848880874	XP_012840811.1	821	2.7e-85	PREDICTED: floral homeotic protein APETALA 2 [Erythranthe guttatus]	28894444	AY223519.1	252	8.25e-127	Antirrhinum majus LIPLESS2 (lip2) mRNA, complete cds	K09284	AP2	AP2-like factor, euAP2 lineage	http://www.genome.jp/dbget-bin/www_bget?ko:K09284	P47927	727	3e-75	Floral homeotic protein APETALA 2 OS=Arabidopsis thaliana GN=AP2 PE=1 SV=1	PF00847	AP2 domain	GO:0006355	regulation of transcription, DNA-templated	GO:0003700	transcription factor activity, sequence-specific DNA binding	GO:0005667	transcription factor complex	--	--	UP	3.3294	1.27e-19	UP	1.6528	8.04e-07	UP	1.6372	4.74e-05	blast,frame:2 start:1304 end:1927|blast,frame:3 start:240 end:1235	80.28	71.52	94.06	765.82	899.23	746.67	187.93
Cluster-35308.113153	4.52	42.29	146.2	912	565382412	XP_006357534.1	189	2.1e-12	PREDICTED: uncharacterized protein LOC102584541 [Solanum tuberosum]	697136858	XM_009624221.1	34	5.06e-06	PREDICTED: Nicotiana tomentosiformis uncharacterized LOC104113907 (LOC104113907), mRNA	--	--	--	--	--	--	--	--	--	--	--	--	--	--	--	--	--	--	UP	5.0554	1.05e-38	UP	1.5839	3.69e-07	UP	3.4305	2.46e-17	blast,frame:-1 start:639 end:388	64.54	19.15	40.17	1271.43	1120	1584.1	317.16
Cluster-35308.103591	1.33	2.85	9.83	2147	357508295	XP_003624436.1	1475	3.8e-161	Acyltransferase-like protein [Medicago truncatula]>gi|355499451|gb|AES80654.1| esterase/lipase/thioesterase family protein [Medicago truncatula]	658012015	XM_008343050.1	78	4.23e-30	PREDICTED: Malus x domestica acyltransferase-like protein At3g26840, chloroplastic (LOC103404163), mRNA	--	--	--	--	Q9ZVN2	1095	6.1e-118	Acyltransferase-like protein At1g54570, chloroplastic OS=Arabidopsis thaliana GN=At1g54570 PE=2 SV=1	PF07819//PF07859	PGAP1-like protein//alpha/beta hydrolase fold	GO:0006886//GO:0008152//GO:0006505	intracellular protein transport//metabolic process//GPI anchor metabolic process	GO:0016746//GO:0016787//GO:0016788	transferase activity, transferring acyl groups//hydrolase activity//hydrolase activity, acting on ester bonds	--	--	--	--	UP	2.9479	2.06e-12	UP	1.604	1.2e-05	UP	1.3037	0.029694	blast,frame:-1 start:2048 end:441	39.37	24.13	42.26	237.88	265.55	278.84	90.36
Cluster-35308.90191	0.26	2.4	8.26	909	470125543	XP_004298761.1	1127	3.6e-121	PREDICTED: serine racemase isoform X3 [Fragaria vesca subsp. vesca]	357520482	XM_003630482.1	237	7.17e-119	Medicago truncatula Serine racemase (MTR_8g098460) mRNA, complete cds	K12235	SRR	serine racemase	http://www.genome.jp/dbget-bin/www_bget?ko:K12235	Q2PGG3	1053	1.9e-113	Serine racemase OS=Arabidopsis thaliana GN=SR PE=1 SV=1	--	--	--	--	--	--	--	--	KOG1251	Serine racemase	UP	5.1733	2.74e-13	UP	1.6211	0.0042774	UP	3.5259	0.00061111	estscan,start:1 end:909	1.44	4.18	1.34	82.89	79.63	63.07	15.66
Cluster-35308.90540	0.05	2.8	9.63	1602	848870597	XP_012835890.1	1735	2e-191	PREDICTED: polygalacturonase At1g48100-like [Erythranthe guttatus]>gi|604334309|gb|EYU38393.1| hypothetical protein MIMGU_mgv1a021443mg [Erythranthe guttata]	747090030	XM_011094381.1	273	1.25e-138	PREDICTED: Sesamum indicum polygalacturonase At1g48100-like (LOC105172803), mRNA	--	--	--	--	Q949Z1	1340	1.8e-146	Polygalacturonase At1g48100 OS=Arabidopsis thaliana GN=At1g48100 PE=2 SV=1	PF00295//PF04810	Glycosyl hydrolases family 28//Sec23/Sec24 zinc finger	GO:0006888//GO:0005975//GO:0006886//GO:0005985//GO:0005982	ER to Golgi vesicle-mediated transport//carbohydrate metabolic process//intracellular protein transport//sucrose metabolic process//starch metabolic process	GO:0008270//GO:0004650	zinc ion binding//polygalacturonase activity	GO:0030127	COPII vesicle coat	--	--	UP	7.5346	1.86e-29	UP	1.5852	0.0027765	UP	5.9125	0.011237	blast,frame:2 start:98 end:1456	1	1	1	208.1	188.37	150.77	11
Cluster-35308.78627	1.71	23.14	79.66	1748	661899693	CDO97687.1	1047	1.3e-111	unnamed protein product [Coffea canephora]	--	--	--	--	--	--	--	--	--	Q40316	884	1.5e-93	Vestitone reductase OS=Medicago sativa PE=1 SV=1	PF01073//PF00106//PF01370	3-beta hydroxysteroid dehydrogenase/isomerase family//short chain dehydrogenase//NAD dependent epimerase/dehydratase family	GO:0008207//GO:0008152//GO:0055114//GO:0008210//GO:0006694//GO:0008209	C21-steroid hormone metabolic process//metabolic process//oxidation-reduction process//estrogen metabolic process//steroid biosynthetic process//androgen metabolic process	GO:0003854//GO:0016616//GO:0016491//GO:0003824//GO:0050662	3-beta-hydroxy-delta5-steroid dehydrogenase activity//oxidoreductase activity, acting on the CH-OH group of donors, NAD or NADP as acceptor//oxidoreductase activity//catalytic activity//coenzyme binding	--	--	--	--	UP	5.6155	1.16e-45	UP	1.6143	2.07e-07	UP	3.9578	1.4e-22	estscan,start:140 end:1123	25.19	25.68	55.96	1712.75	1758.65	1539.02	390.07
Cluster-35308.131308	0.12	1.95	6.69	870	--	--	--	--	--	--	--	--	--	--	--	--	--	--	--	--	--	--	--	--	--	--	--	--	--	--	--	--	UP	5.9131	8.14e-12	UP	1.55	0.010253	UP	4.3188	0.0010413	estscan,start:1 end:139	0	1	2	72	58	42	14.82
Cluster-35308.101239	0	0.79	2.45	6043	296089008	CBI38711.3	4787	0	unnamed protein product [Vitis vinifera]	731420762	XM_010663192.1	404	0	PREDICTED: Vitis vinifera vacuolar protein sorting-associated protein 8 homolog (LOC100242137), transcript variant X2, mRNA	--	--	--	--	Q8N3P4	770	8.3e-80	Vacuolar protein sorting-associated protein 8 homolog OS=Homo sapiens GN=VPS8 PE=1 SV=3	PF13639//PF00637	Ring finger domain//Region in Clathrin and VPS	GO:0016192//GO:0006886	vesicle-mediated transport//intracellular protein transport	GO:0008270//GO:0005515	zinc ion binding//protein binding	--	--	KOG2079	Vacuolar assembly/sorting protein VPS8	UP	Inf	1.06e-34	UP	1.492	0.00028439	UP	Inf	1.74e-16	blast,frame:-3 start:5918 end:393	0	0	0	199.56	164.68	232.57	66.07
Cluster-35308.132093	0.32	2.89	9.92	5838	848881458	XP_012841090.1	2561	1.2e-286	PREDICTED: clustered mitochondria protein homolog [Erythranthe guttatus]>gi|604328839|gb|EYU34321.1| hypothetical protein MIMGU_mgv1a000103mg [Erythranthe guttata]	723712261	XM_010324908.1	526	0	PREDICTED: Solanum lycopersicum clustered mitochondria protein homolog (LOC101252601), transcript variant X2, mRNA	K03255	TIF31, CLU1	protein TIF31	http://www.genome.jp/dbget-bin/www_bget?ko:K03255	F4JKH6	2136	3.2e-238	Protein TSS OS=Arabidopsis thaliana GN=TSS PE=1 SV=1	PF13176//PF00515//PF13371//PF13374//PF13414//PF13181	Tetratricopeptide repeat//Tetratricopeptide repeat//Tetratricopeptide repeat//Tetratricopeptide repeat//TPR repeat//Tetratricopeptide repeat	--	--	GO:0005515	protein binding	--	--	KOG1839	Uncharacterized protein CLU1/cluA/TIF31 involved in mitochondrial morphology/distribution, also found associated with eIF-3	UP	4.8976	3.56e-35	UP	1.613	6.91e-07	UP	3.2605	2.09e-14	blast,frame:-1 start:3375 end:412|blast,frame:-3 start:5548 end:3356	31.38	44.07	0	763.35	868.22	715.7	175.14
Cluster-35308.129273	4.62	62.29	212.71	401	--	--	--	--	--	--	--	--	--	--	--	--	--	--	--	--	--	--	--	--	--	--	--	--	--	--	--	--	UP	5.5793	3.42e-15	UP	1.4735	0.0044278	UP	4.0623	4.7e-10	estscan,start:1 end:151	5	7	15	452	509	268	107
Cluster-35308.109116	0.18	2.05	6.98	686	--	--	--	--	--	723701345	XM_004239709.2	97	3.58e-41	PREDICTED: Solanum lycopersicum serine/arginine-rich splicing factor RS2Z32-like (LOC101253688), transcript variant X3, mRNA	--	--	--	--	--	--	--	--	--	--	--	--	--	--	--	--	--	--	UP	5.2062	1.43e-08	UP	1.5422	0.039252	UP	3.6506	0.011388	estscan,start:686 end:636; minus strand	0	3.11	0	29.96	40.02	53.14	10.34
Cluster-35308.55549	0.11	0.93	3.18	1209	225426446	XP_002274932.1	999	3.3e-106	PREDICTED: short-chain dehydrogenase TIC 32, chloroplastic [Vitis vinifera]>gi|297742509|emb|CBI34658.3| unnamed protein product [Vitis vinifera]	698515061	XM_009804101.1	105	2.3e-45	PREDICTED: Nicotiana sylvestris short-chain dehydrogenase TIC 32, chloroplastic-like (LOC104247939), transcript variant X2, mRNA	--	--	--	--	A2RVM0	908	1.7e-96	Short-chain dehydrogenase TIC 32, chloroplastic OS=Arabidopsis thaliana GN=TIC32 PE=2 SV=1	PF00106	short chain dehydrogenase	GO:0055114//GO:0008152	oxidation-reduction process//metabolic process	GO:0000166//GO:0016491	nucleotide binding//oxidoreductase activity	--	--	KOG1208	Dehydrogenases with different specificities (related to short-chain alcohol dehydrogenases)	UP	4.7112	6.92e-08	UP	1.6074	0.030139	UP	3.063	0.032471	estscan,start:1209 end:290; minus strand	0	1.63	2.84	45.25	40.07	41.68	9.32
Cluster-35308.126084	0.21	3.04	10.3	1382	326492680	BAJ90196.1	1728	1.1e-190	predicted protein [Hordeum vulgare subsp. vulgare]	380040080	JN671471.1	506	0	Neptunea sp. JV-2012 elongation factor 1 alpha (ef1a) mRNA, partial cds	K03231	EEF1A	elongation factor 1-alpha	http://www.genome.jp/dbget-bin/www_bget?ko:K03231	Q5R1X2	1936	1.2e-215	Elongation factor 1-alpha 1 OS=Pan troglodytes GN=EEF1A1 PE=2 SV=1	PF03144//PF01926//PF05821	Elongation factor Tu domain 2//50S ribosome-binding GTPase//NADH-ubiquinone oxidoreductase ASHI subunit (CI-ASHI or NDUFB8)	GO:0006744//GO:0015992//GO:0006814//GO:0006120//GO:0006118	ubiquinone biosynthetic process//proton transport//sodium ion transport//mitochondrial electron transport, NADH to ubiquinone//obsolete electron transport	GO:0008137//GO:0005525//GO:0003954	NADH dehydrogenase (ubiquinone) activity//GTP binding//NADH dehydrogenase activity	GO:0005739	mitochondrion	KOG0052	Translation elongation factor EF-1 alpha/Tu	UP	5.6534	1.21e-22	UP	1.5938	0.0002046	UP	4.0179	9.61e-08	estscan,start:136 end:1382	2	3	4.78	178.8	134.81	172.2	37.5
Cluster-35308.114830	6.27	42.78	144.9	854	848849280	XP_012830245.1	844	2.2e-88	PREDICTED: transcriptional corepressor LEUNIG [Erythranthe guttatus]>gi|604348179|gb|EYU46334.1| hypothetical protein MIMGU_mgv1a001624mg [Erythranthe guttata]	270147022	BT113974.1	55	1e-17	Picea glauca clone GQ03505_L12 mRNA sequence	--	--	--	--	Q9FUY2	632	1.2e-64	Transcriptional corepressor LEUNIG OS=Arabidopsis thaliana GN=LUG PE=1 SV=2	PF00400//PF04053	WD domain, G-beta repeat//Coatomer WD associated region	GO:0016192//GO:0006886	vesicle-mediated transport//intracellular protein transport	GO:0005515//GO:0005198	protein binding//structural molecule activity	GO:0030117	membrane coat	KOG0266	WD40 repeat-containing protein	UP	4.5929	3.9e-23	UP	1.6133	2.37e-05	UP	2.9385	9.87e-11	blast,frame:3 start:3 end:566	61.37	39.25	55.41	1366.89	1354.33	906.85	301.47
Cluster-35308.83852	1.44	9.93	33.61	1173	697136200	XP_009622173.1	685	8.3e-70	PREDICTED: DNA-directed RNA polymerase V subunit 7-like [Nicotiana tomentosiformis]	--	--	--	--	--	K16253	NRPD7, NRPE7	DNA-directed RNA polymerase IV and V subunit 7	http://www.genome.jp/dbget-bin/www_bget?ko:K16253	A6QRA1	640	1.9e-65	DNA-directed RNA polymerase V subunit 7 OS=Arabidopsis thaliana GN=NRPE7 PE=1 SV=1	PF03876//PF00575	SHS2 domain found in N terminus of Rpb7p/Rpc25p/MJ0397//S1 RNA binding domain	GO:0006144//GO:0006351//GO:0006206	purine nucleobase metabolic process//transcription, DNA-templated//pyrimidine nucleobase metabolic process	GO:0003676//GO:0003899	nucleic acid binding//DNA-directed RNA polymerase activity	GO:0005730	nucleolus	KOG3298	DNA-directed RNA polymerase subunit E'	UP	4.7355	3.76e-27	UP	1.6413	1.15e-05	UP	3.0312	0.019075	blast,frame:3 start:171 end:704	0	0	55.01	443.62	386.98	457.51	101.51
Cluster-35308.153527	0	2.28	9.35	492	--	--	--	--	--	--	--	--	--	--	--	--	--	--	--	--	--	--	--	--	--	--	--	--	--	--	--	--	UP	Inf	3.3e-08	UP	1.749	0.04297	UP	Inf	0.014015	estscan,start:184 end:412	0	0	0	28	29	32	6
Cluster-35308.152496	0.54	2	6.78	2724	731397633	XP_010652944.1	1425	3e-155	PREDICTED: alternative NAD(P)H-ubiquinone oxidoreductase C1, chloroplastic/mitochondrial [Vitis vinifera]	747098113	XM_011098747.1	124	1.44e-55	PREDICTED: Sesamum indicum alternative NAD(P)H-ubiquinone oxidoreductase C1, chloroplastic/mitochondrial (LOC105176066), mRNA	K17872	ndh2	NADH:ubiquinone reductase (non-electrogenic)	http://www.genome.jp/dbget-bin/www_bget?ko:K17872	Q8GXR9	1257	1.3e-136	Alternative NAD(P)H-ubiquinone oxidoreductase C1, chloroplastic/mitochondrial OS=Arabidopsis thaliana GN=NDC1 PE=1 SV=2	PF01266//PF07992//PF03721//PF07127//PF00070//PF00156	FAD dependent oxidoreductase//Pyridine nucleotide-disulphide oxidoreductase//UDP-glucose/GDP-mannose dehydrogenase family, NAD binding domain//Late nodulin protein//Pyridine nucleotide-disulphide oxidoreductase//Phosphoribosyl transferase domain	GO:0009116//GO:0009878//GO:0055114	nucleoside metabolic process//nodule morphogenesis//oxidation-reduction process	GO:0051287//GO:0016491//GO:0046872//GO:0016616	NAD binding//oxidoreductase activity//metal ion binding//oxidoreductase activity, acting on the CH-OH group of donors, NAD or NADP as acceptor	--	--	--	--	UP	3.6497	1.35e-16	UP	1.5489	1.89e-05	UP	2.0681	0.022937	blast,frame:-1 start:2649 end:1315|blast,frame:-3 start:466 end:134	20.4	22.17	13.92	235.07	223.47	246.5	97.05
Cluster-35308.146149	0.06	11.83	40.02	628	13358810	BAB33151.1	263	3.8e-21	hypothetical protein [Carthamus tinctorius]	--	--	--	--	--	--	--	--	--	Q9SSQ4	146	2e-08	Protein FAR1-RELATED SEQUENCE 6 OS=Arabidopsis thaliana GN=FRS6 PE=2 SV=1	PF11722//PF04434	CCCH zinc finger in TRM13 protein//SWIM zinc finger	--	--	GO:0008168//GO:0008270	methyltransferase activity//zinc ion binding	--	--	--	--	UP	9.4431	9.17e-34	UP	1.5854	0.00017548	UP	7.7955	9.88e-13	blast,frame:-3 start:626 end:3	0	0	1	207.13	207.34	198.3	36.97
Cluster-35308.174089	0.02	3.16	10.67	1774	571437512	XP_006574198.1	389	2.6e-35	PREDICTED: uncharacterized protein LOC102667998 [Glycine max]	--	--	--	--	--	--	--	--	--	P0C2F6	164	4.6e-10	Putative ribonuclease H protein At1g65750 OS=Arabidopsis thaliana GN=At1g65750 PE=3 SV=1	PF03661	Uncharacterised protein family (UPF0121)	--	--	--	--	GO:0016021	integral component of membrane	--	--	UP	9.595	6.26e-36	UP	1.5823	6.05e-05	UP	7.9509	3.76e-16	blast,frame:3 start:3 end:950	0	0	1	247.24	196.86	236.42	52.83
Cluster-35308.165640	0.05	0.68	2.29	1863	731408141	XP_010656745.1	638	3.7e-64	PREDICTED: tRNA-specific adenosine deaminase 2 isoform X1 [Vitis vinifera]>gi|296090277|emb|CBI40096.3| unnamed protein product [Vitis vinifera]	--	--	--	--	--	K15441	TAD2, ADAT2	tRNA-specific adenosine deaminase 2	http://www.genome.jp/dbget-bin/www_bget?ko:K15441	Q5E9J7	321	3e-28	tRNA-specific adenosine deaminase 2 OS=Bos taurus GN=DEADC1 PE=2 SV=1	PF00383	Cytidine and deoxycytidylate deaminase zinc-binding region	--	--	GO:0008270	zinc ion binding	--	--	KOG1018	Cytosine deaminase FCY1 and related enzymes	UP	5.7926	4.87e-10	UP	1.5786	0.019547	UP	4.1676	0.0021652	blast,frame:-2 start:896 end:285	2.06	0	1.29	52.37	69.72	33.9	10
Cluster-35308.157096	0.05	2	6.74	5020	747064652	XP_011078920.1	4754	0	PREDICTED: DNA helicase INO80 isoform X1 [Sesamum indicum]	747064653	XM_011080619.1	722	0	PREDICTED: Sesamum indicum DNA helicase INO80 (LOC105162561), transcript variant X2, mRNA	K11665	INO80, INOC1	DNA helicase INO80	http://www.genome.jp/dbget-bin/www_bget?ko:K11665	Q8RXS6	4370	0	DNA helicase INO80 OS=Arabidopsis thaliana GN=INO80 PE=2 SV=2	PF04851//PF00176//PF13892	Type III restriction enzyme, res subunit//SNF2 family N-terminal domain//DNA-binding domain	--	--	GO:0005524//GO:0016787//GO:0003677	ATP binding//hydrolase activity//DNA binding	--	--	KOG0388	SNF2 family DNA-dependent ATPase	UP	7.1104	4.18e-23	UP	1.5849	0.00092782	UP	5.4877	2.23e-20	blast,frame:1 start:289 end:4587	10.35	0	0	318.83	431.56	596.87	138.17
Cluster-35308.109940	1.23	4.17	14.01	1685	566188375	XP_002313580.2	141	1.4e-06	RWP-RK domain-containing family protein [Populus trichocarpa]>gi|550331884|gb|EEE87535.2| RWP-RK domain-containing family protein [Populus trichocarpa]	--	--	--	--	--	--	--	--	--	--	--	--	--	PF00564	PB1 domain	--	--	GO:0005515	protein binding	--	--	--	--	UP	3.5681	1.08e-16	UP	1.5633	2.36e-05	UP	1.9622	0.00033735	blast,frame:2 start:2 end:1345	37.92	9.3	26.6	252.95	261.25	324.6	81.63
Cluster-35308.64613	0.07	2.08	7	1547	702377640	XP_010062855.1	190	2.7e-12	PREDICTED: squamosa promoter-binding-like protein 3 [Eucalyptus grandis]>gi|629104523|gb|KCW69992.1| hypothetical protein EUGRSUZ_F03303 [Eucalyptus grandis]	821594482	LN846350.1	38	5.21e-08	Trifolium pratense genome assembly redclover, chromosome : chr2	--	--	--	--	Q38740	186	1.1e-12	Squamosa promoter-binding protein 2 OS=Antirrhinum majus GN=SBP2 PE=2 SV=1	PF03110//PF08157	SBP domain//NUC129 domain	--	--	GO:0003677	DNA binding	GO:0005634	nucleus	--	--	UP	6.7009	6.93e-22	UP	1.5587	0.00074834	UP	5.0885	5.47e-08	blast,frame:-2 start:1366 end:1049|blast,frame:-1 start:422 end:282	1.33	0	2.62	91.17	126.97	159.43	29.9
Cluster-35308.110231	0.38	4.65	15.6	1746	163639425	ABY28263.1	1888	3.9e-209	ethylene receptor ERS1b [Actinidia deliciosa]	39725601	AB128827.1	1498	0	Chrysanthemum x morifolium ERS mRNA for ethylene responsive sensor, complete cds, cultivar:Jinba	K14509	ETR, ERS	ethylene receptor	http://www.genome.jp/dbget-bin/www_bget?ko:K14509	Q38846	1729	1.5e-191	Ethylene response sensor 1 OS=Arabidopsis thaliana GN=ERS1 PE=1 SV=1	PF13492//PF03265//PF01590//PF00512	GAF domain//Deoxyribonuclease II//GAF domain//His Kinase A (phospho-acceptor) domain	GO:0016310//GO:0000160//GO:0006308//GO:0007165//GO:0006259	phosphorylation//phosphorelay signal transduction system//DNA catabolic process//signal transduction//DNA metabolic process	GO:0005515//GO:0004531//GO:0000155	protein binding//deoxyribonuclease II activity//phosphorelay sensor kinase activity	GO:0009365	protein histidine kinase complex	--	--	UP	5.3563	7.37e-30	UP	1.5532	1.45e-05	UP	3.7684	2.07e-11	blast,frame:3 start:264 end:1730	0	11.67	11.78	281.38	369.44	327.5	81.84
Cluster-35308.106598	7.04	40.68	136.33	497	--	--	--	--	--	--	--	--	--	--	--	--	--	--	--	--	--	--	--	--	--	--	--	--	--	--	--	--	UP	4.3349	2.75e-25	UP	1.4539	1.19e-05	UP	2.8405	4.74e-05	estscan,start:343 end:1; minus strand	20.47	17.26	31.37	435.42	393.6	493.86	128
Cluster-35308.174929	0.2	1.19	3.99	1204	595793031	XP_007200264.1	368	4.9e-33	hypothetical protein PRUPE_ppa014991mg, partial [Prunus persica]>gi|462395664|gb|EMJ01463.1| hypothetical protein PRUPE_ppa014991mg, partial [Prunus persica]	--	--	--	--	--	--	--	--	--	P08770	250	3.3e-20	Putative AC transposase OS=Zea mays PE=2 SV=2	PF02892	BED zinc finger	--	--	GO:0003677	DNA binding	--	--	--	--	UP	4.4346	1.31e-08	UP	1.6033	0.019935	UP	2.7774	0.023542	blast,frame:-3 start:1031 end:3	2.67	0	5.24	58.26	47.19	53.04	12.26
Cluster-35308.86436	0.62	1.61	5.38	2397	697180229	XP_009599092.1	1558	1e-170	PREDICTED: serine/threonine-protein kinase MHK-like isoform X1 [Nicotiana tomentosiformis]	702494621	XM_010038478.1	220	5.46e-109	PREDICTED: Eucalyptus grandis serine/threonine-protein kinase MHK (LOC104425702), transcript variant X3, mRNA	--	--	--	--	P43294	1380	6.1e-151	Serine/threonine-protein kinase MHK OS=Arabidopsis thaliana GN=MHK PE=2 SV=2	PF00069//PF07714	Protein kinase domain//Protein tyrosine kinase	GO:0006468	protein phosphorylation	GO:0005524//GO:0004672	ATP binding//protein kinase activity	--	--	KOG0661	MAPK related serine/threonine protein kinase	UP	3.1492	2.01e-11	UP	1.5676	0.00019098	UP	1.5425	0.021897	blast,frame:1 start:2086 end:2262|blast,frame:2 start:467 end:1714	21.89	15.32	18.81	173.83	139	171.84	56.83
Cluster-35308.132825	0.34	1.55	5.18	2265	296082151	CBI21156.3	1882	2.5e-208	unnamed protein product [Vitis vinifera]	645227716	XM_008222428.1	187	1.14e-90	PREDICTED: Prunus mume uncharacterized LOC103320717 (LOC103320717), mRNA	--	--	--	--	--	--	--	--	--	--	--	--	--	--	--	--	--	--	UP	4.0541	6.86e-12	UP	1.5787	0.0056303	UP	2.4281	0.0062223	estscan,start:176 end:2265	9	3.3	16.41	103.62	139.02	193.35	19.52
Cluster-35308.81453	0.63	3.22	10.75	748	697110013	XP_009608872.1	175	7.2e-11	PREDICTED: uncharacterized protein LOC104102762 [Nicotiana tomentosiformis]	--	--	--	--	--	--	--	--	--	--	--	--	--	--	--	--	--	--	--	--	--	--	--	UP	4.2298	3.77e-10	UP	1.5409	0.0074108	UP	2.6308	0.0096861	blast,frame:3 start:3 end:746	2	0	11	76.16	65.49	76.94	18
Cluster-35308.121646	0.1	1.19	3.94	2760	297742309	CBI34458.3	1114	3.5e-119	unnamed protein product [Vitis vinifera]	--	--	--	--	--	--	--	--	--	O80462	152	1.7e-08	Extra-large guanine nucleotide-binding protein 1 OS=Arabidopsis thaliana GN=XLG1 PE=1 SV=2	PF04690	YABBY protein	GO:0007275	multicellular organismal development	--	--	--	--	--	--	UP	5.5501	2.24e-14	UP	1.5715	0.001723	UP	3.9189	1.3e-06	blast,frame:3 start:108 end:2354	0	0	10	91.55	141.4	180.55	34.01
Cluster-35308.136622	0.27	1.82	6.03	853	645237907	XP_008225427.1	259	1.5e-20	PREDICTED: alpha,alpha-trehalose-phosphate synthase [UDP-forming] 1-like [Prunus mume]	571031384	KF815390.1	69	1.65e-25	Helianthus annuus mitochondrion, complete genome	K16055	TPS	trehalose 6-phosphate synthase/phosphatase	http://www.genome.jp/dbget-bin/www_bget?ko:K16055	Q9SYM4	246	6.8e-20	Alpha,alpha-trehalose-phosphate synthase [UDP-forming] 1 OS=Arabidopsis thaliana GN=TPS1 PE=1 SV=1	--	--	--	--	--	--	--	--	--	--	UP	4.5334	1.92e-08	UP	1.5381	0.030311	UP	2.9432	0.01844	blast,frame:2 start:8 end:250	3.02	0	3.73	53.27	40.83	55.15	9
Cluster-35308.137680	0.28	1.73	5.73	838	697172936	XP_009595404.1	570	1.3e-56	PREDICTED: phosphoacetylglucosamine mutase [Nicotiana tomentosiformis]	--	--	--	--	--	K01836	E5.4.2.3	phosphoacetylglucosamine mutase	http://www.genome.jp/dbget-bin/www_bget?ko:K01836	P57750	467	1.6e-45	Phosphoacetylglucosamine mutase OS=Arabidopsis thaliana GN=DRT101 PE=1 SV=1	PF02878	Phosphoglucomutase/phosphomannomutase, alpha/beta/alpha domain I	GO:0005975	carbohydrate metabolic process	GO:0016868	intramolecular transferase activity, phosphotransferases	--	--	KOG2537	Phosphoglucomutase/phosphomannomutase	UP	4.5362	3.53e-08	UP	1.562	0.036843	UP	2.9367	0.021051	blast,frame:2 start:173 end:811	0	3.38	3.39	52.39	44.45	42.06	9.97
Cluster-35308.137219	0	1.54	7.24	987	802538223	XP_012067372.1	1038	8.2e-111	PREDICTED: internal alternative NAD(P)H-ubiquinone oxidoreductase A1, mitochondrial-like [Jatropha curcas]>gi|643740909|gb|KDP46479.1| hypothetical protein JCGZ_08451 [Jatropha curcas]	828311617	XM_004500217.2	235	1.01e-117	PREDICTED: Cicer arietinum internal alternative NAD(P)H-ubiquinone oxidoreductase A1, mitochondrial (LOC101503077), mRNA	K17871	ndh1	NADH:ubiquinone reductase (non-electrogenic)	http://www.genome.jp/dbget-bin/www_bget?ko:K17871	M0ZYF3	981	4.7e-105	Internal alternative NAD(P)H-ubiquinone oxidoreductase A1, mitochondrial OS=Solanum tuberosum GN=NDA1 PE=3 SV=1	PF07992//PF00070	Pyridine nucleotide-disulphide oxidoreductase//Pyridine nucleotide-disulphide oxidoreductase	GO:0055114	oxidation-reduction process	GO:0016491	oxidoreductase activity	--	--	KOG2495	NADH-dehydrogenase (ubiquinone)	UP	Inf	1.29e-17	UP	2.0961	0.00026113	UP	Inf	7.08e-05	estscan,start:987 end:264; minus strand	0	0	0	92.15	69.33	60.14	15.02
Cluster-35308.111020	0.02	4.68	15.45	2964	697142522	XP_009625364.1	3556	0	PREDICTED: sucrose synthase 7-like [Nicotiana tomentosiformis]	698433364	XM_009799083.1	734	0	PREDICTED: Nicotiana sylvestris sucrose synthase 7-like (LOC104243818), mRNA	K00695	E2.4.1.13	sucrose synthase	http://www.genome.jp/dbget-bin/www_bget?ko:K00695	Q7XNX6	3110	0	Sucrose synthase 7 OS=Oryza sativa subsp. japonica GN=SUS7 PE=2 SV=2	PF00862	Sucrose synthase	GO:0005982//GO:0005985	starch metabolic process//sucrose metabolic process	GO:0016157	sucrose synthase activity	--	--	--	--	UP	9.806	6.65e-18	UP	1.567	0.028006	UP	8.2003	1e-22	blast,frame:3 start:108 end:2708	2.29	0	0	481.72	410.77	854.5	134.11
Cluster-35308.128578	1.56	48.73	160.75	292	695026006	XP_009400275.1	248	9.7e-20	PREDICTED: (+)-neomenthol dehydrogenase-like [Musa acuminata subsp. malaccensis]	--	--	--	--	--	K15095	E1.1.1.208	(+)-neomenthol dehydrogenase	http://www.genome.jp/dbget-bin/www_bget?ko:K15095	A4UHT7	233	7.5e-19	Salutaridine reductase OS=Papaver bracteatum GN=SALR PE=1 SV=1	PF00106	short chain dehydrogenase	GO:0008152	metabolic process	GO:0016491	oxidoreductase activity	--	--	--	--	UP	6.5528	2.82e-16	UP	1.3486	0.027184	UP	5.142	0.00040747	blast,frame:-1 start:292 end:2	0	0	3	76.6	80.94	89.93	13
Cluster-35308.113274	0.31	4.62	15.22	1219	870843971	KMS97037.1	226	1.4e-16	hypothetical protein BVRB_7g178980 [Beta vulgaris subsp. vulgaris]	822659535	KP333930.1	79	6.59e-31	Chrysanthemum x morifolium microsatellite JH-2102 sequence	K15691	RFWD3	E3 ubiquitin-protein ligase RFWD3	http://www.genome.jp/dbget-bin/www_bget?ko:K15691	Q8CIK8	137	4.2e-07	E3 ubiquitin-protein ligase RFWD3 OS=Mus musculus GN=Rfwd3 PE=2 SV=1	PF00170//PF00171//PF02538//PF00097//PF12861//PF17123//PF12678//PF13639//PF14634//PF00637//PF01363//PF12906	bZIP transcription factor//Aldehyde dehydrogenase family//Hydantoinase B/oxoprolinase//Zinc finger, C3HC4 type (RING finger)//Anaphase-promoting complex subunit 11 RING-H2 finger//RING-like zinc finger//RING-H2 zinc finger//Ring finger domain//zinc-RING finger domain//Region in Clathrin and VPS//FYVE zinc finger//RING-variant domain	GO:0008152//GO:0016567//GO:0016192//GO:0006355//GO:0055114//GO:0006886	metabolic process//protein ubiquitination//vesicle-mediated transport//regulation of transcription, DNA-templated//oxidation-reduction process//intracellular protein transport	GO:0008270//GO:0003700//GO:0046872//GO:0016491//GO:0003824//GO:0043565//GO:0005515//GO:0004842	zinc ion binding//transcription factor activity, sequence-specific DNA binding//metal ion binding//oxidoreductase activity//catalytic activity//sequence-specific DNA binding//protein binding//ubiquitin-protein transferase activity	GO:0005667//GO:0005680	transcription factor complex//anaphase-promoting complex	--	--	UP	5.7537	1.94e-25	UP	1.5566	0.00012041	UP	4.135	2.76e-09	blast,frame:3 start:3 end:1007	0	0	12.51	223.32	211.74	180.74	57.01
Cluster-35308.40660	0.05	0.58	1.9	3876	--	--	--	--	--	--	--	--	--	--	--	--	--	--	--	--	--	--	--	--	--	--	--	--	--	--	--	--	UP	5.21	2.98e-11	UP	1.5802	0.028049	UP	3.6148	0.00169	estscan,start:2796 end:3216	0	7	0	72.05	79.98	135.99	19.89
Cluster-35308.107517	2.74	12.46	41.06	1671	567193246	XP_006405411.1	637	4.4e-64	hypothetical protein EUTSA_v10027943mg [Eutrema salsugineum]>gi|557106549|gb|ESQ46864.1| hypothetical protein EUTSA_v10027943mg [Eutrema salsugineum]	--	--	--	--	--	K02899	RP-L27, MRPL27, rpmA	large subunit ribosomal protein L27	http://www.genome.jp/dbget-bin/www_bget?ko:K02899	Q9FLN4	632	2.3e-64	50S ribosomal protein L27, chloroplastic OS=Arabidopsis thaliana GN=RPL27 PE=2 SV=1	PF01016	Ribosomal L27 protein	GO:0042254//GO:0006412	ribosome biogenesis//translation	GO:0003735	structural constituent of ribosome	GO:0005622//GO:0005840	intracellular//ribosome	KOG4600	Mitochondrial ribosomal protein MRP7 (L2)	UP	3.8659	1.63e-25	UP	1.5182	8.69e-07	UP	2.321	0.00013126	blast,frame:1 start:799 end:1383	32.43	97.35	33.02	778.68	818.12	844.91	297.18
Cluster-35308.103365	0.75	6.45	21.23	599	661897717	CDO99429.1	178	2.6e-11	unnamed protein product [Coffea canephora]	--	--	--	--	--	--	--	--	--	--	--	--	--	--	--	--	--	--	--	--	--	--	--	UP	4.8775	1.31e-14	UP	1.4752	0.0023028	UP	3.3516	0.00016411	estscan,start:1 end:599	4.73	0	6	102.34	87.73	107.67	40.56
Cluster-35308.98094	24.08	41.18	135.52	1578	--	--	--	--	--	--	--	--	--	--	--	--	--	--	--	--	--	--	--	--	--	--	--	--	--	--	--	--	UP	2.5795	6.21e-14	UP	1.5696	4.27e-07	UP	0.9642	0.020519	estscan,start:1388 end:1; minus strand	354.8	269.54	707.96	2797.5	2598.42	2159.1	745.8
Cluster-35308.147409	0.42	4.1	13.5	1415	255576310	XP_002529048.1	953	8.4e-101	WRKY transcription factor, putative [Ricinus communis]>gi|223531528|gb|EEF33359.1| WRKY transcription factor, putative [Ricinus communis]	828322243	XM_012717540.1	128	4.43e-58	PREDICTED: Cicer arietinum probable WRKY transcription factor 20 (LOC101501211), transcript variant X3, mRNA	--	--	--	--	Q93WV0	814	1.5e-85	Probable WRKY transcription factor 20 OS=Arabidopsis thaliana GN=WRKY20 PE=2 SV=1	PF12250//PF03106//PF06839	Arabinofuranosyltransferase N terminal//WRKY DNA -binding domain//GRF zinc finger	GO:0044038//GO:0006355	cell wall macromolecule biosynthetic process//regulation of transcription, DNA-templated	GO:0003700//GO:0043565//GO:0008270//GO:0016757	transcription factor activity, sequence-specific DNA binding//sequence-specific DNA binding//zinc ion binding//transferase activity, transferring glycosyl groups	GO:0016021//GO:0005667//GO:0005886	integral component of membrane//transcription factor complex//plasma membrane	--	--	UP	5.0259	6.49e-19	UP	1.5455	7.29e-05	UP	3.4502	3.16e-08	blast,frame:1 start:1 end:921	13.44	7.22	0	231.84	268.76	161.1	65.14
Cluster-35308.89832	0.05	1.4	4.61	1266	698444951	XP_009767061.1	752	1.5e-77	PREDICTED: beta-galactosidase 10 [Nicotiana sylvestris]>gi|698444957|ref|XP_009767069.1| PREDICTED: beta-galactosidase 10 [Nicotiana sylvestris]	697134805	XM_009623153.1	214	6.16e-106	PREDICTED: Nicotiana tomentosiformis beta-galactosidase 10 (LOC104113068), mRNA	--	--	--	--	Q9FN08	657	2.2e-67	Beta-galactosidase 10 OS=Arabidopsis thaliana GN=BGAL10 PE=2 SV=1	PF02140	Galactose binding lectin domain	--	--	GO:0030246	carbohydrate binding	--	--	--	--	UP	6.7093	7.19e-14	UP	1.4607	0.0083937	UP	5.2006	0.002294	blast,frame:-1 start:789 end:538|blast,frame:-3 start:436 end:272	1.03	0	1.09	62.91	53.35	77.9	17.23
Cluster-35308.135706	0.03	13.37	43.87	1994	763745231	KJB12670.1	2287	2.4e-255	hypothetical protein B456_002G030200 [Gossypium raimondii]	731388174	XM_010651206.1	688	0	PREDICTED: Vitis vinifera ATP-citrate synthase beta chain protein 2 (LOC100267071), transcript variant X2, mRNA	K01648	ACLY	ATP citrate (pro-S)-lyase	http://www.genome.jp/dbget-bin/www_bget?ko:K01648	Q9FGX1	2254	2.3e-252	ATP-citrate synthase beta chain protein 2 OS=Arabidopsis thaliana GN=ACLB-2 PE=1 SV=1	PF02022//PF00549//PF00285	Integrase Zinc binding domain//CoA-ligase//Citrate synthase	GO:0008152	metabolic process	GO:0046912//GO:0008270//GO:0003824	transferase activity, transferring acyl groups, acyl groups converted into alkyl on transfer//zinc ion binding//catalytic activity	--	--	KOG1254	ATP-citrate lyase	UP	11.82	4.15e-44	UP	1.5024	0.00017823	UP	10.258	3.76e-26	blast,frame:3 start:165 end:1691	0	0.46	1.33	783.41	1050.11	1359.47	281.28
Cluster-35308.87234	1.76	12.16	39.8	363	121281796	ABM53471.1	225	5.6e-17	plastid 3-keto-acyl-ACP synthase I [Helianthus annuus]	694355088	XM_009360361.1	41	2.44e-10	PREDICTED: Pyrus x bretschneideri 3-oxoacyl-[acyl-carrier-protein] synthase I, chloroplastic-like (LOC103949258), mRNA	K09458	fabF	3-oxoacyl-	http://www.genome.jp/dbget-bin/www_bget?ko:K09458	P52410	200	6.2e-15	3-oxoacyl-[acyl-carrier-protein] synthase I, chloroplastic OS=Arabidopsis thaliana GN=KAS1 PE=2 SV=2	--	--	--	--	--	--	--	--	--	--	UP	4.5036	2.37e-09	UP	1.3758	0.033552	UP	3.0992	0.0048142	blast,frame:-1 start:363 end:1	2	4	1	67	48	49	21
Cluster-35308.71095	0.47	4.51	14.73	867	225452570	XP_002280653.1	633	6.6e-64	PREDICTED: ferredoxin-thioredoxin reductase catalytic chain, chloroplastic [Vitis vinifera]>gi|296087725|emb|CBI34981.3| unnamed protein product [Vitis vinifera]	645249259	XM_008232447.1	166	2.01e-79	PREDICTED: Prunus mume ferredoxin-thioredoxin reductase catalytic chain, chloroplastic (LOC103329919), mRNA	K17892	FTRC	ferredoxin-thioredoxin reductase catalytic chain	http://www.genome.jp/dbget-bin/www_bget?ko:K17892	O49856	614	1.5e-62	Ferredoxin-thioredoxin reductase catalytic chain, chloroplastic OS=Glycine max GN=FTRC PE=2 SV=1	PF02943	Ferredoxin thioredoxin reductase catalytic beta chain	GO:0006118//GO:0055114	obsolete electron transport//oxidation-reduction process	GO:0016730//GO:0008937	oxidoreductase activity, acting on iron-sulfur proteins as donors//ferredoxin-NAD(P) reductase activity	--	--	--	--	UP	5.0109	1.6e-17	UP	1.506	0.0010663	UP	3.4652	1.1e-05	blast,frame:3 start:144 end:662	11.93	0	0	143.45	125.37	107.07	31.54
Cluster-35308.137826	0.32	11.16	36.43	802	596000513	XP_007218076.1	540	3.7e-53	hypothetical protein PRUPE_ppa006859mg [Prunus persica]>gi|462414538|gb|EMJ19275.1| hypothetical protein PRUPE_ppa006859mg [Prunus persica]	161376649	EU112930.1	183	6.57e-89	Helianthus annuus genotype ha52 chloroplast sedoheptulose-bisphosphatase (SBP) gene, partial cds; nuclear gene for chloroplast product >gnl|BL_ORD_ID|5856360 Helianthus annuus genotype ha303 chloroplast sedoheptulose-bisphosphatase (SBP) gene, partial cds; nuclear gene for chloroplast product >gnl|BL_ORD_ID|5856360 Helianthus annuus genotype ha370 chloroplast sedoheptulose-bisphosphatase (SBP) ge…	K01100	E3.1.3.37	sedoheptulose-bisphosphatase	http://www.genome.jp/dbget-bin/www_bget?ko:K01100	P46283	506	4.5e-50	Sedoheptulose-1,7-bisphosphatase, chloroplastic OS=Arabidopsis thaliana GN=At3g55800 PE=2 SV=1	PF00316	Fructose-1-6-bisphosphatase	GO:0006096//GO:0015976//GO:0006000//GO:0006098//GO:0006013//GO:0006094//GO:0005975	glycolytic process//carbon utilization//fructose metabolic process//pentose-phosphate shunt//mannose metabolic process//gluconeogenesis//carbohydrate metabolic process	GO:0042578//GO:0042132	phosphoric ester hydrolase activity//fructose 1,6-bisphosphate 1-phosphatase activity	--	--	KOG1458	Fructose-1,6-bisphosphatase	UP	6.9593	1.18e-34	UP	1.4822	4.52e-05	UP	5.4338	4.62e-11	blast,frame:-3 start:482 end:126	2.91	1.36	2.98	271.94	306.32	250.34	73.48
Cluster-35308.117211	0.13	3.82	12.45	734	702494427	XP_010036728.1	357	5.6e-32	PREDICTED: pyruvate kinase, cytosolic isozyme-like [Eucalyptus grandis]>gi|629081916|gb|KCW48361.1| hypothetical protein EUGRSUZ_K02074 [Eucalyptus grandis]	255575474	XM_002528593.1	119	2.26e-53	Ricinus communis pyruvate kinase, putative, mRNA	K00873	PK, pyk	pyruvate kinase	http://www.genome.jp/dbget-bin/www_bget?ko:K00873	Q42954	125	6.3e-06	Pyruvate kinase, cytosolic isozyme OS=Nicotiana tabacum PE=2 SV=1	--	--	--	--	--	--	--	--	--	--	UP	6.7942	5.88e-17	UP	1.52	0.0057078	UP	5.2595	3.31e-06	blast,frame:2 start:2 end:220	0	2.46	0	72.23	79.74	93.57	20.07
Cluster-35308.147800	0.07	0.91	2.98	3052	661885188	CDP11144.1	3548	0	unnamed protein product [Coffea canephora]	697128962	XM_009620243.1	675	0	PREDICTED: Nicotiana tomentosiformis probable sucrose-phosphate synthase 2 (LOC104110702), mRNA	K00696	E2.4.1.14	sucrose-phosphate synthase	http://www.genome.jp/dbget-bin/www_bget?ko:K00696	O04933	3382	0	Probable sucrose-phosphate synthase 2 OS=Craterostigma plantagineum GN=SPS2 PE=2 SV=1	PF00862	Sucrose synthase	GO:0005985//GO:0005982	sucrose metabolic process//starch metabolic process	GO:0016157	sucrose synthase activity	--	--	--	--	UP	5.5662	2.23e-18	UP	1.581	0.0016744	UP	3.9342	7.89e-06	blast,frame:1 start:169 end:2859	2	1	5	140	109	103	22
Cluster-35308.99854	0.58	25.18	81.91	1106	658033036	XP_008352030.1	949	1.9e-100	PREDICTED: cation transport regulator-like protein 2 [Malus domestica]	658050653	XM_008362821.1	185	7.09e-90	PREDICTED: Malus x domestica cation transport regulator-like protein 2 (LOC103424725), mRNA	--	--	--	--	Q9CQG1	299	6.3e-26	Putative glutathione-specific gamma-glutamylcyclotransferase 2 OS=Mus musculus GN=Chac2 PE=2 SV=1	--	--	--	--	--	--	--	--	KOG3182	Predicted cation transporter	UP	7.3675	6.61e-55	UP	1.5546	0.00028183	UP	5.7506	0.0012022	blast,frame:-3 start:960 end:265	0	0	20.41	994	866	1046	48.15
Cluster-35308.99258	3.6	7.41	24.09	2777	747075334	XP_011084697.1	2613	5.4e-293	PREDICTED: gamma-tubulin complex component 2 [Sesamum indicum]	565362921	XM_006348131.1	493	0	PREDICTED: Solanum tuberosum gamma-tubulin complex component 2-like (LOC102593245), mRNA	K16569	TUBGCP2, GCP2	gamma-tubulin complex component 2	http://www.genome.jp/dbget-bin/www_bget?ko:K16569	Q9C5H9	2309	1.3e-258	Gamma-tubulin complex component 2 OS=Arabidopsis thaliana GN=GCP2 PE=1 SV=1	PF11616//PF04130	WD repeat binding protein EZH2//Spc97 / Spc98 family	GO:0006554//GO:0090063//GO:0000226//GO:0006479	lysine catabolic process//positive regulation of microtubule nucleation//microtubule cytoskeleton organization//protein methylation	GO:0018024	histone-lysine N-methyltransferase activity	GO:0000922//GO:0005815	spindle pole//microtubule organizing center	KOG2001	Gamma-tubulin complex, DGRIP84/SPC97 component	UP	2.7581	8.85e-15	UP	1.5424	1.68e-06	UP	1.1787	0.0046967	blast,frame:1 start:358 end:2475	147.53	121.68	114.06	886.34	818.6	857.59	289.94
Cluster-35308.155689	0.35	2.21	7.17	1621	720005224	XP_010257587.1	1598	1.6e-175	PREDICTED: serine/threonine-protein phosphatase PP2A catalytic subunit [Nelumbo nucifera]	743932764	XM_011012376.1	492	0	PREDICTED: Populus euphratica serine/threonine-protein phosphatase PP2A-4 catalytic subunit-like (LOC105115485), mRNA	K04382	PPP2C	serine/threonine-protein phosphatase 2A catalytic subunit	http://www.genome.jp/dbget-bin/www_bget?ko:K04382	Q06009	1580	2.7e-174	Serine/threonine-protein phosphatase PP2A catalytic subunit OS=Medicago sativa GN=PP2A PE=2 SV=1	PF00149	Calcineurin-like phosphoesterase	--	--	GO:0016787	hydrolase activity	--	--	KOG0371	Serine/threonine protein phosphatase 2A, catalytic subunit	UP	4.22	3.63e-16	UP	1.5323	0.00078118	UP	2.6723	7.49e-05	blast,frame:-1 start:1504 end:557	0	19.95	0	137.03	150.46	125.04	36.83
Cluster-35308.96555	0.68	4.92	15.94	1454	661877125	CDP18987.1	177	8.3e-11	unnamed protein product [Coffea canephora]	--	--	--	--	--	K01880	GARS, glyS1	glycyl-tRNA synthetase	http://www.genome.jp/dbget-bin/www_bget?ko:K01880	O23627	165	2.9e-10	Glycine--tRNA ligase, mitochondrial 1 OS=Arabidopsis thaliana GN=At1g29880 PE=1 SV=1	--	--	--	--	--	--	--	--	--	--	UP	4.6152	2.7e-23	UP	1.5403	9.23e-05	UP	3.0373	5.41e-08	blast,frame:2 start:968 end:1210	5.47	13.19	15.28	230.48	235.37	331.68	70.68
Cluster-35308.113775	1.81	12.8	41.44	1537	225425366	XP_002270179.1	801	3.9e-83	PREDICTED: uncharacterized protein LOC100248973 [Vitis vinifera]	743819084	XM_011022492.1	63	6.55e-22	PREDICTED: Populus euphratica uncharacterized LOC105123035 (LOC105123035), transcript variant X4, mRNA	--	--	--	--	--	--	--	--	PF11802//PF04513//PF06005//PF10473	Centromere-associated protein K//Baculovirus polyhedron envelope protein, PEP, C terminus//Protein of unknown function (DUF904)//Leucine-rich repeats of kinetochore protein Cenp-F/LEK1	GO:0000917//GO:0043093	barrier septum assembly//FtsZ-dependent cytokinesis	GO:0042803//GO:0005198//GO:0045502//GO:0008134	protein homodimerization activity//structural molecule activity//dynein binding//transcription factor binding	GO:0019031//GO:0005667//GO:0030286//GO:0019028//GO:0005737//GO:0005634	viral envelope//transcription factor complex//dynein complex//viral capsid//cytoplasm//nucleus	--	--	UP	4.5469	8.43e-31	UP	1.5301	3.96e-06	UP	2.9795	2.41e-12	blast,frame:1 start:148 end:1227	30.53	33.25	33.39	778.65	739.56	714.61	179.14
Cluster-35308.186517	0.06	4.37	14.13	679	501412912	AGL92234.1	475	1.1e-45	GASA-like protein GEG4 [Gerbera hybrid cultivar]	501412911	KC620444.1	138	5.72e-64	Gerbera hybrid cultivar GASA-like protein GEG4 (GEG4) mRNA, complete cds	--	--	--	--	P47926	428	4.2e-41	Protein RSI-1 OS=Solanum lycopersicum GN=RSI-1 PE=2 SV=1	--	--	--	--	--	--	--	--	--	--	UP	7.7956	6.83e-18	UP	1.5022	0.0070403	UP	6.278	6.18e-07	blast,frame:3 start:141 end:440	0	1	0	79	77	90	18
Cluster-35308.63034	0.51	1.73	5.58	1643	567859244	XP_006422305.1	1359	8.1e-148	hypothetical protein CICLE_v10005036mg [Citrus clementina]>gi|568881798|ref|XP_006493738.1| PREDICTED: E3 ubiquitin-protein ligase RGLG2-like isoform X1 [Citrus sinensis]>gi|557524178|gb|ESR35545.1| hypothetical protein CICLE_v10005036mg [Citrus clementina]	698464354	XM_009784119.1	188	2.28e-91	PREDICTED: Nicotiana sylvestris E3 ubiquitin-protein ligase RGLG2 (LOC104231171), mRNA	K16280	RGLG	E3 ubiquitin-protein ligase RGLG	http://www.genome.jp/dbget-bin/www_bget?ko:K16280	Q9LY87	1100	1.2e-118	E3 ubiquitin-protein ligase RGLG2 OS=Arabidopsis thaliana GN=RGLG2 PE=1 SV=1	PF13639//PF00097//PF14634	Ring finger domain//Zinc finger, C3HC4 type (RING finger)//zinc-RING finger domain	--	--	GO:0046872//GO:0005515//GO:0008270	metal ion binding//protein binding//zinc ion binding	--	--	KOG1327	Copine	UP	3.5018	8.32e-05	UP	1.493	0.047145	UP	1.9641	0.013246	blast,frame:2 start:113 end:1339	23.25	0	6.78	130.7	53.72	138.14	25.7
Cluster-35308.84451	2.13	6.9	22.23	718	225445722	XP_002270621.1	233	1.3e-17	PREDICTED: transcription factor IBH1 [Vitis vinifera]	--	--	--	--	--	--	--	--	--	--	--	--	--	PF08519	Replication factor RFC1 C terminal domain	GO:0006260	DNA replication	GO:0005524//GO:0003689	ATP binding//DNA clamp loader activity	GO:0005663//GO:0042575	DNA replication factor C complex//DNA polymerase complex	--	--	UP	3.4365	5.9e-12	UP	1.502	0.00078897	UP	1.8908	0.0059199	blast,frame:2 start:2 end:220	7.96	11.2	21.63	159.52	121.56	143.19	45.46
Cluster-35308.124512	1.37	10.26	33.07	1298	566167167	XP_006384574.1	1017	2.9e-108	hypothetical protein POPTR_0004s18050g [Populus trichocarpa]>gi|550341294|gb|ERP62371.1| hypothetical protein POPTR_0004s18050g [Populus trichocarpa]	731429990	XM_002272721.3	240	2.23e-120	PREDICTED: Vitis vinifera synaptotagmin-2 (LOC100260940), mRNA	--	--	--	--	Q9SKR2	971	8.8e-104	Synaptotagmin-1 OS=Arabidopsis thaliana GN=SYT1 PE=1 SV=2	PF17047	Synaptotagmin-like mitochondrial-lipid-binding domain	--	--	GO:0008289	lipid binding	--	--	KOG1012	Ca2+-dependent lipid-binding protein CLB1/vesicle protein vp115/Granuphilin A, contains C2 domain	UP	4.6112	2.55e-28	UP	1.4822	8.91e-06	UP	3.0925	9.71e-11	blast,frame:3 start:3 end:824	25.37	16.6	17.95	438.84	466.69	535.97	137.16
Cluster-35308.95305	0.04	2.64	8.49	854	--	--	--	--	--	--	--	--	--	--	--	--	--	--	--	--	--	--	PF16093	Proteasome assembly chaperone 4	GO:0043248	proteasome assembly	--	--	--	--	--	--	UP	7.7631	8.18e-16	UP	1.5022	0.0085142	UP	6.2214	7.13e-06	estscan,start:691 end:854	1.01	0	0	73.72	62	75	23.91
Cluster-35308.113300	0.38	8.47	27.28	531	695012471	XP_009392996.1	445	2.5e-42	PREDICTED: protein ROOT HAIR DEFECTIVE 3-like [Musa acuminata subsp. malaccensis]	802577411	XM_012213594.1	104	3.5e-45	PREDICTED: Jatropha curcas protein ROOT HAIR DEFECTIVE 3-like (LOC105631459), transcript variant X3, mRNA	--	--	--	--	P93042	442	7.9e-43	Protein ROOT HAIR DEFECTIVE 3 OS=Arabidopsis thaliana GN=RHD3 PE=1 SV=1	--	--	--	--	--	--	--	--	KOG2203	GTP-binding protein	UP	6.2008	1.35e-18	UP	1.468	0.0029328	UP	4.7073	7.35e-07	blast,frame:1 start:1 end:336	2.02	2.17	0	81.23	124.27	100.75	36
Cluster-35308.136537	3.2	49.5	158.98	836	225443638	XP_002280052.1	326	2.5e-28	PREDICTED: squamosa promoter-binding protein 1 isoform X2 [Vitis vinifera]>gi|297740409|emb|CBI30591.3| unnamed protein product [Vitis vinifera]	821594482	LN846350.1	38	2.76e-08	Trifolium pratense genome assembly redclover, chromosome : chr2	--	--	--	--	Q38740	316	5.1e-28	Squamosa promoter-binding protein 2 OS=Antirrhinum majus GN=SBP2 PE=2 SV=1	PF08157//PF03110	NUC129 domain//SBP domain	--	--	GO:0003677	DNA binding	GO:0005634	nucleus	--	--	UP	5.6554	8.44e-21	UP	1.4862	0.0021983	UP	4.1323	5.59e-12	blast,frame:-2 start:655 end:227	17.67	26	33.38	879.83	1284.13	1646.32	238.1
Cluster-35308.40821	0.14	3.91	12.53	777	657397483	KEH37199.1	480	3.2e-46	hypothetical protein MTR_2g435810 [Medicago truncatula]>gi|657397503|gb|KEH37219.1| hypothetical protein MTR_2g436150 [Medicago truncatula]	--	--	--	--	--	--	--	--	--	--	--	--	--	--	--	--	--	--	--	--	--	--	--	UP	6.4854	6.14e-12	UP	1.5169	0.0092612	UP	4.9356	2.31e-06	blast,frame:3 start:3 end:596	2	1	0	126.06	73.7	71.9	24.35
Cluster-35308.88144	0	1.7	14.81	804	--	--	--	--	--	--	--	--	--	--	--	--	--	--	--	--	--	--	--	--	--	--	--	--	--	--	--	--	UP	Inf	6.19e-08	UP	2.9282	0.010823	UP	Inf	0.00044645	estscan,start:360 end:804	0	0	0	61	90	181	15.16
Cluster-35308.130627	0.47	3.05	9.77	1390	659131604	XP_008465769.1	1258	3.5e-136	PREDICTED: chaperone protein dnaJ 16 isoform X2 [Cucumis melo]	731374405	XM_010654676.1	304	6.32e-156	PREDICTED: Vitis vinifera chaperone protein dnaJ 16 (LOC100256999), mRNA	--	--	--	--	Q8VXV4	1142	1.4e-123	Chaperone protein dnaJ 16 OS=Arabidopsis thaliana GN=ATJ16 PE=2 SV=1	PF04353//PF09004//PF07947	Regulator of RNA polymerase sigma(70) subunit, Rsd/AlgQ//Domain of unknown function (DUF1891)//YhhN-like protein	GO:0055114//GO:0006355	oxidation-reduction process//regulation of transcription, DNA-templated	GO:0008168//GO:0016706	methyltransferase activity//oxidoreductase activity, acting on paired donors, with incorporation or reduction of molecular oxygen, 2-oxoglutarate as one donor, and incorporation of one atom each of oxygen into both donors	GO:0016021	integral component of membrane	KOG0713	Molecular chaperone (DnaJ superfamily)	UP	4.477	2.15e-17	UP	1.5423	0.00078772	UP	2.8898	8.32e-05	estscan,start:1390 end:22; minus strand	14.7	1.26	6.48	167.81	156.29	141.9	30.75
Cluster-35308.156444	0.69	4.35	13.91	640	470137670	XP_004304586.1	335	1.7e-29	PREDICTED: uncharacterized protein LOC101309568 [Fragaria vesca subsp. vesca]	--	--	--	--	--	--	--	--	--	--	--	--	--	PF00403//PF06506	Heavy-metal-associated domain//Propionate catabolism activator	GO:0000160//GO:0030001	phosphorelay signal transduction system//metal ion transport	GO:0000156//GO:0005524//GO:0046872//GO:0003677	phosphorelay response regulator activity//ATP binding//metal ion binding//DNA binding	--	--	--	--	UP	4.4466	2.86e-11	UP	1.4469	0.0055704	UP	2.9676	0.0086312	blast,frame:1 start:1 end:432	2.17	5.24	3.4	87.58	67.26	65.32	34.41
Cluster-35308.143181	0.15	3.6	11.49	791	661891244	CDP05126.1	647	1.4e-65	unnamed protein product [Coffea canephora]	848924281	XM_013002844.1	176	5.04e-85	PREDICTED: Erythranthe guttatus trafficking protein particle complex subunit 1-like (LOC105977532), transcript variant X2, mRNA	--	--	--	--	Q557G3	245	8.2e-20	Trafficking protein particle complex subunit 1 OS=Dictyostelium discoideum GN=trappc1-1 PE=3 SV=1	PF04628//PF04099	Sedlin, N-terminal conserved region//Sybindin-like family	GO:0006888	ER to Golgi vesicle-mediated transport	--	--	GO:0005801//GO:0005622	cis-Golgi network//intracellular	KOG3368	Transport protein particle (TRAPP) complex subunit	UP	6.0039	5.6e-16	UP	1.4544	0.0053946	UP	4.5141	1.12e-05	estscan,start:791 end:298; minus strand	0	1.71	1.54	85.75	77.33	91.56	24.66
Cluster-35308.94231	0.18	2.63	8.41	4871	823189189	XP_012490752.1	5479	0	PREDICTED: ABC transporter C family member 5-like [Gossypium raimondii]>gi|763775258|gb|KJB42381.1| hypothetical protein B456_007G150300 [Gossypium raimondii]>gi|763775259|gb|KJB42382.1| hypothetical protein B456_007G150300 [Gossypium raimondii]>gi|763775262|gb|KJB42385.1| hypothetical protein B456_007G150300 [Gossypium raimondii]	743833331	XR_842277.1	1107	0	PREDICTED: Populus euphratica ABC transporter C family member 5 (LOC105125651), transcript variant X3, misc_RNA	--	--	--	--	Q7GB25	5132	0	ABC transporter C family member 5 OS=Arabidopsis thaliana GN=ABCC5 PE=2 SV=2	PF01580//PF00664//PF03193//PF00005//PF00437//PF05049//PF04670//PF01926//PF13304	FtsK/SpoIIIE family//ABC transporter transmembrane region//Protein of unknown function, DUF258//ABC transporter//Type II/IV secretion system protein//Interferon-inducible GTPase (IIGP)//Gtr1/RagA G protein conserved region//50S ribosome-binding GTPase//AAA domain, putative AbiEii toxin, Type IV TA system	GO:0006810//GO:0055085	transport//transmembrane transport	GO:0000166//GO:0003677//GO:0016887//GO:0003924//GO:0005525//GO:0005524//GO:0042626	nucleotide binding//DNA binding//ATPase activity//GTPase activity//GTP binding//ATP binding//ATPase activity, coupled to transmembrane movement of substances	GO:0016021//GO:0016020	integral component of membrane//membrane	--	--	UP	5.5993	6.95e-21	UP	1.5222	0.00060437	UP	4.0366	2.31e-16	estscan,start:1070 end:4871	9.19	8.91	16.63	365.41	628.76	642.86	179.35
Cluster-35308.95874	12.21	24.5	78.22	530	697170139	XP_009593986.1	317	1.8e-27	PREDICTED: protein CHLOROPLAST IMPORT APPARATUS 2-like [Nicotiana tomentosiformis]	--	--	--	--	--	--	--	--	--	Q9LU68	269	9.1e-23	Protein CHLOROPLAST IMPORT APPARATUS 2 OS=Arabidopsis thaliana GN=CIA2 PE=2 SV=1	PF06203	CCT motif	--	--	GO:0005515	protein binding	--	--	--	--	UP	2.7025	3.14e-11	UP	1.4542	0.00012222	UP	1.2069	0.022239	blast,frame:-2 start:529 end:278	32.61	38.77	65.53	289.42	259.22	319.76	87.5
Cluster-35308.35148	0.2	3.37	10.76	868	734394709	KHN28695.1	179	2.9e-11	CLAVATA3/ESR (CLE)-related protein 25 [Glycine soja]	--	--	--	--	--	--	--	--	--	--	--	--	--	--	--	--	--	--	--	--	--	--	--	UP	5.8188	2.36e-16	UP	1.486	0.0044272	UP	4.2934	1.06e-05	blast,frame:2 start:29 end:415	5	0	0	96.45	86.68	90.84	22.75
Cluster-35308.99155	0.1	4.51	14.37	502	--	--	--	--	--	--	--	--	--	--	--	--	--	--	--	--	--	--	--	--	--	--	--	--	--	--	--	--	UP	7.1788	7.94e-10	UP	1.3805	0.037031	UP	5.7594	0.0003407	estscan,start:149 end:1; minus strand	1	0	0	51	27	63	21
Cluster-35308.75453	0.14	4.14	13.16	1613	661894366	CDP02807.1	1339	1.7e-145	unnamed protein product [Coffea canephora]	566180938	XM_002310167.2	56	5.36e-18	Populus trichocarpa UDP-glucoronosyl/UDP-glucosyl transferase family protein (POPTR_0007s12400g) mRNA, complete cds	K12356	UGT72E	coniferyl-alcohol glucosyltransferase	http://www.genome.jp/dbget-bin/www_bget?ko:K12356	Q40287	1163	6e-126	Anthocyanidin 3-O-glucosyltransferase 5 OS=Manihot esculenta GN=GT5 PE=2 SV=1	PF00201	UDP-glucoronosyl and UDP-glucosyl transferase	GO:0008152	metabolic process	GO:0016758	transferase activity, transferring hexosyl groups	--	--	--	--	UP	6.5072	6.69e-32	UP	1.502	0.00013634	UP	4.9759	8.89e-14	blast,frame:-3 start:1587 end:109	3	4	1	266	197	285	61
Cluster-35308.161848	0.15	1.75	5.57	1732	225438141	XP_002278528.1	1206	4.7e-130	PREDICTED: mitochondrial import inner membrane translocase subunit TIM44-2 [Vitis vinifera]	764570621	XM_004296641.2	95	1.2e-39	PREDICTED: Fragaria vesca subsp. vesca mitochondrial import inner membrane translocase subunit TIM44-2-like (LOC101308858), mRNA	K17804	TIM44	mitochondrial import inner membrane translocase subunit TIM44	http://www.genome.jp/dbget-bin/www_bget?ko:K17804	Q5XF06	1004	1.8e-107	Mitochondrial import inner membrane translocase subunit TIM44-2 OS=Arabidopsis thaliana GN=TIM44-2 PE=1 SV=1	PF01442//PF07464//PF00435	Apolipoprotein A1/A4/E domain//Apolipophorin-III precursor (apoLp-III)//Spectrin repeat	GO:0006869//GO:0042157	lipid transport//lipoprotein metabolic process	GO:0008289//GO:0005515	lipid binding//protein binding	GO:0005576	extracellular region	KOG2580	Mitochondrial import inner membrane translocase, subunit TIM44	UP	5.1657	2.97e-17	UP	1.5447	0.0017853	UP	3.5807	1.17e-05	blast,frame:1 start:1 end:1560	9.65	0	0	121.07	132.74	93.74	31.25
Cluster-35308.128234	0.14	1.21	3.84	2348	698492347	XP_009792527.1	1076	7.6e-115	PREDICTED: beta-amylase 3, chloroplastic-like [Nicotiana sylvestris]	134303547	EF469936.1	244	2.44e-122	Helianthus annuus RFLP probe ZVG77 mRNA sequence	K01177	E3.2.1.2	beta-amylase	http://www.genome.jp/dbget-bin/www_bget?ko:K01177	O23553	965	7.9e-103	Beta-amylase 3, chloroplastic OS=Arabidopsis thaliana GN=BAM3 PE=1 SV=3	PF01373	Glycosyl hydrolase family 14	GO:0000272//GO:0005982//GO:0005985	polysaccharide catabolic process//starch metabolic process//sucrose metabolic process	GO:0016161	beta-amylase activity	--	--	--	--	UP	4.7358	3.31e-13	UP	1.5275	0.0013272	UP	3.1708	8.27e-05	blast,frame:2 start:1346 end:2143	8.02	2.67	2	137.82	125.32	78.12	39.47
Cluster-35308.116757	0.6	3.78	11.97	1102	731392400	XP_010651085.1	928	5.2e-98	PREDICTED: 125 kDa kinesin-related protein [Vitis vinifera]>gi|731392402|ref|XP_010651086.1| PREDICTED: 125 kDa kinesin-related protein [Vitis vinifera]>gi|297746163|emb|CBI16219.3| unnamed protein product [Vitis vinifera]	731392401	XM_010652784.1	127	1.23e-57	PREDICTED: Vitis vinifera 125 kDa kinesin-related protein (LOC100255345), transcript variant X2, mRNA	K10398	KIF11, EG5	kinesin family member 11	http://www.genome.jp/dbget-bin/www_bget?ko:K10398	O23826	184	1.4e-12	125 kDa kinesin-related protein OS=Nicotiana tabacum GN=TKRP125 PE=1 SV=1	PF12122	Cytoplasmic N-terminal domain of rhomboid serine protease	GO:0007018//GO:0007017	microtubule-based movement//microtubule-based process	GO:0003777//GO:0004252//GO:0005524	microtubule motor activity//serine-type endopeptidase activity//ATP binding	GO:0016021//GO:0005875//GO:0005874	integral component of membrane//microtubule associated complex//microtubule	--	--	UP	4.3646	3.19e-16	UP	1.4932	0.00093246	UP	2.8326	5.55e-05	estscan,start:1102 end:291; minus strand	5	7	9	132	140	151	44
Cluster-35308.135732	0.94	3.54	11.21	1556	747054251	XP_011073324.1	855	2.1e-89	PREDICTED: uncharacterized protein LOC105158308 [Sesamum indicum]	720030624	XM_010267271.1	152	2.22e-71	PREDICTED: Nelumbo nucifera uncharacterized LOC104603275 (LOC104603275), mRNA	--	--	--	--	Q9S9N6	799	9.3e-84	Photosynthetic NDH subunit of subcomplex B 1, chloroplastic OS=Arabidopsis thaliana GN=PNSB1 PE=2 SV=1	PF01075	Glycosyltransferase family 9 (heptosyltransferase)	GO:0008152	metabolic process	GO:0016757	transferase activity, transferring glycosyl groups	--	--	--	--	UP	3.5707	3.26e-15	UP	1.4707	0.00016312	UP	2.0658	0.00045935	blast,frame:-1 start:824 end:168|blast,frame:-3 start:1554 end:868	7.36	23.55	20.55	197.32	247.64	170.48	59.57
Cluster-35308.162798	0	1.52	6.97	1183	--	--	--	--	--	--	--	--	--	--	--	--	--	--	--	--	--	--	--	--	--	--	--	--	--	--	--	--	UP	Inf	1.8e-20	UP	2.0032	9.63e-05	UP	Inf	4.32e-06	estscan,start:853 end:596; minus strand	0	0	0	91.74	71.88	105.71	17.87
Cluster-35308.149048	0.14	1.39	4.4	1676	470128386	XP_004300123.1	254	1.1e-19	PREDICTED: coatomer subunit delta [Fragaria vesca subsp. vesca]	--	--	--	--	--	--	--	--	--	Q0DJ99	231	7.3e-18	Coatomer subunit delta-2 OS=Oryza sativa subsp. japonica GN=Os05g0311000 PE=2 SV=1	--	--	--	--	--	--	--	--	--	--	UP	5.1145	3.21e-14	UP	1.4904	0.0050426	UP	3.5794	0.00013865	estscan,start:1676 end:524; minus strand	1	2	5.5	72.81	98.52	91.46	29.6
Cluster-35308.111662	0	0.53	22.95	2045	314913782	ADT64306.1	2557	1.2e-286	E-beta-farnesene synthase 1 [Artemisia annua]	61191781	AY835398.1	1476	0	Artemisia annua (E)-beta-farnesene synthase mRNA, complete cds	--	--	--	--	Q9FXY7	2371	6.4e-266	(E)-beta-farnesene synthase OS=Artemisia annua GN=CASC125 PE=1 SV=1	PF03936//PF01397//PF02689	Terpene synthase family, metal binding domain//Terpene synthase, N-terminal domain//Helicase	GO:0008152	metabolic process	GO:0005524//GO:0004386//GO:0010333//GO:0016829//GO:0000287	ATP binding//helicase activity//terpene synthase activity//lyase activity//magnesium ion binding	--	--	--	--	UP	Inf	1.49e-08	UP	5.3054	0.00078569	UP	Inf	0.0055269	blast,frame:2 start:2 end:1750	0	0	0	975	281	476	2
Cluster-35308.128385	5.08	16.81	52.82	884	595938094	XP_007215631.1	1016	2.6e-108	hypothetical protein PRUPE_ppa008079mg [Prunus persica]>gi|462411781|gb|EMJ16830.1| hypothetical protein PRUPE_ppa008079mg [Prunus persica]	764560827	XM_004295883.2	109	9.95e-48	PREDICTED: Fragaria vesca subsp. vesca acyltransferase-like protein At3g26840, chloroplastic (LOC101294928), mRNA	--	--	--	--	Q9LW26	889	1.9e-94	Acyltransferase-like protein At3g26840, chloroplastic OS=Arabidopsis thaliana GN=At3g26840 PE=2 SV=1	PF03982	Diacylglycerol acyltransferase	--	--	GO:0016747	transferase activity, transferring acyl groups other than amino-acyl groups	--	--	--	--	UP	3.4437	2.93e-18	UP	1.4681	2.24e-05	UP	1.9318	2.97e-05	blast,frame:2 start:2 end:844	46	24	63	439	449	491	160.04
Cluster-35308.151033	0.11	1.61	5.06	1640	593146925	XP_007131866.1	936	9.1e-99	hypothetical protein PHAVU_011G048000g [Phaseolus vulgaris]>gi|593146984|ref|XP_007131867.1| hypothetical protein PHAVU_011G048000g [Phaseolus vulgaris]>gi|561004866|gb|ESW03860.1| hypothetical protein PHAVU_011G048000g [Phaseolus vulgaris]>gi|561004867|gb|ESW03861.1| hypothetical protein PHAVU_011G048000g [Phaseolus vulgaris]	--	--	--	--	--	--	--	--	--	Q8SKU2	898	3.3e-95	Protein TIC 62, chloroplastic OS=Pisum sativum GN=TIC62 PE=1 SV=2	--	--	--	--	--	--	--	--	--	--	UP	5.6806	9.11e-17	UP	1.4802	0.0022611	UP	4.1568	5.76e-05	blast,frame:-1 start:1562 end:1431|blast,frame:-3 start:1452 end:292	0	2.46	3.8	100.49	89.79	103.54	43.08
Cluster-35308.134296	0.11	11.03	34.59	1112	--	--	--	--	--	--	--	--	--	--	--	--	--	--	--	--	--	--	PF08163//PF06881	NUC194 domain//RNA polymerase II transcription factor SIII (Elongin) subunit A	GO:0006303//GO:0006355//GO:0009069//GO:0016310	double-strand break repair via nonhomologous end joining//regulation of transcription, DNA-templated//serine family amino acid metabolic process//phosphorylation	GO:0005524//GO:0004677//GO:0003677	ATP binding//DNA-dependent protein kinase activity//DNA binding	GO:0005634//GO:0016021//GO:0005958	nucleus//integral component of membrane//DNA-dependent protein kinase-DNA ligase 4 complex	--	--	UP	8.1329	7.73e-46	UP	1.4609	2.17e-05	UP	6.6568	9.58e-24	estscan,start:1112 end:329; minus strand	0	4	0	430.92	425.33	384.86	150.81
Cluster-35308.102594	1.05	3.87	12.14	1737	661893165	CDP02974.1	170	6.4e-10	unnamed protein product [Coffea canephora]	--	--	--	--	--	--	--	--	--	--	--	--	--	--	--	--	--	--	--	--	--	--	--	UP	3.5938	2.38e-16	UP	1.4906	0.00012044	UP	2.0616	0.00014975	blast,frame:-3 start:1684 end:1478	21	16	28	254	260	243	76
Cluster-35308.133067	1.91	8.57	26.78	1789	225423507	XP_002269692.1	2310	4.7e-258	PREDICTED: UDP-glucose 6-dehydrogenase 3 [Vitis vinifera]	645269534	XM_008241819.1	492	0	PREDICTED: Prunus mume UDP-glucose 6-dehydrogenase 5 (LOC103338599), transcript variant X2, mRNA	K00012	UGDH, ugd	UDPglucose 6-dehydrogenase	http://www.genome.jp/dbget-bin/www_bget?ko:K00012	Q2QS13	2272	1.7e-254	UDP-glucose 6-dehydrogenase 5 OS=Oryza sativa subsp. japonica GN=UGD5 PE=2 SV=1	PF00984//PF03721//PF03446//PF03720	UDP-glucose/GDP-mannose dehydrogenase family, central domain//UDP-glucose/GDP-mannose dehydrogenase family, NAD binding domain//NAD binding domain of 6-phosphogluconate dehydrogenase//UDP-glucose/GDP-mannose dehydrogenase family, UDP binding domain	GO:0055114//GO:0019521//GO:0006098	oxidation-reduction process//D-gluconate metabolic process//pentose-phosphate shunt	GO:0004616//GO:0016616//GO:0051287	phosphogluconate dehydrogenase (decarboxylating) activity//oxidoreductase activity, acting on the CH-OH group of donors, NAD or NADP as acceptor//NAD binding	--	--	KOG2666	UDP-glucose/GDP-mannose dehydrogenase	UP	3.8364	5.83e-23	UP	1.4657	1.1e-05	UP	2.333	9.83e-08	blast,frame:2 start:35 end:1492	25.01	45.22	52.71	555.93	557.37	612.18	188.96
Cluster-35308.125178	1.86	18.96	59.23	686	80971655	ABB52800.1	706	1.8e-72	gamma-tocopherol methyltransferase [Helianthus annuus]>gi|80971662|gb|ABB52803.1| gamma-tocopherol methyltransferase [Helianthus annuus]>gi|156141047|gb|ABU51608.1| gamma-tocopherol methyltransferase [Helianthus annuus]>gi|371766615|gb|AEX55699.1| gamma-tocopherol methyltransferase [Helianthus annuus]>gi|371766619|gb|AEX55701.1| gamma-tocopherol methyltransferase [Helianthus annuus]	156141046	EF495161.1	217	7.01e-108	Helianthus annuus gamma-tocopherol methyltransferase mRNA, complete cds	K05928	E2.1.1.95	tocopherol O-methyltransferase	http://www.genome.jp/dbget-bin/www_bget?ko:K05928	Q6ZIK0	597	1.1e-60	Probable tocopherol O-methyltransferase, chloroplastic OS=Oryza sativa subsp. japonica GN=VTE4 PE=2 SV=1	PF01209//PF05175//PF08241//PF00891	ubiE/COQ5 methyltransferase family//Methyltransferase small domain//Methyltransferase domain//O-methyltransferase	GO:0008152//GO:0032259	metabolic process//methylation	GO:0008171//GO:0008168	O-methyltransferase activity//methyltransferase activity	--	--	KOG1269	SAM-dependent methyltransferases	UP	5.062	7.61e-29	UP	1.4286	5.44e-05	UP	3.5977	1.01e-11	estscan,start:150 end:686	21.38	7.26	4.41	364.47	392.57	299.4	104
Cluster-35308.107396	7.78	30.41	94.89	838	697176931	XP_009597415.1	736	7.2e-76	PREDICTED: 50S ribosomal protein L24, chloroplastic-like [Nicotiana tomentosiformis]	--	--	--	--	--	K02895	RP-L24, MRPL24, rplX	large subunit ribosomal protein L24	http://www.genome.jp/dbget-bin/www_bget?ko:K02895	Q02764	701	1.2e-72	50S ribosomal protein L24, chloroplastic OS=Nicotiana tabacum GN=RPL24 PE=1 SV=1	PF12009	Telomerase ribonucleoprotein complex - RNA binding domain	GO:0006278	RNA-dependent DNA replication	GO:0003964	RNA-directed DNA polymerase activity	--	--	KOG1708	Mitochondrial/chloroplast ribosomal protein L24	UP	3.6841	1.43e-22	UP	1.478	1.18e-05	UP	2.1636	1.05e-07	blast,frame:3 start:69 end:665	55.33	46.31	86.48	794.87	887.01	626.7	189.55
Cluster-35308.99030	0.93	3.58	11.18	2499	743900057	XP_011043322.1	309	7e-26	PREDICTED: probable disease resistance protein At5g45490 [Populus euphratica]	326511686	AK360780.1	41	1.82e-09	Hordeum vulgare subsp. vulgare mRNA for predicted protein, complete cds, clone: NIASHv1125C20	--	--	--	--	Q9FHJ2	172	7.6e-11	Probable disease resistance protein At5g45440 OS=Arabidopsis thaliana GN=At5g45440 PE=2 SV=1	PF01443//PF00931	Viral (Superfamily 1) RNA helicase//NB-ARC domain	--	--	GO:0005524//GO:0043531	ATP binding//ADP binding	--	--	--	--	UP	3.678	1.12e-18	UP	1.4917	6.5e-05	UP	2.1414	1.14e-05	blast,frame:3 start:813 end:2216	14.07	19.84	53.28	287.32	377.97	390.56	79.29
Cluster-35308.128675	2.61	5.33	16.6	1290	823151091	XP_012475374.1	520	1.2e-50	PREDICTED: trihelix transcription factor ASIL2 [Gossypium raimondii]>gi|763757573|gb|KJB24904.1| hypothetical protein B456_004G167100 [Gossypium raimondii]>gi|763757574|gb|KJB24905.1| hypothetical protein B456_004G167100 [Gossypium raimondii]>gi|763757575|gb|KJB24906.1| hypothetical protein B456_004G167100 [Gossypium raimondii]	731440842	XM_002269422.2	58	3.29e-19	PREDICTED: Vitis vinifera uncharacterized LOC100259805 (LOC100259805), mRNA	--	--	--	--	Q9LJG8	140	2e-07	Trihelix transcription factor ASIL2 OS=Arabidopsis thaliana GN=ASIL2 PE=2 SV=1	--	--	--	--	--	--	--	--	--	--	UP	2.693	1.06e-10	UP	1.4754	0.00023694	UP	1.18	0.031541	blast,frame:1 start:40 end:1029	12.16	47.54	52.86	244.11	238.08	237.89	47.6
Cluster-35308.121783	10.84	38.02	118.37	1590	723666679	XP_004229696.2	923	2.8e-97	PREDICTED: protein ECERIFERUM 1-like [Solanum lycopersicum]	--	--	--	--	--	K15404	K15404, CER1	aldehyde decarbonylase	http://www.genome.jp/dbget-bin/www_bget?ko:K15404	F4HVY0	696	8.4e-72	Protein ECERIFERUM 1 OS=Arabidopsis thaliana GN=CER1 PE=1 SV=1	--	--	--	--	--	--	--	--	--	--	UP	3.4713	2e-23	UP	1.4812	2.81e-06	UP	1.953	3.6e-08	estscan,start:1590 end:503; minus strand	142.66	224.5	239.14	1998.07	2242.9	2386.64	594.74
Cluster-35308.27007	0.29	3.33	10.34	1151	802593465	XP_012071857.1	829	1.6e-86	PREDICTED: maf-like protein DDB_G0281937 isoform X1 [Jatropha curcas]>gi|802593467|ref|XP_012071858.1| PREDICTED: maf-like protein DDB_G0281937 isoform X1 [Jatropha curcas]>gi|643731171|gb|KDP38509.1| hypothetical protein JCGZ_04434 [Jatropha curcas]	596208209	XM_007223753.1	195	2.04e-95	Prunus persica hypothetical protein (PRUPE_ppa010722mg) mRNA, complete cds	K06287	maf	septum formation protein	http://www.genome.jp/dbget-bin/www_bget?ko:K06287	Q54TC5	349	1e-31	Maf-like protein DDB_G0281937 OS=Dictyostelium discoideum GN=DDB_G0281937 PE=3 SV=1	PF02568//PF02545	Thiamine biosynthesis protein (ThiI)//Maf-like protein	GO:0008033	tRNA processing	GO:0004810	tRNA adenylyltransferase activity	GO:0005737	cytoplasm	--	--	UP	4.9968	1.75e-18	UP	1.4369	0.0018139	UP	3.5444	0.00029428	blast,frame:-2 start:949 end:221	0	10.74	0	144.72	121.03	122.02	21.85
Cluster-35308.95638	0.01	1.47	4.56	2103	568869776	XP_006488093.1	872	3.1e-91	PREDICTED: ankyrin repeat-containing protein At5g02620-like [Citrus sinensis]	--	--	--	--	--	--	--	--	--	--	--	--	--	PF00023//PF05656//PF13606	Ankyrin repeat//Protein of unknown function (DUF805)//Ankyrin repeat	--	--	GO:0005515	protein binding	GO:0016021	integral component of membrane	--	--	UP	8.5076	1.54e-23	UP	1.4473	0.0019447	UP	7.0216	6.77e-10	blast,frame:-1 start:2103 end:661|blast,frame:-2 start:752 end:186	1	0	0	115.31	99.55	138.68	33.79
Cluster-35308.113124	0.25	15.48	47.91	488	568836171	XP_006472121.1	274	1.6e-22	PREDICTED: small heat shock protein hspG3-like [Citrus sinensis]	--	--	--	--	--	--	--	--	--	O82089	134	3.8e-07	Copper transport protein CCH OS=Arabidopsis thaliana GN=CCH PE=1 SV=1	PF11744//PF07565//PF00403//PF02724//PF01080//PF01165//PF06213//PF06459//PF05470	Aluminium activated malate transporter//Band 3 cytoplasmic domain//Heavy-metal-associated domain//CDC45-like protein//Presenilin//Ribosomal protein S21//Cobalamin biosynthesis protein CobT//Ryanodine Receptor TM 4-6//Eukaryotic translation initiation factor 3 subunit 8 N-terminus	GO:0006413//GO:0006816//GO:0006446//GO:0030001//GO:0006270//GO:0009236//GO:0006412//GO:0006820//GO:0015743//GO:0006874//GO:0042254	translational initiation//calcium ion transport//regulation of translational initiation//metal ion transport//DNA replication initiation//cobalamin biosynthetic process//translation//anion transport//malate transport//cellular calcium ion homeostasis//ribosome biogenesis	GO:0005219//GO:0008509//GO:0003743//GO:0046872//GO:0031369//GO:0004190//GO:0003735	ryanodine-sensitive calcium-release channel activity//anion transmembrane transporter activity//translation initiation factor activity//metal ion binding//translation initiation factor binding//aspartic-type endopeptidase activity//structural constituent of ribosome	GO:0016021//GO:0005840//GO:0005622//GO:0005852	integral component of membrane//ribosome//intracellular//eukaryotic translation initiation factor 3 complex	--	--	UP	7.8496	1.24e-26	UP	1.4086	0.0022782	UP	6.4012	9.8e-09	blast,frame:1 start:16 end:486	2.33	0	0	155.72	137.18	154.82	23.85
Cluster-35308.58501	2.83	6.26	19.37	2020	661888465	CDP07966.1	1742	3.9e-192	unnamed protein product [Coffea canephora]	697102594	XM_009603628.1	168	3.7e-80	PREDICTED: Nicotiana tomentosiformis pentatricopeptide repeat-containing protein At5g13770, chloroplastic (LOC104097109), mRNA	--	--	--	--	Q66GP4	1380	5.2e-151	Pentatricopeptide repeat-containing protein At5g13770, chloroplastic OS=Arabidopsis thaliana GN=At5g13770 PE=2 SV=1	PF13176//PF13414//PF00515//PF13181	Tetratricopeptide repeat//TPR repeat//Tetratricopeptide repeat//Tetratricopeptide repeat	--	--	GO:0005515	protein binding	--	--	--	--	UP	2.8312	1.13e-13	UP	1.4676	3.08e-05	UP	1.3215	0.003602	blast,frame:2 start:2 end:1642	75	45	90	462	464	511	118
Cluster-35308.102450	0.25	2.87	8.86	782	--	--	--	--	--	--	--	--	--	--	--	--	--	--	--	--	--	--	--	--	--	--	--	--	--	--	--	--	UP	5.4578	6.34e-12	UP	1.4062	0.016059	UP	3.9894	0.00051106	estscan,start:1 end:493	0	0	5.43	80	47.29	65.6	22.36
Cluster-35308.187222	0.02	1.39	4.26	1637	568857374	XP_006482241.1	1031	8.8e-110	PREDICTED: elongator complex protein 5-like [Citrus sinensis]	645279048	XM_008246295.1	109	1.88e-47	PREDICTED: Prunus mume elongator complex protein 5 (LOC103342659), transcript variant X2, mRNA	--	--	--	--	F4IQJ2	799	9.8e-84	Elongator complex protein 5 OS=Arabidopsis thaliana GN=ELP5 PE=1 SV=1	PF10483	Elongator subunit Iki1	--	--	--	--	GO:0033588	Elongator holoenzyme complex	--	--	UP	Inf	5.08e-19	UP	1.3891	0.0056866	UP	Inf	2.86e-06	blast,frame:2 start:38 end:1207	0.49	0.32	0	73.04	66.41	106.34	38.73
Cluster-35308.133413	1.65	3.54	10.87	1543	565370500	XP_006351858.1	195	7.2e-13	PREDICTED: dentin sialophosphoprotein-like [Solanum tuberosum]	--	--	--	--	--	--	--	--	--	--	--	--	--	PF05700	Breast carcinoma amplified sequence 2 (BCAS2)	GO:0006397	mRNA processing	--	--	--	--	--	--	UP	2.7963	8.44e-09	UP	1.4139	0.00055609	UP	1.3386	0.037033	estscan,start:288 end:1543	29	13	47.03	134.01	208.01	243.29	61
Cluster-35308.92767	0.59	3.5	10.73	1004	723673723	XP_010316564.1	344	2.5e-30	PREDICTED: uncharacterized protein LOC104645789 [Solanum lycopersicum]	590626571	XM_007026144.1	73	1.17e-27	Theobroma cacao RING/U-box superfamily protein, putative isoform 1 (TCM_030318) mRNA, complete cds	--	--	--	--	--	--	--	--	PF17123//PF13639//PF12678//PF08125//PF00097//PF14634	RING-like zinc finger//Ring finger domain//RING-H2 zinc finger//Mannitol dehydrogenase C-terminal domain//Zinc finger, C3HC4 type (RING finger)//zinc-RING finger domain	GO:0055114	oxidation-reduction process	GO:0008270//GO:0050662//GO:0005515//GO:0016491//GO:0046872	zinc ion binding//coenzyme binding//protein binding//oxidoreductase activity//metal ion binding	--	--	--	--	UP	4.2371	6.33e-14	UP	1.4202	0.0029978	UP	2.7812	0.00025451	blast,frame:1 start:115 end:738	8	6.36	4.05	137.58	108.88	90.04	29.58
Cluster-35308.150146	0.04	3.57	10.92	846	--	--	--	--	--	--	--	--	--	--	--	--	--	--	--	--	--	--	PF05362//PF03094	Lon protease (S16) C-terminal proteolytic domain//Mlo family	GO:0006952//GO:0006510//GO:0006508	defense response//obsolete ATP-dependent proteolysis//proteolysis	GO:0004176//GO:0004252	ATP-dependent peptidase activity//serine-type endopeptidase activity	GO:0016021	integral component of membrane	--	--	UP	8.0969	2.28e-14	UP	1.3906	0.0085976	UP	6.6669	8.18e-08	--	1	0	0	105	54	107	29
Cluster-35308.130625	4.74	11.16	34.16	584	590694037	XP_007044497.1	148	7.7e-08	ARG1-like 1 [Theobroma cacao]>gi|508708432|gb|EOY00329.1| ARG1-like 1 [Theobroma cacao]	--	--	--	--	--	--	--	--	--	--	--	--	--	--	--	--	--	--	--	--	--	--	--	UP	2.9415	6.09e-10	UP	1.4347	0.0018907	UP	1.4618	0.020383	estscan,start:512 end:283; minus strand	22.12	11.4	30.46	157.04	160.03	142.76	28.98
Cluster-35308.113572	27.73	105.94	323.9	396	734338262	KHN08725.1	323	2.6e-28	2-Cys peroxiredoxin BAS1-like, chloroplastic [Glycine soja]	565363518	XM_006348422.1	95	2.58e-40	PREDICTED: Solanum tuberosum 2-Cys peroxiredoxin BAS1-like, chloroplastic-like (LOC102583732), mRNA	K03386	E1.11.1.15, PRDX, ahpC	peroxiredoxin (alkyl hydroperoxide reductase subunit C)	http://www.genome.jp/dbget-bin/www_bget?ko:K03386	Q96291	300	1.7e-26	2-Cys peroxiredoxin BAS1, chloroplastic OS=Arabidopsis thaliana GN=BAS1 PE=1 SV=2	PF00578//PF08534	AhpC/TSA family//Redoxin	GO:0055114	oxidation-reduction process	GO:0016209//GO:0016491	antioxidant activity//oxidoreductase activity	--	--	KOG0852	Alkyl hydroperoxide reductase, thiol specific antioxidant and related enzymes	UP	3.5767	6.64e-21	UP	1.2971	7.34e-05	UP	2.2429	1.71e-07	estscan,start:26 end:396	49	52	51	653	629	504	218
Cluster-35308.141841	1.48	4.23	12.91	816	225445718	XP_002270456.1	605	1.1e-60	PREDICTED: uncharacterized protein LOC100246646 [Vitis vinifera]>gi|297743735|emb|CBI36618.3| unnamed protein product [Vitis vinifera]	--	--	--	--	--	--	--	--	--	--	--	--	--	PF13508//PF00583	Acetyltransferase (GNAT) domain//Acetyltransferase (GNAT) family	GO:0042967	acyl-carrier-protein biosynthetic process	GO:0008080	N-acetyltransferase activity	--	--	--	--	UP	3.1601	5.35e-09	UP	1.4506	0.0042493	UP	1.6679	0.033883	blast,frame:1 start:37 end:690	18.55	6.04	9.85	118.27	107.24	76.67	31.43
Cluster-35308.130170	2.05	4.99	15.24	1214	763807811	KJB74713.1	360	4.2e-32	hypothetical protein B456_012G003800 [Gossypium raimondii]	822657657	KP332052.1	480	0	Chrysanthemum x morifolium microsatellite JH-211 sequence	K14496	PYL	abscisic acid receptor PYR/PYL family	http://www.genome.jp/dbget-bin/www_bget?ko:K14496	Q9FGM1	326	5.1e-29	Abscisic acid receptor PYL8 OS=Arabidopsis thaliana GN=PYL8 PE=1 SV=1	--	--	--	--	--	--	--	--	--	--	UP	2.9136	2.61e-11	UP	1.4401	0.00046696	UP	1.4371	0.011509	blast,frame:-3 start:948 end:679	40.21	21.03	21.23	151.04	209.05	248.77	67.93
Cluster-35308.161363	0.44	1.81	5.52	4516	595822775	XP_007204949.1	4939	0	hypothetical protein PRUPE_ppa000285mg [Prunus persica]>gi|462400591|gb|EMJ06148.1| hypothetical protein PRUPE_ppa000285mg [Prunus persica]	595822774	XM_007204887.1	975	0	Prunus persica hypothetical protein (PRUPE_ppa000285mg) mRNA, complete cds	K12599	SKI2, SKIV2L	antiviral helicase SKI2	http://www.genome.jp/dbget-bin/www_bget?ko:K12599	F4JAA5	4610	0	ATP-dependent RNA helicase SKI2 OS=Arabidopsis thaliana GN=SKI2 PE=1 SV=1	PF01637//PF15151//PF00270	Archaeal ATPase//Response gene to complement 32 protein family//DEAD/DEAH box helicase	GO:0051726	regulation of cell cycle	GO:0003676//GO:0005524	nucleic acid binding//ATP binding	--	--	KOG0947	Cytoplasmic exosomal RNA helicase SKI2, DEAD-box superfamily	UP	3.7011	1.63e-18	UP	1.4883	0.00012708	UP	2.1678	0.020118	blast,frame:-2 start:4317 end:226	62.32	0	17.55	334.05	280.44	376.19	89.14
Cluster-35308.109578	0.14	3.61	10.99	2227	802546935	XP_012087683.1	1627	9.3e-179	PREDICTED: probable zinc metalloprotease EGY2, chloroplastic [Jatropha curcas]>gi|643738987|gb|KDP44801.1| hypothetical protein JCGZ_01301 [Jatropha curcas]	802546934	XM_012232293.1	400	0	PREDICTED: Jatropha curcas probable zinc metalloprotease EGY2, chloroplastic (LOC105646437), mRNA	--	--	--	--	Q0JQS5	1474	7.2e-162	Probable zinc metalloprotease EGY2, chloroplastic OS=Oryza sativa subsp. japonica GN=EGY2 PE=2 SV=1	PF03137//PF02163	Organic Anion Transporter Polypeptide (OATP) family//Peptidase family M50	GO:0006810//GO:0006508	transport//proteolysis	GO:0004222//GO:0005215	metalloendopeptidase activity//transporter activity	GO:0016020	membrane	--	--	UP	6.3084	1.4e-33	UP	1.3546	0.0031074	UP	4.9132	0.010628	blast,frame:-2 start:1791 end:250	9.76	0	1.89	309.34	254.53	345.94	85.97
Cluster-35308.177851	0.68	2.8	8.53	2007	590578858	XP_007013625.1	1693	1.9e-186	Octicosapeptide/Phox/Bem1p domain-containing protein / tetratricopeptide repeat-containing protein [Theobroma cacao]>gi|508783988|gb|EOY31244.1| Octicosapeptide/Phox/Bem1p domain-containing protein / tetratricopeptide repeat-containing protein [Theobroma cacao]	645275660	XM_008244706.1	139	4.86e-64	PREDICTED: Prunus mume uncharacterized LOC103341221 (LOC103341221), transcript variant X2, mRNA	--	--	--	--	Q07617	183	3.2e-12	Sperm-associated antigen 1 OS=Homo sapiens GN=SPAG1 PE=1 SV=3	PF13181//PF00564//PF02148//PF00515//PF13414	Tetratricopeptide repeat//PB1 domain//Zn-finger in ubiquitin-hydrolases and other protein//Tetratricopeptide repeat//TPR repeat	--	--	GO:0005515//GO:0008270	protein binding//zinc ion binding	--	--	--	--	UP	3.7405	8.5e-16	UP	1.4849	0.00057852	UP	2.2073	0.012906	estscan,start:310 end:2007	14	7	29	199	191	237	52
Cluster-35308.57929	0.07	2.02	6.15	2674	723668719	XP_010315887.1	1422	6.6e-155	PREDICTED: auxin response factor 3 isoform X2 [Solanum lycopersicum]	731350213	XM_010688089.1	124	1.42e-55	PREDICTED: Beta vulgaris subsp. vulgaris auxin response factor 3 (LOC104900616), transcript variant X2, mRNA	K14486	K14486, ARF	auxin response factor	http://www.genome.jp/dbget-bin/www_bget?ko:K14486	O23661	1234	5.8e-134	Auxin response factor 3 OS=Arabidopsis thaliana GN=ARF3 PE=1 SV=2	PF06507//PF02362	Auxin response factor//B3 DNA binding domain	GO:0009725//GO:0006355	response to hormone//regulation of transcription, DNA-templated	GO:0003677	DNA binding	GO:0005634	nucleus	--	--	UP	6.8015	8.66e-30	UP	1.4331	0.0003317	UP	5.3223	5.52e-13	blast,frame:1 start:529 end:2367	4.49	0	2.48	212.95	226.44	189.6	55.87
Cluster-35308.112230	3.69	8.71	26.44	823	719984772	XP_010251173.1	739	3.2e-76	PREDICTED: protein NSP-INTERACTING KINASE 3 [Nelumbo nucifera]>gi|719984775|ref|XP_010251174.1| PREDICTED: protein NSP-INTERACTING KINASE 3 [Nelumbo nucifera]	848896018	XM_012992606.1	105	1.55e-45	PREDICTED: Erythranthe guttatus protein NSP-INTERACTING KINASE 3 (LOC105968018), mRNA	--	--	--	--	Q93ZS4	633	8.7e-65	Protein NSP-INTERACTING KINASE 3 OS=Arabidopsis thaliana GN=NIK3 PE=1 SV=1	PF13855//PF00560	Leucine rich repeat//Leucine Rich Repeat	--	--	GO:0005515	protein binding	--	--	--	--	UP	2.8722	3.7e-11	UP	1.4288	0.00045933	UP	1.4053	0.013053	blast,frame:-1 start:676 end:2	27.9	27.55	31.36	207	232	186	65
Cluster-35308.140931	0.15	5.95	18.06	1737	359474491	XP_002279304.2	2457	4.1e-275	PREDICTED: regulator of nonsense transcripts 1 homolog isoform X2 [Vitis vinifera]>gi|297742168|emb|CBI33955.3| unnamed protein product [Vitis vinifera]	731381223	XM_002279268.3	801	0	PREDICTED: Vitis vinifera regulator of nonsense transcripts 1 homolog (LOC100264343), transcript variant X2, mRNA	K14326	UPF1, RENT1	regulator of nonsense transcripts 1	http://www.genome.jp/dbget-bin/www_bget?ko:K14326	Q9FJR0	2378	8.4e-267	Regulator of nonsense transcripts 1 homolog OS=Arabidopsis thaliana GN=UPF1 PE=1 SV=2	PF04851//PF00580//PF02562//PF00448//PF00270//PF00004//PF00437//PF09416	Type III restriction enzyme, res subunit//UvrD/REP helicase N-terminal domain//PhoH-like protein//SRP54-type protein, GTPase domain//DEAD/DEAH box helicase//ATPase family associated with various cellular activities (AAA)//Type II/IV secretion system protein//RNA helicase (UPF2 interacting domain)	GO:0006614//GO:0000184//GO:0006810	SRP-dependent cotranslational protein targeting to membrane//nuclear-transcribed mRNA catabolic process, nonsense-mediated decay//transport	GO:0005525//GO:0008270//GO:0005524//GO:0003677//GO:0004386//GO:0016787//GO:0003676	GTP binding//zinc ion binding//ATP binding//DNA binding//helicase activity//hydrolase activity//nucleic acid binding	GO:0005737	cytoplasm	KOG1802	RNA helicase nonsense mRNA reducing factor (pNORF1)	UP	7.1307	6.34e-17	UP	1.3771	0.012851	UP	5.6951	6.26e-13	estscan,start:94 end:1737	0	0	9.23	250.2	350.36	515.2	122.06
Cluster-35308.123736	1.32	4.72	14.3	2306	225455940	XP_002276247.1	1096	3.6e-117	PREDICTED: uncharacterized protein LOC100249284 [Vitis vinifera]>gi|297734207|emb|CBI15454.3| unnamed protein product [Vitis vinifera]	698515566	XM_009804360.1	230	1.45e-114	PREDICTED: Nicotiana sylvestris uncharacterized LOC104248156 (LOC104248156), mRNA	--	--	--	--	--	--	--	--	--	--	--	--	--	--	--	--	--	--	UP	3.4945	3.6e-18	UP	1.467	0.00055454	UP	1.9837	0.012262	blast,frame:3 start:9 end:1919	48.32	17.69	47.88	359.15	356.67	513.27	86.58
Cluster-35308.125696	0.32	2.51	7.61	1715	224122432	XP_002318833.1	938	5.6e-99	hypothetical protein POPTR_0012s13580g [Populus trichocarpa]>gi|222859506|gb|EEE97053.1| hypothetical protein POPTR_0012s13580g [Populus trichocarpa]	--	--	--	--	--	--	--	--	--	O64899	811	4.2e-85	(S)-N-methylcoclaurine 3'-hydroxylase isozyme 1 (Fragment) OS=Eschscholzia californica GN=CYP80B1 PE=2 SV=1	PF02599//PF00067	Global regulator protein family//Cytochrome P450	GO:0006109//GO:0006402//GO:0055114	regulation of carbohydrate metabolic process//mRNA catabolic process//oxidation-reduction process	GO:0016705//GO:0020037//GO:0003723//GO:0005506	oxidoreductase activity, acting on paired donors, with incorporation or reduction of molecular oxygen//heme binding//RNA binding//iron ion binding	--	--	--	--	UP	4.5561	5.44e-18	UP	1.4235	0.0009597	UP	3.097	4.74e-06	estscan,start:1715 end:186; minus strand	8.85	5.59	5.2	136.98	154.29	174.52	57.07
Cluster-35308.107174	0.65	3.22	9.75	701	--	--	--	--	--	--	--	--	--	--	--	--	--	--	--	--	--	--	PF02815	MIR domain	--	--	--	--	GO:0016020	membrane	--	--	UP	3.9497	1.71e-08	UP	1.3622	0.025086	UP	2.5473	0.015406	--	1	4	7	49.61	56	72.75	15
Cluster-35308.118871	2.19	4.95	15.01	1286	6014904	Q38732.1	817	4.5e-85	RecName: Full=DAG protein, chloroplastic; Flags: Precursor [Antirrhinum majus]>gi|1200205|emb|CAA65064.1| DAG [Antirrhinum majus]	568842665	XM_006475194.1	224	1.73e-111	PREDICTED: Citrus sinensis DAG protein, chloroplastic-like (LOC102620552), transcript variant X2, mRNA	--	--	--	--	Q38732	817	6.3e-86	DAG protein, chloroplastic OS=Antirrhinum majus GN=DAG PE=2 SV=1	--	--	--	--	--	--	--	--	--	--	UP	2.844	5.07e-11	UP	1.4451	0.00034266	UP	1.3571	0.017519	blast,frame:1 start:1 end:723	45.07	18.47	31.26	246.25	228.58	176.44	70.65
Cluster-35308.132938	0.15	2.18	6.61	1129	--	--	--	--	--	--	--	--	--	--	--	--	--	--	--	--	--	--	--	--	--	--	--	--	--	--	--	--	UP	5.6235	8.96e-12	UP	1.388	0.011333	UP	4.1957	2.85e-05	estscan,start:1129 end:1; minus strand	0	2.07	3.35	72.56	55.78	110.91	25.65
Cluster-35308.163992	0.67	1.75	5.28	2211	357496567	XP_003618572.1	1041	8.2e-111	hypothetical protein MTR_6g013150 [Medicago truncatula]	703073512	XM_010091263.1	214	1.09e-105	Morus notabilis hypothetical protein partial mRNA	--	--	--	--	Q9SK27	205	1e-14	Early nodulin-like protein 1 OS=Arabidopsis thaliana GN=At2g25060 PE=1 SV=2	PF02298	Plastocyanin-like domain	GO:0006118	obsolete electron transport	GO:0009055	electron carrier activity	--	--	--	--	UP	2.9789	2.98e-10	UP	1.4257	0.0016992	UP	1.5201	0.01625	blast,frame:2 start:113 end:670|blast,frame:3 start:465 end:1316	16.57	23.3	15.09	127.8	165.21	142.22	31.16
Cluster-35308.121013	16.28	47.62	143.6	1921	719985155	XP_010251293.1	701	1.9e-71	PREDICTED: homeobox-leucine zipper protein HAT5-like [Nelumbo nucifera]>gi|719985159|ref|XP_010251294.1| PREDICTED: homeobox-leucine zipper protein HAT5-like [Nelumbo nucifera]	255552609	XM_002517302.1	123	3.64e-55	Ricinus communis homeobox protein, putative, mRNA	K09338	HD-ZIP	homeobox-leucine zipper protein	http://www.genome.jp/dbget-bin/www_bget?ko:K09338	Q02283	609	1.2e-61	Homeobox-leucine zipper protein HAT5 OS=Arabidopsis thaliana GN=HAT5 PE=1 SV=1	PF06156//PF00046//PF13443//PF05920//PF04977//PF02183//PF04218	Protein of unknown function (DUF972)//Homeobox domain//Cro/C1-type HTH DNA-binding domain//Homeobox KN domain//Septum formation initiator//Homeobox associated leucine zipper//CENP-B N-terminal DNA-binding domain	GO:0006355//GO:0006260//GO:0007049	regulation of transcription, DNA-templated//DNA replication//cell cycle	GO:0003700//GO:0003677//GO:0043565	transcription factor activity, sequence-specific DNA binding//DNA binding//sequence-specific DNA binding	GO:0005667	transcription factor complex	--	--	UP	3.1885	2.67e-12	UP	1.4178	0.0001536	UP	1.7314	1.59e-06	blast,frame:-2 start:1068 end:292	370.37	346.77	422.07	4122.55	3481.85	2519.33	1030.05
Cluster-35308.138079	0	0.97	6.71	3857	255554022	XP_002518051.1	3408	0	beta-galactosidase, putative [Ricinus communis]>gi|223542647|gb|EEF44184.1| beta-galactosidase, putative [Ricinus communis]	568880325	XM_006493008.1	598	0	PREDICTED: Citrus sinensis beta-galactosidase 9-like (LOC102622037), transcript variant X1, mRNA	--	--	--	--	Q9SCV3	3286	0	Beta-galactosidase 9 OS=Arabidopsis thaliana GN=BGAL9 PE=2 SV=1	PF02140//PF02837//PF02449	Galactose binding lectin domain//Glycosyl hydrolases family 2, sugar binding domain//Beta-galactosidase	GO:0006027//GO:0046486//GO:0006012//GO:0006687//GO:0005975	glycosaminoglycan catabolic process//glycerolipid metabolic process//galactose metabolic process//glycosphingolipid metabolic process//carbohydrate metabolic process	GO:0004565//GO:0030246//GO:0004553//GO:0043169	beta-galactosidase activity//carbohydrate binding//hydrolase activity, hydrolyzing O-glycosyl compounds//cation binding	GO:0009341	beta-galactosidase complex	--	--	UP	Inf	3.01e-46	UP	2.7219	1.14e-07	UP	Inf	0.021159	blast,frame:-1 start:3800 end:1059	0	0	0	275.09	417.85	330.11	0
Cluster-35308.148449	0	5	14.86	4954	747092702	XP_011094128.1	3902	0	PREDICTED: calcium-transporting ATPase 10, plasma membrane-type isoform X2 [Sesamum indicum]	723711904	XM_010324846.1	701	0	PREDICTED: Solanum lycopersicum auto-inhibited Ca2 -transporting ATPase 10 (ACA10), transcript variant X4, mRNA	K01537	E3.6.3.8	Ca2+-transporting ATPase	http://www.genome.jp/dbget-bin/www_bget?ko:K01537	Q9LU41	3426	0	Calcium-transporting ATPase 9, plasma membrane-type OS=Arabidopsis thaliana GN=ACA9 PE=2 SV=2	PF12515//PF00355//PF00848//PF00738//PF00122	Ca2+-ATPase N terminal autoinhibitory domain//Rieske [2Fe-2S] domain//Ring hydroxylating alpha subunit (catalytic domain)//Polyhedrin//E1-E2 ATPase	GO:0019439//GO:0055114	aromatic compound catabolic process//oxidation-reduction process	GO:0046872//GO:0005198//GO:0005516//GO:0051537//GO:0005506//GO:0016491//GO:0000166//GO:0016708	metal ion binding//structural molecule activity//calmodulin binding//2 iron, 2 sulfur cluster binding//iron ion binding//oxidoreductase activity//nucleotide binding//oxidoreductase activity, acting on paired donors, with incorporation or reduction of molecular oxygen, NAD(P)H as one donor, and incorporation of two atoms of oxygen into one donor	--	--	--	--	UP	Inf	1.05e-27	UP	1.3923	0.008744	UP	Inf	2.51e-46	blast,frame:-1 start:4630 end:1328	0	0	0	697.09	865.3	1365.52	308.18
Cluster-35308.121185	1.62	3.47	10.45	1887	698554536	XP_009770246.1	565	1.1e-55	PREDICTED: protein DEK-like [Nicotiana sylvestris]	--	--	--	--	--	K17046	DEK	protein DEK	http://www.genome.jp/dbget-bin/www_bget?ko:K17046	Q7TNV0	208	3.8e-15	Protein DEK OS=Mus musculus GN=Dek PE=1 SV=1	PF01375	Heat-labile enterotoxin alpha chain	GO:0009405	pathogenesis	GO:0003824	catalytic activity	GO:0005576	extracellular region	--	--	UP	2.7405	9.34e-11	UP	1.4531	0.00041415	UP	1.2456	0.027171	blast,frame:2 start:146 end:1642	30.46	27.77	52.54	191.4	250.05	274	64.16
Cluster-35308.128611	0.08	6.84	20.48	879	218188508	EEC70935.1	279	7.5e-23	hypothetical protein OsI_02526 [Oryza sativa Indica Group]	302767553	XM_002967151.1	38	2.91e-08	Selaginella moellendorffii hypothetical protein (RHD3-2), mRNA	--	--	--	--	Q0JLS6	267	2.6e-22	Protein ROOT HAIR DEFECTIVE 3 OS=Oryza sativa subsp. japonica GN=RHD3 PE=2 SV=1	PF02263//PF08477//PF13304//PF01926//PF00735//PF01637//PF03193//PF00005	Guanylate-binding protein, N-terminal domain//Ras of Complex, Roc, domain of DAPkinase//AAA domain, putative AbiEii toxin, Type IV TA system//50S ribosome-binding GTPase//Septin//Archaeal ATPase//Protein of unknown function, DUF258//ABC transporter	GO:0007264	small GTPase mediated signal transduction	GO:0005525//GO:0003924//GO:0016887//GO:0005524	GTP binding//GTPase activity//ATPase activity//ATP binding	--	--	KOG2203	GTP-binding protein	UP	8.1709	6.78e-30	UP	1.3775	0.0006818	UP	6.7441	9.43e-14	blast,frame:-1 start:498 end:184	1.03	0	1.06	176.58	193.64	162.25	64.69
Cluster-35308.108184	0.9	1.64	4.9	6197	731386019	XP_010648716.1	1933	8.5e-214	PREDICTED: uncharacterized protein LOC100255892 isoform X2 [Vitis vinifera]	731386020	XM_010650415.1	259	2.97e-130	PREDICTED: Vitis vinifera uncharacterized LOC100255892 (LOC100255892), transcript variant X3, mRNA	--	--	--	--	Q9C5X4	434	7.8e-41	Histone-lysine N-methyltransferase ATX1 OS=Arabidopsis thaliana GN=ATX1 PE=1 SV=2	PF00856	SET domain	--	--	GO:0005515	protein binding	--	--	KOG1080	Histone H3 (Lys4) methyltransferase complex, subunit SET1 and related methyltransferases	UP	2.4843	7.54e-11	UP	1.4272	7.73e-05	UP	1.0178	0.032922	blast,frame:-1 start:5969 end:279	65.95	66.28	93.28	368.31	393.32	466.38	108.28
Cluster-35308.60942	0.19	1.04	3.1	2477	225466163	XP_002263755.1	2432	4.7e-272	PREDICTED: pentatricopeptide repeat-containing protein At5g66520-like [Vitis vinifera]	698499597	XM_009797310.1	280	2.5e-142	PREDICTED: Nicotiana sylvestris pentatricopeptide repeat-containing protein At5g66520-like (LOC104242280), mRNA	--	--	--	--	Q9FJY7	1468	3.9e-161	Pentatricopeptide repeat-containing protein At5g66520 OS=Arabidopsis thaliana GN=PCMP-H61 PE=2 SV=1	--	--	--	--	--	--	--	--	--	--	UP	4.1142	4.92e-12	UP	1.3847	0.003796	UP	2.6825	0.0090432	blast,frame:-1 start:2153 end:297	10.84	0	7.09	112.39	95.7	83.18	28.33
Cluster-35308.135157	0.54	2.7	8.06	1032	764580440	XP_011463838.1	432	1.6e-40	PREDICTED: uncharacterized protein LOC101304100 [Fragaria vesca subsp. vesca]	--	--	--	--	--	--	--	--	--	--	--	--	--	--	--	--	--	--	--	--	--	--	--	UP	3.9783	5.09e-11	UP	1.4218	0.0099315	UP	2.5172	0.0025647	blast,frame:-3 start:1000 end:2	5.08	4.85	7.41	73.12	102.48	86.18	25.91
Cluster-35308.124947	0.92	39.14	116.89	1719	596295779	XP_007227061.1	1768	3.2e-195	hypothetical protein PRUPE_ppa000675mg [Prunus persica]>gi|462423997|gb|EMJ28260.1| hypothetical protein PRUPE_ppa000675mg [Prunus persica]	438002	Z25857.1	922	0	F.pringlei mRNA for P subunit of glycine decarboxylase multi-enzyme complex	K00281	GLDC, gcvP	glycine dehydrogenase	http://www.genome.jp/dbget-bin/www_bget?ko:K00281	P49361	1920	1.1e-213	Glycine dehydrogenase (decarboxylating) A, mitochondrial OS=Flaveria pringlei GN=GDCSPA PE=2 SV=1	PF01212//PF02347	Beta-eliminating lyase//Glycine cleavage system P-protein	GO:0006563//GO:0055114//GO:0006546//GO:0006566//GO:0006544//GO:0006520	L-serine metabolic process//oxidation-reduction process//glycine catabolic process//threonine metabolic process//glycine metabolic process//cellular amino acid metabolic process	GO:0016829//GO:0004375	lyase activity//glycine dehydrogenase (decarboxylating) activity	--	--	KOG2040	Glycine dehydrogenase (decarboxylating)	UP	6.9641	2.81e-62	UP	1.3842	3.07e-06	UP	5.5452	6.27e-28	blast,frame:3 start:3 end:1154	15.6	22.63	18.51	2450.28	2431.18	2318.74	870.86
Cluster-35308.88043	0.27	2.02	6.03	1483	--	--	--	--	--	--	--	--	--	--	--	--	--	--	--	--	--	--	--	--	--	--	--	--	--	--	--	--	UP	4.6211	4.91e-14	UP	1.4114	0.0061877	UP	3.1529	0.00012386	estscan,start:385 end:252; minus strand	3	0	10.89	107.32	86.76	115.63	25.51
Cluster-35308.143224	0.33	5.19	15.45	2455	645217213	XP_008224813.1	1007	8e-107	PREDICTED: LOW QUALITY PROTEIN: interactor of constitutive active ROPs 3 [Prunus mume]	--	--	--	--	--	--	--	--	--	Q9LSS5	680	9.3e-70	Interactor of constitutive active ROPs 3 OS=Arabidopsis thaliana GN=ICR3 PE=1 SV=1	--	--	--	--	--	--	--	--	--	--	UP	5.6899	2.33e-35	UP	1.4313	5.87e-05	UP	4.2022	1.71e-16	blast,frame:-1 start:2176 end:419	6.89	0	23.58	473.9	559.74	404.85	125.08
Cluster-35308.100452	0.16	25.98	77.32	551	747042218	XP_011077282.1	136	1.8e-06	PREDICTED: uncharacterized protein LOC105161330 [Sesamum indicum]	--	--	--	--	--	--	--	--	--	--	--	--	--	--	--	--	--	--	--	--	--	--	--	UP	8.9588	9.63e-24	UP	1.3214	0.0030728	UP	7.5875	4.77e-22	blast,frame:2 start:161 end:331	1	0	1	337.88	201.59	381.69	110.98
Cluster-35308.110016	0.07	1	2.98	1809	596281768	XP_007225287.1	879	4.1e-92	hypothetical protein PRUPE_ppa001362mg [Prunus persica]>gi|462422223|gb|EMJ26486.1| hypothetical protein PRUPE_ppa001362mg [Prunus persica]	731418729	XM_010662484.1	132	3.4e-60	PREDICTED: Vitis vinifera uncharacterized LOC100266440 (LOC100266440), mRNA	--	--	--	--	--	--	--	--	PF13954	PapC N-terminal domain	--	--	GO:0005515	protein binding	--	--	--	--	UP	5.4676	5.05e-12	UP	1.3738	0.015919	UP	4.0348	0.00040836	estscan,start:205 end:1809	0	0	4.59	47.87	79.13	67.76	20.28
Cluster-35308.142606	0.77	2.63	7.81	1353	731345654	XP_010684032.1	591	7.6e-59	PREDICTED: uncharacterized protein LOC104898637 [Beta vulgaris subsp. vulgaris]>gi|870854444|gb|KMT06213.1| hypothetical protein BVRB_7g161430 [Beta vulgaris subsp. vulgaris]	--	--	--	--	--	--	--	--	--	--	--	--	--	--	--	--	--	--	--	--	--	--	--	UP	3.4273	6e-08	UP	1.4124	0.0065405	UP	1.9725	0.0062842	blast,frame:-3 start:1351 end:686	12.79	8.28	14.2	144.22	140.65	77.44	43.41
Cluster-35308.104857	0.16	1.91	5.66	1345	731329854	XP_010675818.1	140	1.5e-06	PREDICTED: 60 kDa jasmonate-induced protein-like [Beta vulgaris subsp. vulgaris]>gi|870861563|gb|KMT12835.1| hypothetical protein BVRB_4g089270 [Beta vulgaris subsp. vulgaris]	--	--	--	--	--	--	--	--	--	--	--	--	--	--	--	--	--	--	--	--	--	--	--	UP	5.1172	2.14e-14	UP	1.3802	0.011904	UP	3.7144	0.00080829	blast,frame:-2 start:1344 end:352	1	5	1.05	71	77.91	108	11.76
Cluster-35308.79509	0.47	1.62	4.79	1303	731348976	XP_010685763.1	138	2.5e-06	PREDICTED: uncharacterized protein LOC104900115 [Beta vulgaris subsp. vulgaris]>gi|870853367|gb|KMT05248.1| hypothetical protein BVRB_7g173890 [Beta vulgaris subsp. vulgaris]	--	--	--	--	--	--	--	--	--	--	--	--	--	--	--	--	--	--	--	--	--	--	--	UP	3.3663	7.08e-08	UP	1.3922	0.018766	UP	1.9332	0.036719	blast,frame:2 start:2 end:1036	11	4	6	82	57	71	19
Cluster-35308.94199	0.29	3.22	9.5	832	--	--	--	--	--	--	--	--	--	--	--	--	--	--	--	--	--	--	--	--	--	--	--	--	--	--	--	--	UP	5.0398	9.06e-13	UP	1.3689	0.01681	UP	3.634	0.0001772	--	5	1	1	55	72	99	25
Cluster-35308.158612	0	0.52	2.2	1166	113205142	AAT40504.2	286	1.5e-23	Polyprotein, putative [Solanum demissum]	--	--	--	--	--	--	--	--	--	--	--	--	--	--	--	--	--	--	--	--	--	--	--	UP	Inf	8.65e-08	UP	1.9463	0.048328	UP	Inf	0.028036	estscan,start:149 end:611	0	0	0	22	27.94	33.69	5
Cluster-35308.55273	0.71	2.17	6.38	1627	697145062	XP_009626657.1	385	7.1e-35	PREDICTED: low-temperature-induced 65 kDa protein-like isoform X1 [Nicotiana tomentosiformis]	--	--	--	--	--	--	--	--	--	Q04980	206	5.6e-15	Low-temperature-induced 65 kDa protein OS=Arabidopsis thaliana GN=LTI65 PE=2 SV=2	--	--	--	--	--	--	--	--	--	--	UP	3.1863	3.69e-10	UP	1.3786	0.003932	UP	1.7698	0.010342	blast,frame:-1 start:1627 end:227	12	13	16	110	104	152	28
Cluster-35308.95525	0.2	2.15	6.34	1636	565383222	XP_006357919.1	675	1.7e-68	PREDICTED: probable quinone oxidoreductase-like [Solanum tuberosum]	--	--	--	--	--	K00344	qor, CRYZ	NADPH2:quinone reductase	http://www.genome.jp/dbget-bin/www_bget?ko:K00344	P28304	398	3.1e-37	Quinone oxidoreductase 1 OS=Escherichia coli (strain K12) GN=qorA PE=1 SV=1	PF08240//PF00874	Alcohol dehydrogenase GroES-like domain//PRD domain	GO:0006355//GO:0055114	regulation of transcription, DNA-templated//oxidation-reduction process	--	--	--	--	KOG1197	Predicted quinone oxidoreductase	UP	5.1174	1.39e-17	UP	1.3826	0.0034942	UP	3.6932	2.11e-06	estscan,start:43 end:818	1.73	3.49	6.01	93.67	122.73	149.92	33.38
Cluster-35308.85744	0.37	1.45	4.25	3221	698478332	XP_009786331.1	3217	0	PREDICTED: glutamate receptor 3.3 isoform X1 [Nicotiana sylvestris]	--	--	--	--	--	K05387	GRIP	glutamate receptor, ionotropic, plant	http://www.genome.jp/dbget-bin/www_bget?ko:K05387	Q9C8E7	2832	0	Glutamate receptor 3.3 OS=Arabidopsis thaliana GN=GLR3.3 PE=2 SV=1	PF10613//PF00060	Ligated ion channel L-glutamate- and glycine-binding site//Ligand-gated ion channel	GO:0007165//GO:0007268//GO:0006811	signal transduction//synaptic transmission//ion transport	GO:0004970//GO:0005234	ionotropic glutamate receptor activity//extracellular-glutamate-gated ion channel activity	GO:0016020	membrane	--	--	UP	3.563	4.13e-14	UP	1.4291	0.00096402	UP	2.0946	0.010802	blast,frame:3 start:207 end:2972	0	19.73	25.99	165.85	186.86	178.86	65.08
Cluster-35308.57540	0.06	1.89	5.54	876	571539688	XP_003550408.2	457	1.7e-43	PREDICTED: probable salt tolerance-like protein At1g75540-like [Glycine max]	--	--	--	--	--	--	--	--	--	Q9LQZ7	410	6.7e-39	B-box zinc finger protein 21 OS=Arabidopsis thaliana GN=BBX21 PE=1 SV=1	PF05191//PF15172//PF00643	Adenylate kinase, active site lid//Prolactin-releasing peptide//B-box zinc finger	GO:0046034//GO:0006144//GO:0007165	ATP metabolic process//purine nucleobase metabolic process//signal transduction	GO:0008270//GO:0005179//GO:0004017	zinc ion binding//hormone activity//adenylate kinase activity	GO:0005622	intracellular	--	--	UP	7.0175	2.35e-11	UP	1.3274	0.04583	UP	5.6741	0.00019417	blast,frame:2 start:2 end:694	0.39	1.04	0	58.22	42.08	42.76	23.64
Cluster-35308.182896	0.2	5.88	17.25	601	743831101	XP_011023962.1	262	4.8e-21	PREDICTED: uncharacterized protein LOC105125282 [Populus euphratica]	--	--	--	--	--	--	--	--	--	--	--	--	--	--	--	--	--	--	--	--	--	--	--	UP	6.4884	4.04e-16	UP	1.3247	0.015354	UP	5.1103	1.8e-06	blast,frame:2 start:89 end:601	1.02	0	1.84	84.73	80.97	78.64	20.51
Cluster-35308.22015	0.04	0.71	2.08	1711	747082159	XP_011088388.1	888	3.5e-93	PREDICTED: uncharacterized protein At1g01500-like [Sesamum indicum]>gi|747082161|ref|XP_011088389.1| PREDICTED: uncharacterized protein At1g01500-like [Sesamum indicum]>gi|747082163|ref|XP_011088390.1| PREDICTED: uncharacterized protein At1g01500-like [Sesamum indicum]>gi|747082165|ref|XP_011088391.1| PREDICTED: uncharacterized protein At1g01500-like [Sesamum indicum]	703142817	XM_010109547.1	95	1.19e-39	Morus notabilis hypothetical protein partial mRNA	--	--	--	--	Q8GUH2	406	3.8e-38	Uncharacterized protein At1g01500 OS=Arabidopsis thaliana GN=At1g01500 PE=2 SV=1	--	--	--	--	--	--	--	--	--	--	UP	5.5844	7.93e-09	UP	1.3498	0.047934	UP	4.1759	0.0061469	blast,frame:-1 start:1276 end:329	0	0	2.64	29.27	49.74	48	22.18
Cluster-35308.124785	0.36	4.4	12.84	880	218202286	EEC84713.1	315	5e-27	hypothetical protein OsI_31673 [Oryza sativa Indica Group]	--	--	--	--	--	--	--	--	--	O48723	306	7.7e-27	Patatin-like protein 2 OS=Arabidopsis thaliana GN=PLP2 PE=1 SV=1	PF01734	Patatin-like phospholipase	GO:0006629	lipid metabolic process	--	--	--	--	--	--	UP	5.293	3.83e-17	UP	1.3285	0.0041316	UP	3.9213	2.38e-06	estscan,start:485 end:880	7.19	0	2.18	114.87	127.12	93.06	36.85
Cluster-35308.126350	0.31	1.26	3.66	1598	358346385	XP_003637249.1	447	4.5e-42	hypothetical protein MTR_078s1017 [Medicago truncatula]>gi|388495036|gb|AFK35584.1| unknown [Medicago truncatula]	--	--	--	--	--	--	--	--	--	--	--	--	--	PF06327	Domain of Unknown Function (DUF1053)	GO:0006144//GO:0006171	purine nucleobase metabolic process//cAMP biosynthetic process	GO:0004016	adenylate cyclase activity	GO:0005886	plasma membrane	--	--	UP	3.7832	1.6e-08	UP	1.3567	0.020722	UP	2.3656	0.017693	blast,frame:2 start:806 end:1342	0	0	17.08	67.5	64.75	73.97	17.25
Cluster-35308.104701	0.07	5.97	17.38	613	--	--	--	--	--	--	--	--	--	--	--	--	--	--	--	--	--	--	--	--	--	--	--	--	--	--	--	--	UP	7.832	2.83e-18	UP	1.2946	0.015147	UP	6.5241	5.47e-08	estscan,start:1 end:613	0	1	0	64.94	78.6	109.45	22.07
Cluster-35308.130501	0.13	1.33	3.86	1470	728812508	KHG00860.1	385	6.4e-35	Nudix hydrolase 2 -like protein [Gossypium arboreum]	--	--	--	--	--	--	--	--	--	Q94B74	312	2.6e-27	Nudix hydrolase 2 OS=Arabidopsis thaliana GN=NUDT2 PE=1 SV=1	PF15836//PF00293	SSTK-interacting protein, TSSK6-activating co-chaperone protein//NUDIX domain	--	--	GO:0016787//GO:0051087	hydrolase activity//chaperone binding	--	--	KOG0648	Predicted NUDIX hydrolase FGF-2 and related proteins	UP	5.1736	1.17e-11	UP	1.3647	0.029861	UP	3.7542	0.00038611	blast,frame:-3 start:1168 end:518|blast,frame:-2 start:539 end:177	2.38	0	4.15	75.56	49.76	70.7	15.92
Cluster-35308.90827	1.33	2.9	8.41	1427	697146132	XP_009627207.1	1093	4.9e-117	PREDICTED: transcription factor GTE1-like [Nicotiana tomentosiformis]	697146131	XM_009628912.1	239	8.82e-120	PREDICTED: Nicotiana tomentosiformis transcription factor GTE1-like (LOC104117801), mRNA	--	--	--	--	Q84XV2	739	7.7e-77	Transcription factor GTE1 OS=Arabidopsis thaliana GN=GTE1 PE=2 SV=1	PF09090//PF00439	MIF4G like//Bromodomain	GO:0016070	RNA metabolic process	GO:0005515	protein binding	--	--	--	--	UP	2.725	1.5e-08	UP	1.4005	0.0037314	UP	1.2815	0.047404	blast,frame:2 start:38 end:1207	29.99	11.07	24.47	139.95	117.58	154.79	31.89
Cluster-35308.135504	0.2	4.11	11.93	2131	848905595	XP_012852241.1	1611	6.3e-177	PREDICTED: protein YLS7 [Erythranthe guttatus]>gi|848905599|ref|XP_012852242.1| PREDICTED: protein YLS7 [Erythranthe guttatus]>gi|604305950|gb|EYU25007.1| hypothetical protein MIMGU_mgv1a004026mg [Erythranthe guttata]	--	--	--	--	--	--	--	--	--	Q8VYS5	1424	4.3e-156	Protein trichome birefringence-like 18 OS=Arabidopsis thaliana GN=TBL18 PE=2 SV=1	--	--	--	--	--	--	--	--	--	--	UP	5.722	3.28e-30	UP	1.3872	0.00046439	UP	4.3197	1.05e-10	blast,frame:3 start:246 end:1928	0	16.16	0	267.86	269.99	399.04	69.88
Cluster-35308.138060	0.19	1.57	4.56	3073	565350598	XP_006342255.1	2751	5.9e-309	PREDICTED: DNA repair protein RAD16-like [Solanum tuberosum]	568830793	XM_006469607.1	404	0	PREDICTED: Citrus sinensis ATP-dependent helicase rhp16-like (LOC102630106), transcript variant X3, mRNA	K15083	RAD16	DNA repair protein RAD16	http://www.genome.jp/dbget-bin/www_bget?ko:K15083	P79051	1185	3.2e-128	ATP-dependent helicase rhp16 OS=Schizosaccharomyces pombe (strain 972 / ATCC 24843) GN=rhp16 PE=3 SV=2	PF00097//PF14634//PF00176//PF13639	Zinc finger, C3HC4 type (RING finger)//zinc-RING finger domain//SNF2 family N-terminal domain//Ring finger domain	--	--	GO:0046872//GO:0005524//GO:0008270//GO:0005515	metal ion binding//ATP binding//zinc ion binding//protein binding	--	--	KOG1002	Nucleotide excision repair protein RAD16	UP	4.4758	3.99e-19	UP	1.3608	0.0011075	UP	3.0835	6.91e-07	blast,frame:-2 start:3072 end:487	4.11	11.63	7.54	151.14	161.83	226.94	54.35
Cluster-35308.107112	0.05	1.19	3.46	1738	629084970	KCW51327.1	292	4.6e-24	hypothetical protein EUGRSUZ_J00880 [Eucalyptus grandis]	--	--	--	--	--	--	--	--	--	Q8LD49	265	8.7e-22	Thioredoxin X, chloroplastic OS=Arabidopsis thaliana GN=ATHX PE=2 SV=2	PF17122//PF00085//PF08534//PF00578	Zinc-finger//Thioredoxin//Redoxin//AhpC/TSA family	GO:0055114//GO:0045454	oxidation-reduction process//cell redox homeostasis	GO:0008270//GO:0005515//GO:0016209//GO:0016491	zinc ion binding//protein binding//antioxidant activity//oxidoreductase activity	--	--	--	--	UP	6.2128	1.8e-14	UP	1.381	0.015128	UP	4.7925	1.95e-05	blast,frame:-1 start:442 end:218|blast,frame:-2 start:1737 end:1243	3.26	0	0	69.83	80.46	65.76	32.4
Cluster-35308.130404	6.73	20.62	59.72	612	698453800	XP_009780035.1	349	4e-31	PREDICTED: uncharacterized protein LOC104229148 [Nicotiana sylvestris]	255566964	XM_002524419.1	58	1.52e-19	Ricinus communis axonemal dynein light chain, putative, mRNA	K10418	DYNLL	dynein light chain LC8-type	http://www.genome.jp/dbget-bin/www_bget?ko:K10418	--	--	--	--	PF01221	Dynein light chain type 1	GO:0007017	microtubule-based process	--	--	GO:0005875	microtubule associated complex	--	--	UP	3.1604	1.85e-14	UP	1.316	0.00050529	UP	1.8069	0.00025739	blast,frame:-3 start:496 end:2	23.83	36.88	37.77	332.4	262.36	278.12	79.13
Cluster-35308.54774	0.03	1.16	3.34	1676	670387613	XP_008674362.1	1055	1.5e-112	PREDICTED: uncharacterized protein LOC103650567 isoform X1 [Zea mays]>gi|670387615|ref|XP_008674363.1| PREDICTED: uncharacterized protein LOC103650567 isoform X1 [Zea mays]>gi|670387617|ref|XP_008674364.1| PREDICTED: uncharacterized protein LOC103650567 isoform X1 [Zea mays]	--	--	--	--	--	--	--	--	--	--	--	--	--	--	--	--	--	--	--	--	--	--	--	UP	6.8178	3.59e-14	UP	1.3833	0.024673	UP	5.3734	1.63e-05	estscan,start:427 end:1463	0	0	2	54.11	64.69	79.89	25
Cluster-35308.148297	1.32	4.84	13.98	772	--	--	--	--	--	--	--	--	--	--	--	--	--	--	--	--	--	--	--	--	--	--	--	--	--	--	--	--	UP	3.5133	5.01e-10	UP	1.3597	0.01205	UP	2.1043	0.0055713	estscan,start:772 end:318; minus strand	7.65	3.18	17.4	90	87.66	120.03	27.51
Cluster-35308.118219	1.21	11.04	31.87	968	--	--	--	--	--	--	--	--	--	--	--	--	--	--	--	--	--	--	--	--	--	--	--	--	--	--	--	--	UP	4.7478	1.26e-25	UP	1.3233	0.00025413	UP	3.3861	1.57e-10	estscan,start:190 end:522	5.96	12.91	16.87	313.86	301.25	330.5	103.04
Cluster-35308.96554	0.12	3.63	10.49	1554	661877125	CDP18987.1	177	8.9e-11	unnamed protein product [Coffea canephora]	--	--	--	--	--	K01880	GARS, glyS1	glycyl-tRNA synthetase	http://www.genome.jp/dbget-bin/www_bget?ko:K01880	O23627	165	3.1e-10	Glycine--tRNA ligase, mitochondrial 1 OS=Arabidopsis thaliana GN=At1g29880 PE=1 SV=1	--	--	--	--	--	--	--	--	--	--	UP	6.5636	5.87e-28	UP	1.3461	0.0012709	UP	5.1848	1.16e-12	blast,frame:3 start:1068 end:1310	1.04	3.32	2.41	201.59	174.95	195.15	43.77
Cluster-35308.99569	1.6	5.15	14.86	2174	697094337	XP_009605815.1	1500	4.8e-164	PREDICTED: BTB/POZ domain-containing protein At3g19850-like [Nicotiana tomentosiformis]>gi|697094339|ref|XP_009605822.1| PREDICTED: BTB/POZ domain-containing protein At3g19850-like [Nicotiana tomentosiformis]	743782397	XM_011018709.1	104	1.51e-44	PREDICTED: Populus euphratica BTB/POZ domain-containing protein At1g50280 (LOC105120489), mRNA	--	--	--	--	Q9LT24	802	5.8e-84	BTB/POZ domain-containing protein At3g19850 OS=Arabidopsis thaliana GN=At3g19850 PE=2 SV=1	PF02535//PF03611	ZIP Zinc transporter//PTS system sugar-specific permease component	GO:0030001//GO:0009401//GO:0055085	metal ion transport//phosphoenolpyruvate-dependent sugar phosphotransferase system//transmembrane transport	GO:0046873	metal ion transmembrane transporter activity	GO:0016020//GO:0016021	membrane//integral component of membrane	--	--	UP	3.2619	1.86e-16	UP	1.3623	0.00015839	UP	1.8596	5.13e-05	blast,frame:1 start:196 end:1890	36	37	56	379	413	409	104
Cluster-35308.134133	0.12	84.72	244.42	467	--	--	--	--	--	--	--	--	--	--	--	--	--	--	--	--	--	--	PF07740	Ion channel inhibitory toxin	GO:0006810//GO:0009405	transport//pathogenesis	GO:0008200	ion channel inhibitor activity	GO:0005576	extracellular region	--	--	UP	11.067	4.6e-61	UP	1.2944	0.00016491	UP	9.7343	6.52e-21	estscan,start:467 end:305; minus strand	1	0	0	620	831.95	631.99	146
Cluster-35308.126075	1	5.84	16.84	1029	848857005	XP_012827686.1	399	1.1e-36	PREDICTED: GATA transcription factor 16 [Erythranthe guttatus]>gi|604345416|gb|EYU43998.1| hypothetical protein MIMGU_mgv1a015325mg [Erythranthe guttata]	--	--	--	--	--	--	--	--	--	Q8LG10	251	2.2e-20	GATA transcription factor 15 OS=Arabidopsis thaliana GN=GATA15 PE=2 SV=2	PF00320	GATA zinc finger	GO:0006355	regulation of transcription, DNA-templated	GO:0003700//GO:0043565//GO:0008270	transcription factor activity, sequence-specific DNA binding//sequence-specific DNA binding//zinc ion binding	GO:0005667	transcription factor complex	--	--	UP	4.1377	3.84e-16	UP	1.3249	0.0010294	UP	2.7658	9.9e-06	estscan,start:693 end:187; minus strand	7.95	5.62	18.84	226.98	172.77	146.29	62.15
Cluster-35308.25945	0.05	4.26	12.27	702	731402763	XP_010654790.1	254	4.7e-20	PREDICTED: EPIDERMAL PATTERNING FACTOR-like protein 8 [Vitis vinifera]	593267143	XM_007135688.1	41	4.95e-10	Phaseolus vulgaris hypothetical protein (PHAVU_010G155400g) mRNA, complete cds	--	--	--	--	Q1PEY6	125	6e-06	EPIDERMAL PATTERNING FACTOR-like protein 6 OS=Arabidopsis thaliana GN=EPFL6 PE=1 SV=1	--	--	--	--	--	--	--	--	--	--	UP	7.8613	1.01e-16	UP	1.346	0.026544	UP	6.4754	3.66e-07	blast,frame:-1 start:702 end:193	1	0	0	71.89	74.05	80	19.68
Cluster-35308.144452	0.38	2.38	6.86	965	769810826	XP_011623950.1	358	5.6e-32	PREDICTED: LOW QUALITY PROTEIN: uncharacterized aarF domain-containing protein kinase At1g79600, chloroplastic [Amborella trichopoda]	764547123	XM_004291938.2	64	1.13e-22	PREDICTED: Fragaria vesca subsp. vesca uncharacterized aarF domain-containing protein kinase At1g79600, chloroplastic (LOC101306696), mRNA	K08869	ADCK, ABC1	aarF domain-containing kinase	http://www.genome.jp/dbget-bin/www_bget?ko:K08869	Q55680	267	2.8e-22	Uncharacterized protein sll0005 OS=Synechocystis sp. (strain PCC 6803 / Kazusa) GN=sll0005 PE=3 SV=1	--	--	--	--	--	--	--	--	--	--	UP	4.1067	6.05e-10	UP	1.377	0.032852	UP	2.7061	0.0027865	estscan,start:518 end:965	4.4	6.89	0	60.92	49.08	90.91	15.33
Cluster-35308.89302	0	16.71	36.09	969	698551069	XP_009769190.1	517	2.1e-50	PREDICTED: thiosulfate sulfurtransferase 16, chloroplastic-like [Nicotiana sylvestris]>gi|71081904|gb|AAZ23261.1| senescence-associated protein [Nicotiana tabacum]	--	--	--	--	--	--	--	--	--	Q38853	395	4.1e-37	Rhodanese-like domain-containing protein 15, chloroplastic OS=Arabidopsis thaliana GN=STR15 PE=2 SV=1	--	--	--	--	--	--	--	--	--	--	UP	Inf	1.24e-40	UP	0.87762	0.016468	UP	Inf	6.09e-24	blast,frame:3 start:54 end:632	0	0	0	318.6	291.85	455.59	183.77
Cluster-35308.116675	0.16	3.92	11.23	2877	34305617	AAQ63615.1	1024	1e-108	anthocyanidin 3-O-glucoside-6''-O-malonyltransferase [Chrysanthemum x morifolium]	388514958	BT145747.1	191	8.67e-93	Medicago truncatula clone JCVI-FLMt-6G11 unknown mRNA	--	--	--	--	Q8GSN8	893	2.2e-94	Malonyl-coenzyme A:anthocyanin 3-O-glucoside-6''-O-malonyltransferase OS=Dahlia pinnata GN=3MAT PE=1 SV=1	PF05920//PF01708//PF11264//PF02458	Homeobox KN domain//Geminivirus putative movement protein//Thylakoid formation protein//Transferase family	GO:0015979//GO:0006355//GO:0010207//GO:0046740	photosynthesis//regulation of transcription, DNA-templated//photosystem II assembly//transport of virus in host, cell to cell	GO:0003677//GO:0016747	DNA binding//transferase activity, transferring acyl groups other than amino-acyl groups	GO:0016021	integral component of membrane	--	--	UP	6.39	2.25e-27	UP	1.3577	0.00018729	UP	4.984	4.8e-19	blast,frame:2 start:2 end:1048	4.31	2.4	10.41	375.97	531.27	341.49	144.9
Cluster-35308.128583	11.81	78.43	224.55	301	672206117	XP_008779346.1	305	2.5e-26	PREDICTED: salutaridine reductase-like [Phoenix dactylifera]	--	--	--	--	--	K15095	E1.1.1.208	(+)-neomenthol dehydrogenase	http://www.genome.jp/dbget-bin/www_bget?ko:K15095	Q9M2E2	254	2.8e-21	(+)-neomenthol dehydrogenase OS=Arabidopsis thaliana GN=SDR1 PE=1 SV=1	PF00106	short chain dehydrogenase	GO:0008152	metabolic process	GO:0016491	oxidoreductase activity	--	--	--	--	UP	4.2588	1.86e-15	UP	1.1745	0.027147	UP	3.0424	0.0067001	estscan,start:301 end:1; minus strand	5	7	10	153	130	126	35
Cluster-35308.120216	0.07	1.3	3.71	2717	225446619	XP_002280724.1	2928	0	PREDICTED: serine/threonine-protein kinase EDR1 isoform X2 [Vitis vinifera]>gi|302143427|emb|CBI21988.3| unnamed protein product [Vitis vinifera]	731409007	XM_010658739.1	386	0	PREDICTED: Vitis vinifera serine/threonine-protein kinase EDR1 (LOC100255804), transcript variant X3, mRNA	--	--	--	--	Q05609	630	6.4e-64	Serine/threonine-protein kinase CTR1 OS=Arabidopsis thaliana GN=CTR1 PE=1 SV=1	PF00069//PF07714//PF08649	Protein kinase domain//Protein tyrosine kinase//DASH complex subunit Dad1	GO:0016310//GO:0009069//GO:0030472//GO:0006468	phosphorylation//serine family amino acid metabolic process//mitotic spindle organization in nucleus//protein phosphorylation	GO:0004674//GO:0004672//GO:0005524	protein serine/threonine kinase activity//protein kinase activity//ATP binding	GO:0042729//GO:0072686	DASH complex//mitotic spindle	--	--	UP	5.9554	3.23e-20	UP	1.284	0.0029266	UP	4.6116	1.51e-06	estscan,start:2717 end:348; minus strand	0	0	7.23	119.51	100.22	163.22	47.76
Cluster-35308.138718	2.53	17.3	49.48	472	658060394	XP_008366034.1	151	2.8e-08	PREDICTED: probable LRR receptor-like serine/threonine-protein kinase At1g07650 [Malus domestica]	--	--	--	--	--	--	--	--	--	--	--	--	--	PF00331	Glycosyl hydrolase family 10	GO:0005975	carbohydrate metabolic process	GO:0004553	hydrolase activity, hydrolyzing O-glycosyl compounds	--	--	--	--	UP	4.2979	2.92e-16	UP	1.2615	0.0042996	UP	3.0024	5.85e-06	estscan,start:472 end:161; minus strand	4	10	8	144	161	127	47
Cluster-35308.104467	3.6	10.47	29.94	856	661879559	CDP16632.1	148	1.1e-07	unnamed protein product [Coffea canephora]	--	--	--	--	--	--	--	--	--	--	--	--	--	--	--	--	--	--	--	--	--	--	--	UP	3.0778	3.48e-13	UP	1.364	0.0010504	UP	1.6757	0.0038787	blast,frame:-2 start:810 end:1	38.8	24.99	25.96	230.63	253.82	262.2	56.74
Cluster-35308.141042	0.55	3.72	10.63	1476	--	--	--	--	--	--	--	--	--	--	--	--	--	--	--	--	--	--	--	--	--	--	--	--	--	--	--	--	UP	4.3365	3.55e-18	UP	1.3513	0.0012362	UP	2.9439	2.09e-06	estscan,start:1 end:154	8	7	13	154	206	185	71
Cluster-35308.53298	0	0.46	3.4	1226	848888009	XP_012844222.1	392	8.2e-36	PREDICTED: uncharacterized protein At2g29880-like [Erythranthe guttatus]	--	--	--	--	--	--	--	--	--	--	--	--	--	--	--	--	--	--	--	--	--	--	--	UP	Inf	5.08e-12	UP	2.7558	0.00025118	UP	Inf	0.035476	blast,frame:3 start:15 end:1022	0	0	0	55.04	32.95	49.82	3
Cluster-35308.172567	0.03	0.37	1.07	4105	147783272	CAN70817.1	1581	3.7e-173	hypothetical protein VITISV_029336 [Vitis vinifera]	418724929	JQ417827.1	146	1.29e-67	Hypochaeris glabra clone pHglco9 retrotransposon Ty1-copia-like reverse trancriptase (RT) gene, partial sequence	--	--	--	--	P10978	890	6.9e-94	Retrovirus-related Pol polyprotein from transposon TNT 1-94 OS=Nicotiana tabacum PE=2 SV=1	PF00665//PF03529	Integrase core domain//Otx1 transcription factor	GO:0007275//GO:0015074	multicellular organismal development//DNA integration	GO:0003700	transcription factor activity, sequence-specific DNA binding	GO:0005667//GO:0005634	transcription factor complex//nucleus	--	--	UP	5.0367	9.56e-11	UP	1.3316	0.038381	UP	3.6815	0.00074757	blast,frame:-1 start:4060 end:2948|blast,frame:-2 start:2997 end:10	2.45	3.24	0	55.6	47.12	70	15.04
Cluster-35308.84161	0.31	1.44	4.11	2605	728851104	KHG30547.1	720	1.6e-73	DNA repair protein recA 1, chloroplastic [Gossypium arboreum]	593262279	XM_007133257.1	279	9.46e-142	Phaseolus vulgaris hypothetical protein (PHAVU_011G169700g) mRNA, complete cds	K03553	recA	recombination protein RecA	http://www.genome.jp/dbget-bin/www_bget?ko:K03553	Q39199	696	1.4e-71	DNA repair protein recA homolog 1, chloroplastic OS=Arabidopsis thaliana GN=RECA PE=2 SV=1	PF00005//PF00154//PF01637	ABC transporter//recA bacterial DNA recombination protein//Archaeal ATPase	GO:0009432//GO:0006281	SOS response//DNA repair	GO:0016887//GO:0003697//GO:0005524	ATPase activity//single-stranded DNA binding//ATP binding	--	--	--	--	UP	3.6798	3.27e-13	UP	1.3143	0.0025262	UP	2.3368	0.00046733	blast,frame:-1 start:2605 end:1829	8.19	16.02	6.66	120.91	129.6	155.32	42.14
Cluster-35308.171449	0.63	2.53	7.22	1384	848922830	XP_012857838.1	287	1.4e-23	PREDICTED: uncharacterized protein LOC105977114 [Erythranthe guttatus]>gi|604300468|gb|EYU20286.1| hypothetical protein MIMGU_mgv1a012905mg [Erythranthe guttata]	--	--	--	--	--	--	--	--	--	--	--	--	--	--	--	--	--	--	--	--	--	--	--	UP	3.621	2.16e-11	UP	1.3752	0.0065268	UP	2.2022	0.002086	blast,frame:2 start:2 end:544	11.27	5.24	13.35	99.07	104.52	136.71	35.36
Cluster-35308.106795	0.65	4.69	13.38	1522	297742269	CBI34418.3	692	1.7e-70	unnamed protein product [Vitis vinifera]	731377983	XM_010660285.1	326	4.08e-168	PREDICTED: Vitis vinifera GDT1-like protein 1, chloroplastic (LOC100248452), transcript variant X2, mRNA	--	--	--	--	B8AAM2	575	8.6e-58	GDT1-like protein 1, chloroplastic OS=Oryza sativa subsp. indica GN=OsI_00941 PE=3 SV=2	PF01169	Uncharacterized protein family UPF0016	--	--	--	--	GO:0016020	membrane	KOG2881	Predicted membrane protein	UP	4.4399	3.89e-21	UP	1.3052	0.00042369	UP	3.0946	1.04e-06	blast,frame:-3 start:1310 end:210	15.86	7.5	11.14	272.53	228.93	211.59	87.85
Cluster-35308.79540	1.03	4.27	12.17	1469	702518443	XP_010042438.1	1217	2.1e-131	PREDICTED: probable aldo-keto reductase 2 [Eucalyptus grandis]	747055391	XM_011075632.1	92	4.73e-38	PREDICTED: Sesamum indicum auxin-induced protein PCNT115-like (LOC105158771), transcript variant X3, mRNA	--	--	--	--	Q93ZN2	1154	6e-125	Probable aldo-keto reductase 4 OS=Arabidopsis thaliana GN=At1g60710 PE=2 SV=1	--	--	--	--	--	--	--	--	--	--	UP	3.6612	2.3e-15	UP	1.3572	0.0012504	UP	2.2581	6.28e-05	blast,frame:-1 start:1277 end:156	16	9.5	27	224	218	180	48.87
Cluster-35308.44583	0.77	2.13	6.06	2131	225448900	XP_002264719.1	1575	9.5e-173	PREDICTED: acyl-CoA-binding domain-containing protein 4 [Vitis vinifera]>gi|731412342|ref|XP_010658328.1| PREDICTED: acyl-CoA-binding domain-containing protein 4 [Vitis vinifera]>gi|296085942|emb|CBI31383.3| unnamed protein product [Vitis vinifera]	--	--	--	--	--	--	--	--	--	Q9MA55	1037	3.2e-111	Acyl-CoA-binding domain-containing protein 4 OS=Arabidopsis thaliana GN=ACBP4 PE=1 SV=1	PF10473//PF07646//PF01344//PF15898//PF04111//PF13851//PF02465//PF02601//PF04513//PF14073//PF07851//PF05008//PF00170	Leucine-rich repeats of kinetochore protein Cenp-F/LEK1//Kelch motif//Kelch motif//cGMP-dependent protein kinase interacting domain//Autophagy protein Apg6//Growth-arrest specific micro-tubule binding//Flagellar hook-associated protein 2 N-terminus//Exonuclease VII, large subunit//Baculovirus polyhedron envelope protein, PEP, C terminus//Centrosome localisation domain of Cep57//TMPIT-like protein…	GO:0006886//GO:0048870//GO:0006914//GO:0006308//GO:0006355	intracellular protein transport//cell motility//autophagy//DNA catabolic process//regulation of transcription, DNA-templated	GO:0042802//GO:0045502//GO:0042803//GO:0005515//GO:0043565//GO:0043015//GO:0008134//GO:0019901//GO:0008855//GO:0005198//GO:0003700	identical protein binding//dynein binding//protein homodimerization activity//protein binding//sequence-specific DNA binding//gamma-tubulin binding//transcription factor binding//protein kinase binding//exodeoxyribonuclease VII activity//structural molecule activity//transcription factor activity, sequence-specific DNA binding	GO:0030286//GO:0019028//GO:0016020//GO:0016021//GO:0009424//GO:0045298//GO:0009318//GO:0005667//GO:0031514//GO:0019031	dynein complex//viral capsid//membrane//integral component of membrane//bacterial-type flagellum hook//tubulin complex//exodeoxyribonuclease VII complex//transcription factor complex//motile cilium//viral envelope	KOG0379	Kelch repeat-containing proteins	UP	3.0407	7.56e-11	UP	1.3592	0.0022071	UP	1.6427	0.0067717	blast,frame:-2 start:1884 end:385	17.5	19.09	24.16	150.53	199.76	131.1	43.9
Cluster-35308.187072	2	4.37	12.44	1334	39598908	AAR28998.1	1314	1.1e-142	CMV 1a interacting protein 1 [Nicotiana tabacum]	--	--	--	--	--	--	--	--	--	P49016	165	2.6e-10	Demethylmenaquinone methyltransferase OS=Lactococcus lactis subsp. lactis (strain IL1403) GN=menG PE=3 SV=1	PF02056//PF00891//PF03141//PF05401//PF09243//PF01209//PF05175//PF05891//PF08241	Family 4 glycosyl hydrolase//O-methyltransferase//Putative S-adenosyl-L-methionine-dependent methyltransferase//Nodulation protein S (NodS)//Mitochondrial small ribosomal subunit Rsm22//ubiE/COQ5 methyltransferase family//Methyltransferase small domain//AdoMet dependent proline di-methyltransferase//Methyltransferase domain	GO:0005975//GO:0008152//GO:0006480//GO:0006412//GO:0009877//GO:0009312	carbohydrate metabolic process//metabolic process//N-terminal protein amino acid methylation//translation//nodulation//oligosaccharide biosynthetic process	GO:0004553//GO:0008757//GO:0008168//GO:0008171	hydrolase activity, hydrolyzing O-glycosyl compounds//S-adenosylmethionine-dependent methyltransferase activity//methyltransferase activity//O-methyltransferase activity	--	--	--	--	UP	2.6423	1.31e-09	UP	1.3444	0.0013672	UP	1.2618	0.027726	blast,frame:2 start:41 end:1171	22.54	37.64	29.96	232.52	174.6	157.08	57.55
Cluster-35308.169475	4.07	7.83	22.24	1842	848862437	XP_012832000.1	453	1e-42	PREDICTED: uncharacterized protein LOC105952947 [Erythranthe guttatus]	--	--	--	--	--	--	--	--	--	--	--	--	--	PF16719//PF17085	SAWADEE domain//Unique cartilage matrix associated protein	GO:0045667	regulation of osteoblast differentiation	GO:0003682	chromatin binding	GO:0000785	chromatin	--	--	UP	2.5155	2.25e-11	UP	1.3616	0.00015829	UP	1.1116	0.012141	blast,frame:-1 start:1776 end:283	93.3	59.43	118.27	464.32	510.88	508.99	139.48
Cluster-35308.114223	0.08	7.35	20.84	1516	747071445	XP_011082592.1	732	3.8e-75	PREDICTED: protein LONGIFOLIA 1-like [Sesamum indicum]	--	--	--	--	--	--	--	--	--	--	--	--	--	--	--	--	--	--	--	--	--	--	--	UP	8.0426	4.39e-43	UP	1.3088	0.00025311	UP	6.7084	1.55e-23	blast,frame:-1 start:1369 end:2	2.25	1.91	0	328.21	325.89	443.73	102.24
Cluster-35308.82964	0.63	4.62	13.08	2231	747095177	XP_011095452.1	2376	1.3e-265	PREDICTED: EH domain-containing protein 1-like [Sesamum indicum]	697160772	XM_009590867.1	531	0	PREDICTED: Nicotiana tomentosiformis EH domain-containing protein 1-like (LOC104086573), transcript variant X1, mRNA	K12483	EHD1	EH domain-containing protein 1	http://www.genome.jp/dbget-bin/www_bget?ko:K12483	Q94CF0	2258	8.8e-253	EH domain-containing protein 1 OS=Arabidopsis thaliana GN=EHD1 PE=1 SV=1	PF13499//PF12763//PF13405//PF13833//PF01926//PF02367//PF08477//PF00036//PF13202	EF-hand domain pair//Cytoskeletal-regulatory complex EF hand//EF-hand domain//EF-hand domain pair//50S ribosome-binding GTPase//Threonylcarbamoyl adenosine biosynthesis protein TsaE//Ras of Complex, Roc, domain of DAPkinase//EF hand//EF hand	GO:0002949//GO:0007264	tRNA threonylcarbamoyladenosine modification//small GTPase mediated signal transduction	GO:0005525//GO:0005515//GO:0005509	GTP binding//protein binding//calcium ion binding	--	--	KOG1954	Endocytosis/signaling protein EHD1	UP	4.3849	1.18e-24	UP	1.3506	0.00030822	UP	3.0002	4.79e-10	blast,frame:1 start:247 end:1887	5.73	26.41	20.35	366.57	358.52	364.04	92.72
Cluster-35308.121934	0	1.58	4.88	1913	568876586	XP_006491358.1	667	1.7e-67	PREDICTED: protein IQ-DOMAIN 1-like [Citrus sinensis]	565499131	XM_006307143.1	101	6.16e-43	Capsella rubella hypothetical protein (CARUB_v10008796mg) mRNA, complete cds	--	--	--	--	Q8LPG9	155	5.4e-09	Protein IQ-DOMAIN 14 OS=Arabidopsis thaliana GN=IQD14 PE=1 SV=1	PF00612	IQ calmodulin-binding motif	--	--	GO:0005515	protein binding	--	--	--	--	UP	Inf	3.17e-24	UP	1.4472	0.0025537	UP	Inf	1.28e-10	blast,frame:-1 start:1124 end:318|blast,frame:-3 start:1911 end:1330	0	0	0	137.43	95.58	107.73	25.86
Cluster-35308.123060	0.33	4.34	12.25	1781	661875885	CDP19829.1	955	6.2e-101	unnamed protein product [Coffea canephora]	255542425	XM_002512230.1	68	1.27e-24	Ricinus communis hypothetical protein, mRNA	--	--	--	--	Q9SKN2	898	3.5e-95	Double-stranded RNA-binding protein 2 OS=Arabidopsis thaliana GN=DRB2 PE=1 SV=1	PF03368	Dicer dimerisation domain	GO:0051252	regulation of RNA metabolic process	GO:0016891	endoribonuclease activity, producing 5'-phosphomonoesters	--	--	--	--	UP	5.3554	1.19e-26	UP	1.3274	0.00066645	UP	3.974	1.59e-11	blast,frame:2 start:2 end:1243	7.13	0	14.05	276.81	205.85	300.17	85.51
Cluster-35308.154108	0.53	1.8	5.06	1447	697142542	XP_009625377.1	1430	4.2e-156	PREDICTED: uncharacterized protein LOC104116259 [Nicotiana tomentosiformis]	802540468	XM_012221233.1	375	0	PREDICTED: Jatropha curcas uncharacterized LOC105637672 (LOC105637672), mRNA	--	--	--	--	--	--	--	--	PF00684	DnaJ central domain	--	--	GO:0031072//GO:0051082	heat shock protein binding//unfolded protein binding	--	--	--	--	UP	3.4413	1.25e-08	UP	1.3173	0.014684	UP	2.0658	0.025059	blast,frame:-1 start:1303 end:308	3.47	0	22.93	75.63	72.31	103.85	35.73
Cluster-35308.66338	1.54	3.02	8.49	2300	697155491	XP_009631990.1	1557	1.3e-170	PREDICTED: uncharacterized protein LOC104121649 [Nicotiana tomentosiformis]	835925854	XM_012843563.1	71	3.53e-26	PREDICTED: Setaria italica transcriptional regulator ATRX-like (LOC101768321), mRNA	--	--	--	--	--	--	--	--	--	--	--	--	--	--	--	--	--	--	UP	2.489	1.8e-09	UP	1.3485	0.00088625	UP	1.1019	0.036536	blast,frame:-2 start:2299 end:278	48.88	36.98	46.99	206.94	266.37	257.3	72.48
Cluster-35308.113710	0.1	2.69	7.55	1411	308081706	NP_001182780.1	484	2e-46	retinol dehydrogenase 11 [Zea mays]>gi|194700700|gb|ACF84434.1| unknown [Zea mays]>gi|194703196|gb|ACF85682.1| unknown [Zea mays]>gi|219888251|gb|ACL54500.1| unknown [Zea mays]>gi|414876322|tpg|DAA53453.1| TPA: retinol dehydrogenase 11 [Zea mays]	--	--	--	--	--	--	--	--	--	Q6RVV4	416	2.2e-39	Short-chain dehydrogenase TIC 32, chloroplastic OS=Pisum sativum GN=TIC32 PE=1 SV=1	--	--	GO:0009860//GO:0055114	pollen tube growth//oxidation-reduction process	GO:0016491//GO:0000166	oxidoreductase activity//nucleotide binding	--	--	KOG1208	Dehydrogenases with different specificities (related to short-chain alcohol dehydrogenases)	UP	6.2909	7.77e-20	UP	1.3177	0.0052594	UP	4.9257	9.28e-09	blast,frame:-3 start:623 end:249|blast,frame:-1 start:820 end:662	1.01	1.01	3.11	155.68	114.49	97.52	36.94
Cluster-35308.39211	0.09	1.13	3.17	1695	734370613	KHN19371.1	911	7.5e-96	DnaJ like subfamily B member 13 [Glycine soja]	743850322	XM_011030400.1	113	1.16e-49	PREDICTED: Populus euphratica dnaJ homolog subfamily B member 1-like (LOC105128639), mRNA	K09510	DNAJB4	DnaJ homolog subfamily B member 4	http://www.genome.jp/dbget-bin/www_bget?ko:K09510	P59910	411	1e-38	DnaJ homolog subfamily B member 13 OS=Homo sapiens GN=DNAJB13 PE=2 SV=1	--	--	--	--	--	--	--	--	--	--	UP	5.1572	6.77e-12	UP	1.33	0.037896	UP	3.8053	0.00019506	blast,frame:-1 start:1578 end:751	1.11	4.38	0	85.48	47.71	59	15.59
Cluster-35308.106408	0.2	40.89	114.82	574	870858988	KMT10452.1	163	1.4e-09	hypothetical protein BVRB_5g115790 [Beta vulgaris subsp. vulgaris]	--	--	--	--	--	--	--	--	--	B5LZ79	159	5.6e-10	Defensin-like protein OS=Gymnadenia conopsea PE=1 SV=1	PF00451//PF00537//PF01097	Scorpion short toxin, BmKK2//Scorpion toxin-like domain//Arthropod defensin	GO:0009405//GO:0006952//GO:0006810	pathogenesis//defense response//transport	GO:0008200	ion channel inhibitor activity	GO:0005576	extracellular region	--	--	UP	9.5718	1.01e-19	UP	1.2869	0.044337	UP	8.25	2.2e-19	blast,frame:-2 start:573 end:268	0	1.44	1.12	417.8	710.36	382.01	112.27
Cluster-35308.115087	12.52	33.97	95.32	1120	302143997	CBI23102.3	698	2.5e-71	unnamed protein product [Vitis vinifera]	--	--	--	--	--	--	--	--	--	--	--	--	--	PF00403//PF10152//PF04546	Heavy-metal-associated domain//Predicted coiled-coil domain-containing protein (DUF2360)//Sigma-70, non-essential region	GO:0006355//GO:0030001//GO:0006352	regulation of transcription, DNA-templated//metal ion transport//DNA-templated transcription, initiation	GO:0003700//GO:0046872//GO:0003677//GO:0016987	transcription factor activity, sequence-specific DNA binding//metal ion binding//DNA binding//sigma factor activity	GO:0005667//GO:0071203	transcription factor complex//WASH complex	--	--	UP	2.9925	4.3e-17	UP	1.3188	6.17e-05	UP	1.6312	1.97e-05	blast,frame:-2 start:1095 end:124	124.24	108.16	219.49	1089.21	1170.07	1185.07	322.01
Cluster-35308.130300	1.23	4.52	12.67	1510	593700321	XP_007150599.1	614	1.8e-61	hypothetical protein PHAVU_005G165600g [Phaseolus vulgaris]>gi|561023863|gb|ESW22593.1| hypothetical protein PHAVU_005G165600g [Phaseolus vulgaris]	802577585	XM_012213686.1	132	2.83e-60	PREDICTED: Jatropha curcas auxin-responsive protein IAA26-like (LOC105631536), mRNA	K14484	IAA	auxin-responsive protein IAA	http://www.genome.jp/dbget-bin/www_bget?ko:K14484	O24408	557	1e-55	Auxin-responsive protein IAA18 OS=Arabidopsis thaliana GN=IAA18 PE=1 SV=2	PF02309	AUX/IAA family	GO:0006355	regulation of transcription, DNA-templated	--	--	GO:0005634	nucleus	--	--	UP	3.3686	2.63e-14	UP	1.3187	0.001163	UP	2.0107	0.00019695	blast,frame:-1 start:985 end:260	25.54	16.68	22.69	215.78	186.85	261.51	65.46
Cluster-35308.154885	0.21	5.43	15.21	1630	661896170	CDP00748.1	373	1.7e-33	unnamed protein product [Coffea canephora]	731369736	XM_002284096.2	133	8.51e-61	PREDICTED: Vitis vinifera uncharacterized protein DDB_G0280315 (LOC100249220), mRNA	--	--	--	--	Q94BT9	140	2.5e-07	Copper transport protein ATX1 OS=Arabidopsis thaliana GN=ATX1 PE=1 SV=1	PF04889//PF00403	Cwf15/Cwc15 cell cycle control protein//Heavy-metal-associated domain	GO:0030001//GO:0000398	metal ion transport//mRNA splicing, via spliceosome	GO:0046872	metal ion binding	GO:0005681	spliceosomal complex	--	--	UP	6.1817	9.72e-33	UP	1.336	0.00085934	UP	4.8116	5.06e-11	blast,frame:2 start:8 end:1396	1	6	5	247	264	363	70
Cluster-35308.188992	0.13	0.62	1.74	2885	566179093	XP_002309785.2	1589	3.1e-174	hypothetical protein POPTR_0007s01680g [Populus trichocarpa]>gi|550333910|gb|EEE90235.2| hypothetical protein POPTR_0007s01680g [Populus trichocarpa]	747055206	XM_011075538.1	113	1.99e-49	PREDICTED: Sesamum indicum uncharacterized LOC105158698 (LOC105158698), mRNA	--	--	--	--	--	--	--	--	--	--	--	--	--	--	--	--	--	--	UP	3.7812	1.12e-08	UP	1.2794	0.026464	UP	2.4688	0.010691	blast,frame:1 start:649 end:2679	4.45	6.19	4.14	65.69	62.21	65.47	24.63
Cluster-35308.107484	8.43	21.98	61.43	1391	596295641	XP_007227039.1	1584	5.6e-174	hypothetical protein PRUPE_ppa000209mg [Prunus persica]>gi|462423975|gb|EMJ28238.1| hypothetical protein PRUPE_ppa000209mg [Prunus persica]	823135285	XM_012611960.1	457	0	PREDICTED: Gossypium raimondii alpha-glucan water dikinase, chloroplastic-like (LOC105785797), transcript variant X2, mRNA	K08244	E2.7.9.4	alpha-glucan, water dikinase	http://www.genome.jp/dbget-bin/www_bget?ko:K08244	Q9AWA5	1536	2.9e-169	Alpha-glucan water dikinase, chloroplastic OS=Solanum tuberosum GN=R1 PE=1 SV=2	PF01326	Pyruvate phosphate dikinase, PEP/pyruvate binding domain	GO:0016310	phosphorylation	GO:0005524//GO:0016301	ATP binding//kinase activity	--	--	--	--	UP	2.907	3.83e-16	UP	1.3129	6.66e-05	UP	1.5542	6.85e-05	blast,frame:1 start:1 end:1122	163.93	92.76	144.77	907.75	1005.16	1012.13	294.11
Cluster-35308.75232	0	0.97	3.33	1689	460379543	XP_004235521.1	694	1.1e-70	PREDICTED: uncharacterized protein LOC101243687 isoform X2 [Solanum lycopersicum]	802574871	XM_012213395.1	54	7.27e-17	PREDICTED: Jatropha curcas uncharacterized LOC105631316 (LOC105631316), mRNA	--	--	--	--	--	--	--	--	PF16983//PF07460	Molybdate transporter of MFS superfamily//NUMOD3 motif (2 copies)	GO:0015689	molybdate ion transport	GO:0015098//GO:0003677	molybdate ion transmembrane transporter activity//DNA binding	--	--	--	--	UP	Inf	2.87e-16	UP	1.6354	0.0047761	UP	Inf	8.15e-05	blast,frame:1 start:109 end:1491	0	0	0	62.68	59.25	78.06	27.45
Cluster-35308.119656	0.09	54.15	151	777	698485209	XP_009789384.1	426	5.9e-40	PREDICTED: photosystem I subunit O-like isoform X1 [Nicotiana sylvestris]>gi|6996562|emb|CAB75430.1| putative 16kDa membrane protein [Nicotiana tabacum]	--	--	--	--	--	K14332	psaO	photosystem I subunit PsaO	http://www.genome.jp/dbget-bin/www_bget?ko:K14332	Q949Q5	378	3.1e-35	Photosystem I subunit O OS=Arabidopsis thaliana GN=PSAO PE=1 SV=1	--	--	--	--	--	--	--	--	--	--	UP	10.874	6.33e-24	UP	1.258	0.026892	UP	9.5538	1.18e-19	blast,frame:-1 start:777 end:385|blast,frame:-2 start:332 end:210	0	0	2.05	1469.68	1078.37	738.2	419.45
Cluster-35308.162578	0.35	1.18	3.29	2724	502082401	XP_004487155.1	360	9.4e-32	PREDICTED: uncharacterized protein LOC101499726 isoform X1 [Cicer arietinum]	--	--	--	--	--	--	--	--	--	--	--	--	--	PF00913//PF02902	Trypanosome variant surface glycoprotein (A-type)//Ulp1 protease family, C-terminal catalytic domain	GO:0020012//GO:0006508	evasion or tolerance of host immune response//proteolysis	GO:0008234	cysteine-type peptidase activity	--	--	--	--	UP	3.1274	7.39e-08	UP	1.2801	0.0065517	UP	1.8236	0.0075804	blast,frame:3 start:303 end:2537	16.36	20.68	0	100.42	84.88	154.74	42.63
Cluster-35308.126553	0.02	5.52	15.38	2621	720000310	XP_010255984.1	2075	1.2e-230	PREDICTED: long chain acyl-CoA synthetase 6, peroxisomal-like [Nelumbo nucifera]	683418398	KJ960228.1	511	0	Camellia oleifera cultivar Huashuo long-chain acyl-CoA synthetase 1 (LACS1) mRNA, complete cds	K01897	ACSL, fadD	long-chain acyl-CoA synthetase	http://www.genome.jp/dbget-bin/www_bget?ko:K01897	Q8LPS1	2033	1.3e-226	Long chain acyl-CoA synthetase 6, peroxisomal OS=Arabidopsis thaliana GN=LACS6 PE=1 SV=1	PF00501//PF12125	AMP-binding enzyme//D domain of beta-TrCP	GO:0008152	metabolic process	GO:0003824//GO:0046983	catalytic activity//protein dimerization activity	--	--	KOG1256	Long-chain acyl-CoA synthetases (AMP-forming)	UP	9.7683	9.85e-53	UP	1.3424	0.00025812	UP	8.3643	9.53e-18	blast,frame:1 start:613 end:981|blast,frame:2 start:830 end:2389	0	0	2.11	462.33	561.1	512.39	120.67
Cluster-35308.50037	0	1.25	9.29	678	--	--	--	--	--	--	--	--	--	--	--	--	--	--	--	--	--	--	--	--	--	--	--	--	--	--	--	--	UP	Inf	1.2e-13	UP	2.6722	6.27e-05	UP	Inf	0.015981	estscan,start:285 end:435	0	0	0	47	44.57	69	3
Cluster-35308.119862	0.24	38.76	107.9	1369	409189905	AFV29812.1	514	6.5e-50	sterol desaturase-like protein, partial [Senecio aethnensis]>gi|409189907|gb|AFV29813.1| sterol desaturase-like protein, partial [Senecio aethnensis]>gi|409189913|gb|AFV29816.1| sterol desaturase-like protein, partial [Senecio aethnensis]>gi|409189933|gb|AFV29826.1| sterol desaturase-like protein, partial [Senecio chrysanthemifolius]>gi|409189935|gb|AFV29827.1| sterol desaturase-like protein, par…	--	--	--	--	--	K15404	K15404, CER1	aldehyde decarbonylase	http://www.genome.jp/dbget-bin/www_bget?ko:K15404	F4HVX7	392	1.3e-36	Protein CER1-like 1 OS=Arabidopsis thaliana GN=At1g02190 PE=2 SV=1	--	--	--	--	--	--	--	--	--	--	UP	8.8133	3.87e-72	UP	1.3376	6.26e-05	UP	7.4444	3.7e-18	blast,frame:-2 start:849 end:493	4.16	4.81	2.5	1524.76	1696.8	1810.89	487.48
Cluster-35308.158243	0.54	1.88	5.23	1245	337730998	AEI70831.1	655	2.7e-66	UDP-glucose glucosyltransferase [Helianthus annuus]	743765754	XM_010914802.1	37	1.5e-07	PREDICTED: Elaeis guineensis ferrochelatase-1, chloroplastic-like (LOC105038882), mRNA	--	--	--	--	Q40285	583	8.3e-59	Anthocyanidin 3-O-glucosyltransferase 2 (Fragment) OS=Manihot esculenta GN=GT2 PE=2 SV=1	PF04101//PF00201	Glycosyltransferase family 28 C-terminal domain//UDP-glucoronosyl and UDP-glucosyl transferase	GO:0008152	metabolic process	GO:0016758	transferase activity, transferring hexosyl groups	--	--	--	--	UP	3.3018	1.08e-07	UP	1.321	0.030975	UP	1.9358	0.028623	blast,frame:2 start:2 end:736	13.6	0.97	7.79	62.72	61.44	91.36	18.87
Cluster-35308.133543	0.48	1.62	4.5	5496	747076779	XP_011085474.1	4875	0	PREDICTED: histone acetyltransferase HAC1-like isoform X3 [Sesamum indicum]	255544453	XM_002513242.1	1025	0	Ricinus communis transcription cofactor, putative, mRNA	K04498	EP300, CREBBP, KAT3	E1A/CREB-binding protein	http://www.genome.jp/dbget-bin/www_bget?ko:K04498	Q9C5X9	4350	0	Histone acetyltransferase HAC1 OS=Arabidopsis thaliana GN=HAC1 PE=1 SV=2	PF00569//PF00628//PF02135//PF16987//PF08214	Zinc finger, ZZ type//PHD-finger//TAZ zinc finger//KIX domain//Histone acetylation protein	GO:0016573//GO:0042967//GO:0006355	histone acetylation//acyl-carrier-protein biosynthetic process//regulation of transcription, DNA-templated	GO:0003712//GO:0005515//GO:0008270//GO:0004402	transcription cofactor activity//protein binding//zinc ion binding//histone acetyltransferase activity	GO:0005667//GO:0000123//GO:0005634	transcription factor complex//histone acetyltransferase complex//nucleus	KOG1778	CREB binding protein/P300 and related TAZ Zn-finger proteins	UP	3.2488	1.38e-15	UP	1.3432	0.00057771	UP	1.8666	0.00042707	blast,frame:-1 start:5337 end:457	36.83	29.72	40.12	272.27	330.33	392.01	93.37
Cluster-35308.113418	5.58	16.96	47.15	1136	747069773	XP_011081694.1	753	1e-77	PREDICTED: pollen-specific protein SF21-like [Sesamum indicum]	731384938	XM_002277575.2	131	7.6e-60	PREDICTED: Vitis vinifera pollen-specific protein SF21 (LOC100252510), mRNA	--	--	--	--	O23969	553	2.3e-55	Pollen-specific protein SF21 OS=Helianthus annuus GN=SF21 PE=2 SV=1	PF15184	Mitochondrial import receptor subunit TOM6 homolog	--	--	--	--	GO:0005742	mitochondrial outer membrane translocase complex	--	--	UP	3.1278	9.8e-17	UP	1.3088	0.00017981	UP	1.7784	2.07e-05	blast,frame:2 start:2 end:532	42	63	100	533.89	596.65	605.06	180.64
Cluster-35308.152640	2.64	6.56	18.17	948	568863261	XP_006485075.1	616	6.7e-62	PREDICTED: CRAL-TRIO domain-containing protein YKL091C-like isoform X2 [Citrus sinensis]	--	--	--	--	--	--	--	--	--	Q55CU8	132	1.3e-06	Random slug protein 5 OS=Dictyostelium discoideum GN=rsc5 PE=2 SV=1	--	--	--	--	--	--	--	--	--	--	UP	2.8417	4.57e-10	UP	1.3042	0.0034448	UP	1.4944	0.0098432	blast,frame:1 start:247 end:852	35.48	13.02	27.8	194.34	151.21	178.19	42.29
Cluster-35308.140027	0	0.32	1.81	2174	514817868	XP_004983647.1	152	9.8e-08	PREDICTED: uncharacterized protein LOC101776344 [Setaria italica]>gi|514817870|ref|XP_004983648.1| PREDICTED: uncharacterized protein LOC101776344 [Setaria italica]	--	--	--	--	--	--	--	--	--	--	--	--	--	PF05983	MED7 protein	GO:0006357	regulation of transcription from RNA polymerase II promoter	GO:0001104	RNA polymerase II transcription cofactor activity	GO:0016592	mediator complex	--	--	UP	Inf	1.32e-12	UP	2.344	0.0012892	UP	Inf	0.034121	blast,frame:-3 start:1446 end:1	0	0	0	46.43	62.21	38.42	0
Cluster-35308.140491	12.71	32.3	89.26	1948	720070834	XP_010277870.1	1426	1.6e-155	PREDICTED: putative proline--tRNA ligase C19C7.06 [Nelumbo nucifera]	697182370	XM_009601894.1	418	0	PREDICTED: Nicotiana tomentosiformis putative proline--tRNA ligase C19C7.06 (LOC104095709), transcript variant X3, mRNA	K01881	PARS, proS	prolyl-tRNA synthetase	http://www.genome.jp/dbget-bin/www_bget?ko:K01881	Q9M1R2	1336	6.3e-146	Proline--tRNA ligase, cytoplasmic OS=Arabidopsis thaliana GN=At3g62120 PE=2 SV=1	PF09180//PF00587	Prolyl-tRNA synthetase, C-terminal//tRNA synthetase class II core domain (G, H, P, S and T)	GO:0006525//GO:0006433//GO:0006418//GO:0006560	arginine metabolic process//prolyl-tRNA aminoacylation//tRNA aminoacylation for protein translation//proline metabolic process	GO:0004827//GO:0004812//GO:0000166//GO:0005524	proline-tRNA ligase activity//aminoacyl-tRNA ligase activity//nucleotide binding//ATP binding	GO:0005737	cytoplasm	KOG4163	Prolyl-tRNA synthetase	UP	2.835	8.45e-17	UP	1.3065	3.79e-05	UP	1.4914	3.16e-05	blast,frame:-1 start:1948 end:1397|blast,frame:-3 start:1319 end:279	303.82	307.49	293.35	2268.48	2050.24	2045.85	675.87
Cluster-35308.144652	1.57	5.38	14.86	2693	296090400	CBI40219.3	2328	5.8e-260	unnamed protein product [Vitis vinifera]	731413373	XM_010660407.1	501	0	PREDICTED: Vitis vinifera transcriptional activator DEMETER (LOC100247223), transcript variant X3, mRNA	--	--	--	--	Q9SJQ6	2118	1.8e-236	Protein ROS1 OS=Arabidopsis thaliana GN=ROS1 PE=1 SV=2	PF00730//PF10576	HhH-GPD superfamily base excision DNA repair protein//Iron-sulfur binding domain of endonuclease III	GO:0006284	base-excision repair	GO:0051539	4 iron, 4 sulfur cluster binding	--	--	--	--	UP	3.3254	1.4e-17	UP	1.2961	0.00021132	UP	1.9838	6.8e-06	blast,frame:2 start:2 end:2404	44.6	24.67	91.14	399.41	515.66	606.87	156
Cluster-35308.74808	0.01	2.78	7.66	741	720071606	XP_010278111.1	248	2.5e-19	PREDICTED: uncharacterized protein LOC104612410 isoform X2 [Nelumbo nucifera]	--	--	--	--	--	--	--	--	--	--	--	--	--	--	--	--	--	--	--	--	--	--	--	UP	Inf	3.65e-13	UP	1.1777	0.044812	UP	Inf	0.0018421	estscan,start:741 end:178; minus strand	0.19	0	0	42.86	58.24	52.91	28.77
Cluster-35308.127068	0.8	6.27	17.2	1686	565349526	XP_006341744.1	837	2.8e-87	PREDICTED: uncharacterized protein At3g61260-like [Solanum tuberosum]	590695857	XM_007044946.1	132	3.17e-60	Theobroma cacao Remorin family protein (TCM_010769) mRNA, complete cds	--	--	--	--	O80837	176	1.8e-11	Remorin OS=Arabidopsis thaliana GN=DBP PE=1 SV=1	PF10288	Cytoplasmic tRNA 2-thiolation protein 2	GO:0034227//GO:0002098	tRNA thio-modification//tRNA wobble uridine modification	GO:0000049	tRNA binding	--	--	--	--	UP	4.4568	1.8e-24	UP	1.2946	0.00051558	UP	3.1233	2.97e-10	blast,frame:1 start:652 end:1680	14.56	15.49	17.89	371.16	290.9	370.17	116.23
Cluster-35308.95786	0.12	1.46	4.01	1961	567916222	XP_006450117.1	1028	2.3e-109	hypothetical protein CICLE_v10008249mg [Citrus clementina]>gi|567916224|ref|XP_006450118.1| hypothetical protein CICLE_v10008249mg [Citrus clementina]>gi|568860206|ref|XP_006483616.1| PREDICTED: uncharacterized protein PFB0145c-like [Citrus sinensis]>gi|557553343|gb|ESR63357.1| hypothetical protein CICLE_v10008249mg [Citrus clementina]>gi|557553344|gb|ESR63358.1| hypothetical protein CICLE_v10008…	--	--	--	--	--	--	--	--	--	O96133	149	2.8e-08	Uncharacterized protein PFB0145c OS=Plasmodium falciparum (isolate 3D7) GN=PFB0145c PE=2 SV=1	PF08702//PF09061	Fibrinogen alpha/beta chain family//Stirrup	GO:0007165//GO:0051258//GO:0030168	signal transduction//protein polymerization//platelet activation	GO:0030674//GO:0005102//GO:0016788	protein binding, bridging//receptor binding//hydrolase activity, acting on ester bonds	GO:0005577	fibrinogen complex	--	--	UP	5.3499	2.19e-15	UP	1.3145	0.020098	UP	3.9727	0.0017374	blast,frame:2 start:134 end:1540	0	0	8.38	104.7	76	106.33	12.27
Cluster-35308.58623	1.05	7.94	21.66	1062	674241717	KFK34482.1	334	3.8e-29	hypothetical protein AALP_AA5G151200 [Arabis alpina]	567187458	XM_006403753.1	145	1.17e-67	Eutrema salsugineum hypothetical protein (EUTSA_v10010770mg) mRNA, complete cds	K02138	ATPeF0D, ATP5H, ATP7	F-type H+-transporting ATPase subunit d	http://www.genome.jp/dbget-bin/www_bget?ko:K02138	Q9FT52	324	7.6e-29	ATP synthase subunit d, mitochondrial OS=Arabidopsis thaliana GN=At3g52300 PE=1 SV=3	PF07168	Ureide permease	GO:0071705	nitrogen compound transport	--	--	--	--	--	--	UP	4.4082	3.69e-21	UP	1.2808	0.0018458	UP	3.0885	1.37e-08	blast,frame:-2 start:641 end:351	14.3	8.83	12.18	212.86	214.77	298	66.84
Cluster-35308.118413	1.02	46.72	127.31	1259	460412689	XP_004251730.1	412	4e-38	PREDICTED: 36.4 kDa proline-rich protein [Solanum lycopersicum]	--	--	--	--	--	--	--	--	--	Q00451	297	1.2e-25	36.4 kDa proline-rich protein OS=Solanum lycopersicum GN=TPRP-F1 PE=2 SV=1	--	--	--	--	--	--	--	--	--	--	UP	7.0067	4.72e-23	UP	1.2295	0.0099662	UP	5.7361	6.38e-14	blast,frame:-3 start:1257 end:535	10.3	12.57	19.89	2323.86	1293.84	1729.95	681.64
Cluster-35308.162086	0.43	0.99	2.71	5473	731375165	XP_010654221.1	4563	0	PREDICTED: protein PHYLLO, chloroplastic isoform X1 [Vitis vinifera]>gi|731375169|ref|XP_010654227.1| PREDICTED: protein PHYLLO, chloroplastic isoform X1 [Vitis vinifera]	697132808	XM_009622162.1	413	0	PREDICTED: Nicotiana tomentosiformis protein PHYLLO, chloroplastic (LOC104112285), transcript variant X4, mRNA	K14759	PHYLLO	isochorismate synthase / 2-succinyl-5-enolpyruvyl-6-hydroxy-3-cyclohexene-1-carboxylate synthase / 2-succinyl-6-hydroxy-2,4-cyclohexadiene-1-carboxylate synthase / O-succinylbenzoate synthase	http://www.genome.jp/dbget-bin/www_bget?ko:K14759	Q15KI9	3890	0	Protein PHYLLO, chloroplastic OS=Arabidopsis thaliana GN=PHYLLO PE=2 SV=2	PF02230//PF15985//PF07859//PF02775//PF00205//PF04083//PF02776//PF01738	Phospholipase/Carboxylesterase//KH domain//alpha/beta hydrolase fold//Thiamine pyrophosphate enzyme, C-terminal TPP binding domain//Thiamine pyrophosphate enzyme, central domain//Partial alpha/beta-hydrolase lipase region//Thiamine pyrophosphate enzyme, N-terminal TPP binding domain//Dienelactone hydrolase family	GO:0008152//GO:0006629	metabolic process//lipid metabolic process	GO:0030976//GO:0016787//GO:0000287//GO:0003723//GO:0003824	thiamine pyrophosphate binding//hydrolase activity//magnesium ion binding//RNA binding//catalytic activity	--	--	--	--	UP	2.7458	6.64e-10	UP	1.2872	0.0020919	UP	1.4119	0.015033	blast,frame:1 start:919 end:5106|blast,frame:2 start:419 end:1018	29.93	12.57	51.14	190.79	157.42	245.77	72.79
Cluster-35308.172801	0.27	1.12	3.05	2702	731376486	XP_010656024.1	1534	6.8e-168	PREDICTED: uncharacterized protein LOC104877364 [Vitis vinifera]>gi|731376490|ref|XP_010656028.1| PREDICTED: uncharacterized protein LOC104877364 [Vitis vinifera]	802771189	XM_012235298.1	165	2.31e-78	PREDICTED: Jatropha curcas uncharacterized LOC105648791 (LOC105648791), transcript variant X3, mRNA	--	--	--	--	Q9QYI4	171	1.1e-10	DnaJ homolog subfamily B member 12 OS=Mus musculus GN=Dnajb12 PE=2 SV=2	PF01277	Oleosin	--	--	--	--	GO:0016021//GO:0012511	integral component of membrane//monolayer-surrounded lipid storage body	--	--	UP	3.4641	1.19e-10	UP	1.2958	0.014567	UP	2.1364	0.0020931	blast,frame:3 start:288 end:2396	10.45	12.8	5.05	119.4	95.26	100.27	25.58
Cluster-35308.111629	4.43	11.33	30.85	611	802603858	XP_012073308.1	255	3.1e-20	PREDICTED: uncharacterized protein LOC105634953 [Jatropha curcas]	590593177	XM_007017428.1	85	1.48e-34	Theobroma cacao Uncharacterized protein (TCM_034008) mRNA, complete cds	--	--	--	--	--	--	--	--	--	--	--	--	--	--	--	--	--	--	UP	2.8201	1.2e-09	UP	1.2547	0.0067639	UP	1.5315	0.0091739	blast,frame:1 start:103 end:324	29.67	22.45	12.28	144.68	166.72	139.67	36.09
Cluster-35308.159770	0.49	8.85	24.05	624	--	--	--	--	--	--	--	--	--	--	--	--	--	--	--	--	--	--	--	--	--	--	--	--	--	--	--	--	UP	5.8556	1.59e-19	UP	1.2676	0.010012	UP	4.532	2.51e-08	estscan,start:1 end:624	2.39	0	5.08	141.26	135.22	89.88	40.1
Cluster-35308.96703	0.83	3.69	10.02	832	326532840	BAJ89265.1	359	3.7e-32	predicted protein [Hordeum vulgare subsp. vulgare]	828339514	XM_004516714.2	122	5.55e-55	PREDICTED: Cicer arietinum uncharacterized LOC101497856 (LOC101497856), mRNA	--	--	--	--	--	--	--	--	PF07664	Ferrous iron transport protein B C terminus	GO:0015684	ferrous iron transport	GO:0015093	ferrous iron transmembrane transporter activity	GO:0016021	integral component of membrane	--	--	UP	3.6962	2.03e-09	UP	1.2424	0.021573	UP	2.4053	0.0054419	blast,frame:-1 start:832 end:497	9.15	1.1	9.79	89.42	92.03	60.14	28.08
Cluster-35308.133567	2.69	7.64	20.68	2776	359494846	XP_002267170.2	1689	7.5e-186	PREDICTED: protein STRUBBELIG-RECEPTOR FAMILY 8 [Vitis vinifera]>gi|297741762|emb|CBI32991.3| unnamed protein product [Vitis vinifera]	743917172	XM_011004268.1	500	0	PREDICTED: Populus euphratica protein STRUBBELIG-RECEPTOR FAMILY 8-like (LOC105109532), transcript variant X2, mRNA	--	--	--	--	Q6R2J8	1589	4.1e-175	Protein STRUBBELIG-RECEPTOR FAMILY 8 OS=Arabidopsis thaliana GN=SRF8 PE=2 SV=1	PF00069//PF13516//PF13855//PF07826//PF00560//PF07714	Protein kinase domain//Leucine Rich repeat//Leucine rich repeat//IMP cyclohydrolase-like protein//Leucine Rich Repeat//Protein tyrosine kinase	GO:0006468//GO:0006188//GO:0006164//GO:0006807//GO:0006144	protein phosphorylation//IMP biosynthetic process//purine nucleotide biosynthetic process//nitrogen compound metabolic process//purine nucleobase metabolic process	GO:0004672//GO:0005515//GO:0003937//GO:0005524	protein kinase activity//protein binding//IMP cyclohydrolase activity//ATP binding	GO:0042720//GO:0016021	mitochondrial inner membrane peptidase complex//integral component of membrane	--	--	UP	2.9576	3.19e-16	UP	1.2771	0.00017205	UP	1.6443	3.24e-05	blast,frame:2 start:305 end:2467	87	104	95.01	741.09	720.99	737.05	210
Cluster-35308.126534	6.77	21.02	56.89	775	823231102	XP_012448262.1	510	1.1e-49	PREDICTED: uncharacterized protein LOC105771364 [Gossypium raimondii]>gi|763793764|gb|KJB60760.1| hypothetical protein B456_009G326100 [Gossypium raimondii]	--	--	--	--	--	--	--	--	--	--	--	--	--	--	--	--	--	--	--	--	--	--	--	UP	3.08	1.93e-15	UP	1.2127	0.00035189	UP	1.8325	8.29e-05	blast,frame:1 start:16 end:570	53.09	53.7	38.86	466.82	406.2	355.2	164.87
Cluster-35308.174080	0.24	0.91	2.45	3141	723690331	XP_004237199.2	3153	0	PREDICTED: ATP-dependent RNA helicase DHX36 isoform X2 [Solanum lycopersicum]	731369965	XM_002280097.2	729	0	PREDICTED: Vitis vinifera ATP-dependent RNA helicase DHX36 (LOC100264518), transcript variant X1, mRNA	K14442	DHX36, RHAU	ATP-dependent RNA helicase DHX36	http://www.genome.jp/dbget-bin/www_bget?ko:K14442	Q8VHK9	1259	8.6e-137	ATP-dependent RNA helicase DHX36 OS=Mus musculus GN=Dhx36 PE=1 SV=2	PF04408//PF14672//PF00270	Helicase associated domain (HA2)//Late cornified envelope//DEAD/DEAH box helicase	GO:0008544	epidermis development	GO:0004386//GO:0003676//GO:0005524	helicase activity//nucleic acid binding//ATP binding	--	--	KOG0920	ATP-dependent RNA helicase A	UP	3.3373	1.12e-09	UP	1.3168	0.017595	UP	1.9821	0.01697	blast,frame:1 start:1 end:2487	10.52	8.51	9.54	88.25	98.13	111.66	30.19
Cluster-35308.131489	0.63	2.69	7.27	1075	823234202	XP_012449737.1	242	1.8e-18	PREDICTED: ethylene-responsive transcription factor 4-like [Gossypium raimondii]>gi|763801690|gb|KJB68645.1| hypothetical protein B456_010G256600 [Gossypium raimondii]	513867417	KC171627.2	56	3.54e-18	Tamarix hispida ethylene response factor 1 (ERF1) mRNA, complete cds	K09286	EREBP	EREBP-like factor	http://www.genome.jp/dbget-bin/www_bget?ko:K09286	Q40477	227	1.4e-17	Ethylene-responsive transcription factor 4 OS=Nicotiana tabacum GN=ERF4 PE=1 SV=1	PF00847	AP2 domain	GO:0006355	regulation of transcription, DNA-templated	GO:0003700	transcription factor activity, sequence-specific DNA binding	GO:0005667	transcription factor complex	--	--	UP	3.4467	2.66e-09	UP	1.2851	0.024568	UP	2.1334	0.0059976	blast,frame:-3 start:1073 end:435	5	13.03	3.64	83.49	86.38	79.5	28.05
Cluster-35308.79236	0.29	5.33	14.41	1162	567895994	XP_006440485.1	971	5.6e-103	hypothetical protein CICLE_v10024328mg [Citrus clementina]>gi|557542747|gb|ESR53725.1| hypothetical protein CICLE_v10024328mg [Citrus clementina]	--	--	--	--	--	K15919	HPR2	hydroxypyruvate reductase 2	http://www.genome.jp/dbget-bin/www_bget?ko:K15919	Q9LE33	837	2.7e-88	Glyoxylate/hydroxypyruvate reductase HPR3 OS=Arabidopsis thaliana GN=HPR3 PE=2 SV=1	PF00389//PF02558//PF03446//PF02826	D-isomer specific 2-hydroxyacid dehydrogenase, catalytic domain//Ketopantoate reductase PanE/ApbA//NAD binding domain of 6-phosphogluconate dehydrogenase//D-isomer specific 2-hydroxyacid dehydrogenase, NAD binding domain	GO:0008152//GO:0006098//GO:0055114//GO:0015940//GO:0019521	metabolic process//pentose-phosphate shunt//oxidation-reduction process//pantothenate biosynthetic process//D-gluconate metabolic process	GO:0016616//GO:0004616//GO:0008677//GO:0051287	oxidoreductase activity, acting on the CH-OH group of donors, NAD or NADP as acceptor//phosphogluconate dehydrogenase (decarboxylating) activity//2-dehydropantoate 2-reductase activity//NAD binding	--	--	KOG0069	Glyoxylate/hydroxypyruvate reductase (D-isomer-specific 2-hydroxy acid dehydrogenase superfamily)	UP	5.6135	3.08e-24	UP	1.3013	0.0045986	UP	4.2804	4.55e-06	blast,frame:-1 start:1162 end:125	4	5	2.02	178.46	194.21	174.73	38.73
Cluster-35308.152771	0.49	8.37	22.6	1183	848869761	XP_012835499.1	963	4.9e-102	PREDICTED: glyoxylate/hydroxypyruvate reductase HPR3 [Erythranthe guttatus]>gi|848869763|ref|XP_012835501.1| PREDICTED: glyoxylate/hydroxypyruvate reductase HPR3 [Erythranthe guttatus]>gi|604335046|gb|EYU39024.1| hypothetical protein MIMGU_mgv1a022933mg [Erythranthe guttata]	--	--	--	--	--	K15919	HPR2	hydroxypyruvate reductase 2	http://www.genome.jp/dbget-bin/www_bget?ko:K15919	Q9LE33	851	6.6e-90	Glyoxylate/hydroxypyruvate reductase HPR3 OS=Arabidopsis thaliana GN=HPR3 PE=2 SV=1	PF02826//PF03446//PF02558//PF00389	D-isomer specific 2-hydroxyacid dehydrogenase, NAD binding domain//NAD binding domain of 6-phosphogluconate dehydrogenase//Ketopantoate reductase PanE/ApbA//D-isomer specific 2-hydroxyacid dehydrogenase, catalytic domain	GO:0008152//GO:0006098//GO:0055114//GO:0019521//GO:0015940	metabolic process//pentose-phosphate shunt//oxidation-reduction process//D-gluconate metabolic process//pantothenate biosynthetic process	GO:0008677//GO:0004616//GO:0016616//GO:0051287	2-dehydropantoate 2-reductase activity//phosphogluconate dehydrogenase (decarboxylating) activity//oxidoreductase activity, acting on the CH-OH group of donors, NAD or NADP as acceptor//NAD binding	--	--	KOG0069	Glyoxylate/hydroxypyruvate reductase (D-isomer-specific 2-hydroxy acid dehydrogenase superfamily)	UP	5.5665	1.11e-29	UP	1.2731	0.00096644	UP	4.2546	4.73e-14	blast,frame:-1 start:1087 end:125	3	7	8.98	275.52	331.76	272.27	100.27
Cluster-35308.100367	0.66	2.42	6.52	1615	698529933	XP_009761783.1	782	6.5e-81	PREDICTED: uncharacterized protein LOC104213918 [Nicotiana sylvestris]	--	--	--	--	--	--	--	--	--	--	--	--	--	--	--	--	--	--	--	--	--	--	--	UP	3.3749	8.21e-11	UP	1.2489	0.0074975	UP	2.0801	0.0026178	blast,frame:3 start:96 end:1253	8.72	7.03	21.76	125.02	109.51	137.07	41.95
Cluster-35308.117096	0.02	3.92	10.57	1742	743903058	XP_011044876.1	637	4.5e-64	PREDICTED: COBW domain-containing protein 1 isoform X2 [Populus euphratica]	747054354	XM_011075078.1	161	2.48e-76	PREDICTED: Sesamum indicum COBW domain-containing protein 1 (LOC105158350), mRNA	--	--	--	--	Q2RBN7	172	5.3e-11	Clathrin heavy chain 1 OS=Oryza sativa subsp. japonica GN=Os11g0104900 PE=3 SV=1	PF01769//PF02535	Divalent cation transporter//ZIP Zinc transporter	GO:0030001//GO:0006812//GO:0055085	metal ion transport//cation transport//transmembrane transport	GO:0046873//GO:0008324	metal ion transmembrane transporter activity//cation transmembrane transporter activity	GO:0016020	membrane	KOG0985	Vesicle coat protein clathrin, heavy chain	UP	9.4202	1.88e-35	UP	1.2544	0.0012281	UP	8.1265	1.07e-18	blast,frame:-2 start:1222 end:497	1.5	0	0	241.65	241.82	180.21	89.31
Cluster-35308.151127	1.95	6.06	16.36	816	778724664	XP_004136907.2	1019	1.1e-108	PREDICTED: glutamate-1-semialdehyde 2,1-aminomutase 2, chloroplastic-like [Cucumis sativus]>gi|700188561|gb|KGN43794.1| hypothetical protein Csa_7G067490 [Cucumis sativus]	19872	X65973.1	245	2.29e-123	N.tabacum mRNA for glutamate-1-semialdehyde aminotransferase	K01845	hemL	glutamate-1-semialdehyde 2,1-aminomutase	http://www.genome.jp/dbget-bin/www_bget?ko:K01845	Q85WB7	1011	1.3e-108	Glutamate-1-semialdehyde 2,1-aminomutase, chloroplastic OS=Brassica napus GN=GSA PE=2 SV=1	PF00202	Aminotransferase class-III	--	--	GO:0030170//GO:0008483	pyridoxal phosphate binding//transaminase activity	--	--	KOG1402	Ornithine aminotransferase	UP	3.0915	4.75e-10	UP	1.1863	0.0065483	UP	1.8708	0.0058251	estscan,start:74 end:816	19.34	15.08	10.92	130.93	126.62	123.28	52.51
Cluster-35308.86932	0.4	6.65	17.93	1090	359494864	XP_003634857.1	410	5.9e-38	PREDICTED: uncharacterized protein LOC100854976 [Vitis vinifera]	566243849	XM_006371531.1	80	1.63e-31	Populus trichocarpa hypothetical protein (POPTR_0019s13480g) mRNA, complete cds	--	--	--	--	--	--	--	--	--	--	--	--	--	--	--	--	--	--	UP	5.5653	2.53e-25	UP	1.2733	0.0025847	UP	4.2457	2.04e-11	blast,frame:-3 start:764 end:270	3	3	8	240	205	182	57
Cluster-35308.150951	2.96	14.06	37.92	1268	565381961	XP_006357324.1	727	1.2e-74	PREDICTED: NAD(P)H-quinone oxidoreductase subunit M, chloroplastic-like isoform X1 [Solanum tuberosum]>gi|565381963|ref|XP_006357325.1| PREDICTED: NAD(P)H-quinone oxidoreductase subunit M, chloroplastic-like isoform X2 [Solanum tuberosum]>gi|565381965|ref|XP_006357326.1| PREDICTED: NAD(P)H-quinone oxidoreductase subunit M, chloroplastic-like isoform X3 [Solanum tuberosum]	567216413	XM_006411773.1	107	1.87e-46	Eutrema salsugineum hypothetical protein (EUTSA_v10026209mg) mRNA, complete cds	--	--	--	--	A9PJQ8	705	6e-73	NAD(P)H-quinone oxidoreductase subunit M, chloroplastic OS=Populus jackii GN=ndhM PE=2 SV=1	PF10664//PF00316	Cyanobacterial and plastid NDH-1 subunit M//Fructose-1-6-bisphosphatase	GO:0006118//GO:0006096//GO:0015976//GO:0006000//GO:0055114//GO:0006094//GO:0006013//GO:0006098//GO:0005975	obsolete electron transport//glycolytic process//carbon utilization//fructose metabolic process//oxidation-reduction process//gluconeogenesis//mannose metabolic process//pentose-phosphate shunt//carbohydrate metabolic process	GO:0042578//GO:0042132//GO:0016655	phosphoric ester hydrolase activity//fructose 1,6-bisphosphate 1-phosphatase activity//oxidoreductase activity, acting on NAD(P)H, quinone or similar compound as acceptor	--	--	--	--	UP	3.7453	2.16e-11	UP	1.2615	0.0033758	UP	2.4425	1.84e-08	blast,frame:-1 start:1214 end:531	47.12	31.27	47.02	669.25	573.87	376.8	181.14
Cluster-35308.111355	0.58	5.88	15.85	791	747091460	XP_011093460.1	240	2.2e-18	PREDICTED: F-box protein CPR30-like [Sesamum indicum]	--	--	--	--	--	--	--	--	--	Q9T0J4	132	1e-06	Putative F-box protein At4g38870 OS=Arabidopsis thaliana GN=At4g38870 PE=3 SV=1	--	--	--	--	--	--	--	--	--	--	UP	4.7741	3.8e-16	UP	1.225	0.012059	UP	3.5117	2.08e-06	blast,frame:3 start:3 end:692	3.28	5.1	4.56	140.86	89.42	120.71	30.83
Cluster-35308.115625	0.05	11.17	30.07	722	37779195	AAO42615.1	356	7.2e-32	ferredoxin [Helianthus annuus]	--	--	--	--	--	K02639	petF	ferredoxin	http://www.genome.jp/dbget-bin/www_bget?ko:K02639	Q9ZTS2	349	6.5e-32	Ferredoxin, chloroplastic OS=Capsicum annuum GN=AP1 PE=1 SV=1	PF00111	2Fe-2S iron-sulfur cluster binding domain	GO:0006118	obsolete electron transport	GO:0051536//GO:0009055	iron-sulfur cluster binding//electron carrier activity	--	--	--	--	UP	9.0372	4.78e-32	UP	1.1998	0.0028034	UP	7.8216	4.63e-15	blast,frame:-2 start:718 end:206	0	1	0	238.63	156.86	183.83	61.25
Cluster-35308.93301	0.33	1.78	4.8	1279	298204538	CBI23813.3	497	5.7e-48	unnamed protein product [Vitis vinifera]	--	--	--	--	--	K10767	ALKBH5	alkylated DNA repair protein alkB homolog 5	http://www.genome.jp/dbget-bin/www_bget?ko:K10767	--	--	--	--	--	--	--	--	--	--	--	--	--	--	UP	3.9288	3.42e-09	UP	1.2706	0.046756	UP	2.6145	0.0038405	blast,frame:-1 start:1060 end:578	9.04	1	4.02	67.95	48.12	88.33	19
Cluster-35308.65715	0.16	4.56	12.27	899	747105536	XP_011101044.1	389	1.3e-35	PREDICTED: putative RING-H2 finger protein ATL21B [Sesamum indicum]	--	--	--	--	--	--	--	--	--	P0CH01	317	4.2e-28	Putative RING-H2 finger protein ATL21A OS=Arabidopsis thaliana GN=ATL21A PE=3 SV=1	PF13947	Wall-associated receptor kinase galacturonan-binding	--	--	GO:0030247	polysaccharide binding	--	--	--	--	UP	6.4648	1.21e-19	UP	1.2441	0.013009	UP	5.1721	1.12e-08	blast,frame:2 start:131 end:892	2.11	0	2.07	80.58	116.07	130.84	41.02
Cluster-35308.115213	6.31	21.25	56.96	2221	255543721	XP_002512923.1	632	2.2e-63	hypothetical protein RCOM_1447500 [Ricinus communis]>gi|223547934|gb|EEF49426.1| hypothetical protein RCOM_1447500 [Ricinus communis]	--	--	--	--	--	--	--	--	--	Q84V03	251	4.7e-20	F-box protein At2g16365 OS=Arabidopsis thaliana GN=At2g16365 PE=2 SV=2	--	--	--	--	--	--	--	--	--	--	UP	3.2341	4.9e-20	UP	1.2599	7.46e-05	UP	1.9321	2.11e-07	blast,frame:-1 start:2011 end:248	187.73	114.97	218.28	1678.83	1462.03	1576.17	590.24
Cluster-35308.52812	0	0.9	17.68	723	--	--	--	--	--	--	--	--	--	--	--	--	--	--	--	--	--	--	PF04568	Mitochondrial ATPase inhibitor, IATP	GO:0032780	negative regulation of ATPase activity	GO:0042030	ATPase inhibitor activity	GO:0005739	mitochondrion	--	--	UP	Inf	1.95e-07	UP	4.12	0.0014426	UP	Inf	0.049291	estscan,start:143 end:511	0	0	0	176.77	119.91	49.44	7
Cluster-35308.179145	0.2	0.71	1.89	3360	590653963	XP_007033569.1	857	2.7e-89	Mitochondrial Rho GTPase 2 isoform 2 [Theobroma cacao]>gi|508712598|gb|EOY04495.1| Mitochondrial Rho GTPase 2 isoform 2 [Theobroma cacao]	--	--	--	--	--	--	--	--	--	--	--	--	--	PF00906//PF05393//PF01155//PF04810//PF00584	Hepatitis core antigen//Human adenovirus early E3A glycoprotein//Hydrogenase/urease nickel incorporation, metallochaperone, hypA//Sec23/Sec24 zinc finger//SecE/Sec61-gamma subunits of protein translocation complex	GO:0009405//GO:0006888//GO:0006886//GO:0006464//GO:0006605	pathogenesis//ER to Golgi vesicle-mediated transport//intracellular protein transport//cellular protein modification process//protein targeting	GO:0008270//GO:0005198//GO:0016151	zinc ion binding//structural molecule activity//nickel cation binding	GO:0030127//GO:0016021//GO:0016020	COPII vesicle coat//integral component of membrane//membrane	--	--	UP	3.2921	1.51e-08	UP	1.271	0.019673	UP	1.983	0.015432	blast,frame:3 start:270 end:1730	13.36	6.48	6.97	77.58	91.69	78.88	31.93
Cluster-35308.113068	0	0.6	2.85	3113	50878458	AAT85232.1	287	3.1e-23	hypothetical protein [Oryza sativa Japonica Group]	--	--	--	--	--	--	--	--	--	--	--	--	--	PF12682	Flavodoxin	--	--	GO:0010181	FMN binding	--	--	--	--	UP	Inf	2.69e-24	UP	2.111	7.08e-06	UP	Inf	0.022782	blast,frame:-1 start:2882 end:1569	0	0	0	101.96	106.96	133.55	42.29
Cluster-35308.165711	0.32	3.86	10.33	1072	--	--	--	--	--	--	--	--	--	--	--	--	--	--	--	--	--	--	PF08671	Anti-repressor SinI	GO:0006355	regulation of transcription, DNA-templated	GO:0046983	protein dimerization activity	--	--	--	--	UP	4.9528	6.17e-17	UP	1.2517	0.014961	UP	3.673	4.66e-06	estscan,start:693 end:402; minus strand	2.57	6	2.3	94.82	125.37	131.38	22.37
Cluster-35308.166251	0.87	2.12	5.67	2258	694430391	XP_009342679.1	185	1.5e-11	PREDICTED: uncharacterized protein LOC103934652 [Pyrus x bretschneideri]>gi|694430406|ref|XP_009342685.1| PREDICTED: uncharacterized protein LOC103934658 [Pyrus x bretschneideri]	--	--	--	--	--	--	--	--	--	--	--	--	--	--	--	--	--	--	--	--	--	--	--	UP	2.7893	2.21e-09	UP	1.213	0.0027283	UP	1.5333	0.035372	blast,frame:-1 start:2234 end:1917	18	16	39	152	188	140	67
Cluster-42757.0	0	0.39	3.18	1303	27804357	AAO22980.1	842	5.8e-88	MADS-box transcription factor CDM41 [Chrysanthemum x morifolium]	27804356	AY173055.1	960	0	Chrysanthemum x morifolium MADS-box transcription factor CDM41 (cdm41) mRNA, complete cds	K09264	K09264	MADS-box transcription factor, plant	http://www.genome.jp/dbget-bin/www_bget?ko:K09264	P35631	664	3.5e-68	Floral homeotic protein APETALA 1 OS=Arabidopsis thaliana GN=AP1 PE=1 SV=2	PF00319//PF03938//PF01486	SRF-type transcription factor (DNA-binding and dimerisation domain)//Outer membrane protein (OmpH-like)//K-box region	GO:0006355	regulation of transcription, DNA-templated	GO:0003700//GO:0003677//GO:0051082//GO:0046983	transcription factor activity, sequence-specific DNA binding//DNA binding//unfolded protein binding//protein dimerization activity	GO:0005634//GO:0005667	nucleus//transcription factor complex	--	--	UP	Inf	4.34e-12	UP	2.7896	7.61e-05	UP	Inf	0.048905	blast,frame:1 start:661 end:927	0	0	0	51.85	33.01	54.01	4.18
Cluster-35308.130380	0.17	7.79	20.78	1467	697175137	XP_009596503.1	883	1.1e-92	PREDICTED: pollen-specific protein SF21-like isoform X3 [Nicotiana tomentosiformis]	731373047	XM_010668227.1	170	2.06e-81	PREDICTED: Beta vulgaris subsp. vulgaris pollen-specific protein SF21-like (LOC104883678), mRNA	--	--	--	--	O23969	682	3.2e-70	Pollen-specific protein SF21 OS=Helianthus annuus GN=SF21 PE=2 SV=1	PF03938//PF03618	Outer membrane protein (OmpH-like)//Kinase/pyrophosphorylase	--	--	GO:0051082//GO:0016772//GO:0005524	unfolded protein binding//transferase activity, transferring phosphorus-containing groups//ATP binding	--	--	KOG2931	Differentiation-related gene 1 protein (NDR1 protein), related proteins	UP	6.9111	2.03e-38	UP	1.2503	0.00091144	UP	5.6222	9.02e-21	blast,frame:-1 start:624 end:1	8.91	0	0	299.25	360.19	395.07	108.23
Cluster-35308.147595	0.1	1.49	3.97	2293	802707618	XP_012084350.1	584	8.4e-58	PREDICTED: receptor-like protein kinase FERONIA, partial [Jatropha curcas]	--	--	--	--	--	--	--	--	--	C0LGR6	410	1.8e-38	Probable LRR receptor-like serine/threonine-protein kinase At4g29180 OS=Arabidopsis thaliana GN=At4g29180 PE=2 SV=2	PF07714//PF00845//PF00069	Protein tyrosine kinase//Geminivirus BL1 movement protein//Protein kinase domain	GO:0006468//GO:0046740	protein phosphorylation//transport of virus in host, cell to cell	GO:0004672//GO:0003677//GO:0005524	protein kinase activity//DNA binding//ATP binding	GO:0033644	host cell membrane	--	--	UP	5.4991	6.98e-18	UP	1.2502	0.012286	UP	4.2028	1.92e-07	blast,frame:3 start:225 end:2291	3.3	1.25	4	110.19	115.84	115	32.72
Cluster-35308.92037	2.72	6.81	18.14	692	702321355	XP_010052788.1	770	6.8e-80	PREDICTED: pentatricopeptide repeat-containing protein At1g02150 [Eucalyptus grandis]>gi|629111901|gb|KCW76861.1| hypothetical protein EUGRSUZ_D01216 [Eucalyptus grandis]	--	--	--	--	--	--	--	--	--	Q8LPS6	696	3.6e-72	Pentatricopeptide repeat-containing protein At1g02150 OS=Arabidopsis thaliana GN=At1g02150 PE=2 SV=2	PF13181//PF00620//PF00637//PF13176//PF13414//PF13374//PF00515	Tetratricopeptide repeat//RhoGAP domain//Region in Clathrin and VPS//Tetratricopeptide repeat//TPR repeat//Tetratricopeptide repeat//Tetratricopeptide repeat	GO:0006886//GO:0016192//GO:0007165	intracellular protein transport//vesicle-mediated transport//signal transduction	GO:0005515	protein binding	--	--	--	--	UP	2.7717	6.34e-08	UP	1.212	0.014372	UP	1.5209	0.031965	estscan,start:1 end:692	13	16	20	114	109	104	40
Cluster-35308.87202	0.23	0.94	2.51	3976	359492647	XP_002281968.2	1857	3.5e-205	PREDICTED: inactive protein kinase SELMODRAFT_444075 [Vitis vinifera]>gi|302142409|emb|CBI19612.3| unnamed protein product [Vitis vinifera]	747056415	XM_011076170.1	150	7.45e-70	PREDICTED: Sesamum indicum inactive protein kinase SELMODRAFT_444075-like (LOC105159194), transcript variant X4, mRNA	--	--	--	--	Q9LK03	575	2.2e-57	Proline-rich receptor-like protein kinase PERK2 OS=Arabidopsis thaliana GN=PERK2 PE=2 SV=3	PF17121//PF00400//PF00069//PF07714//PF01907	Zinc finger, C3HC4 type (RING finger)//WD domain, G-beta repeat//Protein kinase domain//Protein tyrosine kinase//Ribosomal protein L37e	GO:0042254//GO:0006468//GO:0006412	ribosome biogenesis//protein phosphorylation//translation	GO:0016772//GO:0003735//GO:0004672//GO:0005515//GO:0008270//GO:0005524	transferase activity, transferring phosphorus-containing groups//structural constituent of ribosome//protein kinase activity//protein binding//zinc ion binding//ATP binding	GO:0005840//GO:0005622	ribosome//intracellular	--	--	UP	3.3716	3.17e-08	UP	1.2632	0.022115	UP	2.0738	0.0011594	blast,frame:2 start:116 end:2212	11.87	13.78	11.54	96.62	113.06	181.57	41.47
Cluster-35308.117599	2.66	6.09	16.21	2900	661898894	CDO96888.1	2908	0	unnamed protein product [Coffea canephora]	590623226	XM_007025204.1	229	6.57e-114	Theobroma cacao Leucine-rich repeat transmembrane protein kinase, putative (TCM_029606) mRNA, complete cds	--	--	--	--	C0LGE0	2100	2.4e-234	Probable LRR receptor-like serine/threonine-protein kinase At1g07650 OS=Arabidopsis thaliana GN=At1g07650 PE=1 SV=1	PF07714//PF00560//PF00069//PF08041//PF08509//PF13855	Protein tyrosine kinase//Leucine Rich Repeat//Protein kinase domain//PetM family of cytochrome b6f complex subunit 7//Adenylate cyclase G-alpha binding domain//Leucine rich repeat	GO:0006171//GO:0006468//GO:0006144	cAMP biosynthetic process//protein phosphorylation//purine nucleobase metabolic process	GO:0005524//GO:0004672//GO:0005515//GO:0000287//GO:0004016	ATP binding//protein kinase activity//protein binding//magnesium ion binding//adenylate cyclase activity	GO:0009512	cytochrome b6f complex	--	--	UP	2.6416	5.06e-13	UP	1.2361	0.00014401	UP	1.3683	0.0018741	estscan,start:1 end:2900	99.75	93.57	103.1	595.77	715.59	505.75	272.11
Cluster-35308.94667	1.29	3.49	9.28	1713	743882287	XP_011036704.1	1579	2.6e-173	PREDICTED: U2 snRNP-associated SURP motif-containing protein isoform X1 [Populus euphratica]>gi|743882291|ref|XP_011036705.1| PREDICTED: U2 snRNP-associated SURP motif-containing protein isoform X1 [Populus euphratica]>gi|743882295|ref|XP_011036707.1| PREDICTED: U2 snRNP-associated SURP motif-containing protein isoform X1 [Populus euphratica]	255548711	XM_002515366.1	312	2.79e-160	Ricinus communis RNA binding protein, putative, mRNA	K12842	SR140	U2-associated protein SR140	http://www.genome.jp/dbget-bin/www_bget?ko:K12842	O15042	340	1.7e-30	U2 snRNP-associated SURP motif-containing protein OS=Homo sapiens GN=U2SURP PE=1 SV=2	--	--	--	--	--	--	--	--	KOG0151	Predicted splicing regulator, contains RRM, SWAP and RPR domains	UP	2.8627	1.25e-10	UP	1.252	0.004308	UP	1.5716	0.0081806	blast,frame:3 start:165 end:1694|blast,frame:1 start:61 end:186	46.52	14.17	18.88	173.23	183.92	210.28	40.98
Cluster-35308.115136	10.79	42.25	112.01	594	27804363	AAO22983.1	915	9e-97	MADS-box transcription factor CDM77 [Chrysanthemum x morifolium]	27804362	AY173058.1	460	0	Chrysanthemum x morifolium MADS-box transcription factor CDM77 (cdm77) mRNA, complete cds	K09264	K09264	MADS-box transcription factor, plant	http://www.genome.jp/dbget-bin/www_bget?ko:K09264	O04067	603	1.9e-61	Agamous-like MADS-box protein AGL9 homolog OS=Sinapis alba GN=AGL9 PE=2 SV=1	PF00319//PF01486	SRF-type transcription factor (DNA-binding and dimerisation domain)//K-box region	GO:0006355	regulation of transcription, DNA-templated	GO:0003677//GO:0003700//GO:0046983	DNA binding//transcription factor activity, sequence-specific DNA binding//protein dimerization activity	GO:0005634//GO:0005667	nucleus//transcription factor complex	--	--	UP	3.4157	1.54e-13	UP	1.2073	0.0047831	UP	2.1678	2.6e-07	blast,frame:-2 start:593 end:3	64.7	28.17	57.07	363.03	546.41	636.07	144.72
Cluster-35308.120536	13.42	32	84.81	2891	723266002	AIX87980.1	2154	9.4e-240	3-hydroxy-3-methylglutaryl coenzyme A reductase [Panax ginseng]	3095077	AF034760.1	639	0	AF034760 Tagetes erecta 3-hydroxy-3-methylglutaryl coenzyme A reductase mRNA, complete cds	K00021	HMGCR	hydroxymethylglutaryl-CoA reductase (NADPH)	http://www.genome.jp/dbget-bin/www_bget?ko:K00021	Q41438	2139	7.2e-239	3-hydroxy-3-methylglutaryl-coenzyme A reductase 3 OS=Solanum tuberosum GN=HMG3 PE=2 SV=1	PF00368	Hydroxymethylglutaryl-coenzyme A reductase	GO:0015936//GO:0006694//GO:0055114	coenzyme A metabolic process//steroid biosynthetic process//oxidation-reduction process	GO:0004420//GO:0050662	hydroxymethylglutaryl-CoA reductase (NADPH) activity//coenzyme binding	--	--	KOG2480	3-hydroxy-3-methylglutaryl-CoA (HMG-CoA) reductase	UP	2.6699	1.49e-15	UP	1.2189	5.12e-05	UP	1.4154	0.00010794	blast,frame:-2 start:2725 end:962	419.35	558.02	512.24	3191.35	2552.71	3649.71	1288.26
Cluster-35308.134629	2.41	9.41	24.92	603	747051673	XP_011071926.1	515	2.2e-50	PREDICTED: uncharacterized protein LOC105157258 [Sesamum indicum]	--	--	--	--	--	--	--	--	--	--	--	--	--	--	--	--	--	--	--	--	--	--	--	UP	3.4537	7.75e-11	UP	1.1957	0.016228	UP	2.2116	0.00121	estscan,start:603 end:248; minus strand	9.06	6.02	19.46	124.09	85.51	142.41	41.34
Cluster-35308.24775	1.21	13.1	34.68	558	--	--	--	--	--	--	--	--	--	--	--	--	--	--	--	--	--	--	--	--	--	--	--	--	--	--	--	--	UP	4.9041	1.9e-15	UP	1.1545	0.01951	UP	3.7038	3.12e-06	estscan,start:344 end:558	8	1	6	160	96	168	34
Cluster-35308.158090	0.41	4.25	11.23	1472	595887375	XP_007213385.1	1053	2.2e-112	hypothetical protein PRUPE_ppa026473mg [Prunus persica]>gi|462409250|gb|EMJ14584.1| hypothetical protein PRUPE_ppa026473mg [Prunus persica]	--	--	--	--	--	--	--	--	--	P08770	636	7e-65	Putative AC transposase OS=Zea mays PE=2 SV=2	PF14372//PF02892	Domain of unknown function (DUF4413)//BED zinc finger	--	--	GO:0003677	DNA binding	--	--	--	--	UP	4.8436	4.5e-21	UP	1.2495	0.0041876	UP	3.55	6.48e-09	blast,frame:-2 start:1342 end:2	9	3	9	178.19	195.57	199.58	53
Cluster-35308.155015	2.28	5.04	13.33	1195	568863261	XP_006485075.1	618	5e-62	PREDICTED: CRAL-TRIO domain-containing protein YKL091C-like isoform X2 [Citrus sinensis]	--	--	--	--	--	--	--	--	--	Q55CU8	132	1.6e-06	Random slug protein 5 OS=Dictyostelium discoideum GN=rsc5 PE=2 SV=1	--	--	--	--	--	--	--	--	--	--	UP	2.4702	1.91e-07	UP	1.224	0.0052145	UP	1.221	0.024437	blast,frame:2 start:578 end:1195	34.7	48.88	6.39	127.28	170.34	223.45	53.13
Cluster-35308.134746	2.13	4.74	12.54	3776	698508133	XP_009799357.1	2595	8.9e-291	PREDICTED: pentatricopeptide repeat-containing protein MRL1, chloroplastic isoform X1 [Nicotiana sylvestris]	645261197	XM_008237957.1	415	0	PREDICTED: Prunus mume pentatricopeptide repeat-containing protein MRL1, chloroplastic (LOC103334973), mRNA	--	--	--	--	Q0WLC6	2290	2.9e-256	Pentatricopeptide repeat-containing protein MRL1, chloroplastic OS=Arabidopsis thaliana GN=MRL1 PE=2 SV=2	PF11538//PF04124//PF00637//PF13176//PF08655	Snurportin1//Dor1-like family//Region in Clathrin and VPS//Tetratricopeptide repeat//DASH complex subunit Ask1	GO:0016192//GO:0006886//GO:0008608	vesicle-mediated transport//intracellular protein transport//attachment of spindle microtubules to kinetochore	GO:0005515	protein binding	GO:0072686//GO:0017119//GO:0042729	mitotic spindle//Golgi transport complex//DASH complex	--	--	UP	2.6071	1.39e-12	UP	1.2155	0.00020676	UP	1.3512	0.0066836	estscan,start:110 end:3466	177.6	42.37	96.98	521.56	634.31	703.82	258.79
[truncated: 651 more rows]
[truncated: 11 more columns]

## Sheet: TF 
gene_id	C. vestitum	‘Chunxiao’	‘Green anna’	Gene Length	NR GI	NR ID	NR Score	NR Evalue	NR Description	NT GI	NT ID	NT Score	NT Evalue	NT Description	KO ID	KO Name	KO Description	Http Link	Swissprot ID	Swissprot Score	Swissprot Evalue	Swissprot Description	PFAM ID	PFAM description	Gene Ontology Biological Pathway	BP Description	Gene Ontology Molecular Function	MF Description	Gene Ontology Cellular Component	CC Description	KOG ID	KOG Description	UP_DOWN_REGULATION(ANvsCV)	log2ratio(ANvsCV)	q value(ANvsCV)	UP_DOWN_REGULATION(ANvsCX)	log2ratio(ANvsCX)	q value(ANvsCX)	UP_DOWN_REGULATION(CXvsCV)	log2ratio(CXvsCV)	q value(CXvsCV)	CDS_flag	sample_readcount(CV_1)	sample_readcount(CV_2)	sample_readcount(CV_3)	sample_readcount(AN_1)	sample_readcount(AN_2)	sample_readcount(AN_3)	sample_readcount(CX_1)
[truncated: 45 more rows]
[truncated: 11 more columns]
