# Supplementary material for: CmNAC73 Mediates the Formation of Green Color in Chrysanthemum Flowers by Directly Activating the Expression of Chlorophyll Biosynthesis Genes HEMA1 and CRD1
Source: Genes (Basel). 2021 May 8;12(5):704. doi: 10.3390/genes12050704 (PMC8151904; doi:10.3390/genes12050704)
Supplement: Supplementary file 1 [file genes-12-00704-s001.zip › genes-1207454-supplementary/Supplementary materials/Table S4 CXvsCV_ANvsCV_ANvsCX.DEG_down.xlsx]

## Sheet: All
gene_id	C. vestitum	‘Chunxiao’	‘Green anna’	Gene Length	NR GI	NR ID	NR Score	NR Evalue	NR Description	NT GI	NT ID	NT Score	NT Evalue	NT Description	KO ID	KO Name	KO Description	Http Link	Swissprot ID	Swissprot Score	Swissprot Evalue	Swissprot Description	PFAM ID	PFAM description	Gene Ontology Biological Pathway	BP Description	Gene Ontology Molecular Function	MF Description	Gene Ontology Cellular Component	CC Description	KOG ID	KOG Description	UP_DOWN_REGULATION(ANvsDV)	log2ratio(ANvsDV)	q value(ANvsDV)	UP_DOWN_REGULATION(ANvsCX)	log2ratio(ANvsCX)	q value(ANvsCX)	UP_DOWN_REGULATION(CXvsDV)	log2ratio(CXvsDV)	q value(CXvsDV)	CDS_flag	sample_readcount(CV_1)	sample_readcount(CV_2)	sample_readcount(CV_3)	sample_readcount(AN_1)	sample_readcount(AN_2)	sample_readcount(AN_3)	sample_readcount(CX_1)
Cluster-35308.75497	5.4	1.31	0	2607	823187527	XP_012490214.1	1243	3.7e-134	PREDICTED: uncharacterized protein C594.04c-like [Gossypium raimondii]>gi|763774556|gb|KJB41679.1| hypothetical protein B456_007G114800 [Gossypium raimondii]	--	--	--	--	--	--	--	--	--	Q8H124	916	4.2e-97	Uncharacterized protein At2g34460, chloroplastic OS=Arabidopsis thaliana GN=At2g34460 PE=2 SV=1	PF01073//PF00106//PF01118//PF02254//PF01113//PF02302//PF01370	3-beta hydroxysteroid dehydrogenase/isomerase family//short chain dehydrogenase//Semialdehyde dehydrogenase, NAD binding domain//TrkA-N domain//Dihydrodipicolinate reductase, N-terminus//PTS system, Lactose/Cellobiose specific IIB subunit//NAD dependent epimerase/dehydratase family	GO:0008209//GO:0009401//GO:0006813//GO:0009089//GO:0008152//GO:0008643//GO:0008210//GO:0006694//GO:0009085//GO:0055114//GO:0008207	androgen metabolic process//phosphoenolpyruvate-dependent sugar phosphotransferase system//potassium ion transport//lysine biosynthetic process via diaminopimelate//metabolic process//carbohydrate transport//estrogen metabolic process//steroid biosynthetic process//lysine biosynthetic process//oxidation-reduction process//C21-steroid hormone metabolic process	GO:0016620//GO:0008839//GO:0003854//GO:0050662//GO:0051287//GO:0016491//GO:0003824//GO:0008982//GO:0016616	oxidoreductase activity, acting on the aldehyde or oxo group of donors, NAD or NADP as acceptor//4-hydroxy-tetrahydrodipicolinate reductase//3-beta-hydroxy-delta5-steroid dehydrogenase activity//coenzyme binding//NAD binding//oxidoreductase activity//catalytic activity//protein-N(PI)-phosphohistidine-sugar phosphotransferase activity//oxidoreductase activity, acting on the CH-OH group of donors, …	GO:0009357	protein-N(PI)-phosphohistidine-sugar phosphotransferase complex	--	--	DOWN	#NAME?	5.09e-32	DOWN	#NAME?	2.43e-07	DOWN	-1.8582	1.41e-05	blast,frame:-1 start:2367 end:1372	193.85	191.42	149.92	0.45	0	0	59.96
Cluster-35308.38881	12.13	4.1	0.85	1172	719982528	XP_010250478.1	324	6e-28	PREDICTED: nudix hydrolase 12, mitochondrial-like [Nelumbo nucifera]	--	--	--	--	--	K07766	E3.6.1.52	diphosphoinositol-polyphosphate diphosphatase	http://www.genome.jp/dbget-bin/www_bget?ko:K07766	Q93ZY7	282	6.2e-24	Nudix hydrolase 12, mitochondrial OS=Arabidopsis thaliana GN=NUDT12 PE=2 SV=1	--	--	--	--	--	--	--	--	--	--	DOWN	-3.7709	4.07e-14	DOWN	-2.3831	0.001046	DOWN	-1.4296	0.0040221	blast,frame:-3 start:879 end:478	137.44	133.63	193.41	12.75	9.18	10.78	43.14
Cluster-35308.105287	70.31	7.96	0.37	520	731377925	XP_010668020.1	197	1.4e-13	PREDICTED: uncharacterized protein LOC104885003 [Beta vulgaris subsp. vulgaris]>gi|870840972|gb|KMS94972.1| hypothetical protein BVRB_013620 [Beta vulgaris subsp. vulgaris]	--	--	--	--	--	--	--	--	--	--	--	--	--	--	--	--	--	--	--	--	--	--	--	DOWN	-7.5007	2.06e-34	DOWN	-4.5949	1.99e-06	DOWN	-2.9554	2.18e-11	blast,frame:3 start:3 end:131	285	222	247	4	0	0	23
Cluster-35308.118217	110	20.54	1.12	1428	802769150	XP_012090276.1	333	6.6e-29	PREDICTED: membrane steroid-binding protein 2-like [Jatropha curcas]>gi|643706166|gb|KDP22298.1| hypothetical protein JCGZ_26129 [Jatropha curcas]	645306357	XM_008247885.1	124	7.48e-56	PREDICTED: Prunus mume membrane steroid-binding protein 2-like (LOC103344264), mRNA	K17278	PGRMC1_2	membrane-associated progesterone receptor component	http://www.genome.jp/dbget-bin/www_bget?ko:K17278	Q9M2Z4	321	2.3e-28	Membrane steroid-binding protein 2 OS=Arabidopsis thaliana GN=MSBP2 PE=1 SV=1	PF10152//PF04505	Predicted coiled-coil domain-containing protein (DUF2360)//Interferon-induced transmembrane protein	GO:0009607	response to biotic stimulus	--	--	GO:0071203//GO:0016021	WASH complex//integral component of membrane	KOG1110	Putative steroid membrane receptor Hpr6.6/25-Dx	DOWN	-6.6072	2.59e-56	DOWN	-4.3836	6.13e-29	DOWN	-2.2582	1.43e-10	blast,frame:2 start:836 end:1249	1614.53	1929.32	1861.34	13.23	18.01	23.69	285.03
Cluster-35308.118215	94.81	23.92	5.89	1263	731382351	XP_010644665.1	1191	1.9e-128	PREDICTED: uncharacterized protein LOC100245856 [Vitis vinifera]>gi|296085487|emb|CBI29219.3| unnamed protein product [Vitis vinifera]	37932211	AY243361.1	511	0	Lactuca sativa pectin acetylesterase mRNA, complete cds	--	--	--	--	Q6DBP4	1063	1.8e-114	Pectin acetylesterase 8 OS=Arabidopsis thaliana GN=PAE8 PE=2 SV=1	PF03283	Pectinacetylesterase	--	--	GO:0016787	hydrolase activity	--	--	--	--	DOWN	-4.0331	5.15e-10	DOWN	-2.2648	0.00059547	DOWN	-1.8002	0.00034511	blast,frame:1 start:238 end:1182	1041.71	1655.69	1298.92	58.39	60.15	127.06	401.95
Cluster-35308.113533	133.72	40.85	22.85	1927	747049118	XP_011070593.1	2378	6.6e-266	PREDICTED: phosphoglucomutase, cytoplasmic [Sesamum indicum]>gi|747049120|ref|XP_011070594.1| PREDICTED: phosphoglucomutase, cytoplasmic [Sesamum indicum]	731369417	XM_002284693.3	668	0	PREDICTED: Vitis vinifera phosphoglucomutase, cytoplasmic (LOC100266376), mRNA	K01835	pgm	phosphoglucomutase	http://www.genome.jp/dbget-bin/www_bget?ko:K01835	Q9M4G4	2330	3.4e-261	Phosphoglucomutase, cytoplasmic OS=Solanum tuberosum GN=PGM1 PE=2 SV=1	PF02880//PF02879//PF02878	Phosphoglucomutase/phosphomannomutase, alpha/beta/alpha domain III//Phosphoglucomutase/phosphomannomutase, alpha/beta/alpha domain II//Phosphoglucomutase/phosphomannomutase, alpha/beta/alpha domain I	GO:0005975	carbohydrate metabolic process	GO:0016868	intramolecular transferase activity, phosphotransferases	--	--	KOG0625	Phosphoglucomutase	DOWN	-2.5535	5.64e-10	DOWN	-1.0448	0.0081392	DOWN	-1.5414	6.9e-06	blast,frame:1 start:319 end:1926	3006.05	3586.8	2810.26	388.16	548.54	663.39	978.3
Cluster-35308.170280	164.28	75.43	13.06	880	566166671	XP_006384464.1	771	6.6e-80	putative oxidoreductase-like family protein [Populus trichocarpa]>gi|550341082|gb|ERP62261.1| putative oxidoreductase-like family protein [Populus trichocarpa]	--	--	--	--	--	--	--	--	--	D4N500	322	1.1e-28	Thebaine 6-O-demethylase OS=Papaver somniferum GN=T6ODM PE=1 SV=1	--	--	--	--	--	--	--	--	--	--	DOWN	-3.6357	3.87e-24	DOWN	-2.7961	0.031426	DOWN	-0.87483	0.040007	blast,frame:-3 start:785 end:135	1634.08	1279.41	1354.21	101.04	103.6	133.24	854.54
Cluster-35308.170281	83.53	39.42	10.67	947	225428668	XP_002284910.1	536	1.3e-52	PREDICTED: feruloyl CoA ortho-hydroxylase 2 [Vitis vinifera]>gi|297741358|emb|CBI32489.3| unnamed protein product [Vitis vinifera]	219818191	FJ149255.1	75	8.5e-29	Daucus carota subsp. sativus clone BAC C019G02 genomic sequence	--	--	--	--	P24397	160	7.1e-10	Hyoscyamine 6-dioxygenase OS=Hyoscyamus niger GN=H6H PE=1 SV=1	PF10204//PF08716	Dual oxidase maturation factor//nsp7 replicase	GO:0015031//GO:0006508	protein transport//proteolysis	GO:0004197//GO:0016740//GO:0008242	cysteine-type endopeptidase activity//transferase activity//omega peptidase activity	GO:0005789//GO:0016021	endoplasmic reticulum membrane//integral component of membrane	--	--	DOWN	-2.9608	3.62e-16	DOWN	-2.1362	0.047948	DOWN	-0.86011	0.045539	blast,frame:2 start:65 end:688	908.14	804	694.73	117	74	115	508
Cluster-35308.8634	10.92	0.88	0	1074	--	--	--	--	--	--	--	--	--	--	--	--	--	--	--	--	--	--	--	--	--	--	--	--	--	--	--	--	DOWN	#NAME?	2.58e-25	DOWN	#NAME?	0.0043646	DOWN	-3.4207	7.21e-11	estscan,start:1074 end:185; minus strand	126.72	128.37	118.23	0	0	0	6
Cluster-35308.132731	69.23	7.17	1.8	1184	60459383	AAX20037.1	504	8.2e-49	ethylene responsive element binding protein C4 [Capsicum annuum]	511636240	KC713910.1	66	1.08e-23	Gossypium hirsutum ethylene-responsive transcription factor 11 (ERF11) mRNA, complete cds	K09286	EREBP	EREBP-like factor	http://www.genome.jp/dbget-bin/www_bget?ko:K09286	Q9LW48	487	1.1e-47	Ethylene-responsive transcription factor 5 OS=Nicotiana sylvestris GN=ERF5 PE=2 SV=1	PF00847	AP2 domain	GO:0006355	regulation of transcription, DNA-templated	GO:0003700	transcription factor activity, sequence-specific DNA binding	GO:0005667	transcription factor complex	--	--	DOWN	-5.2224	7.01e-20	DOWN	-2.1628	0.0024201	DOWN	-3.099	9.42e-12	blast,frame:1 start:259 end:879	916.31	1029.91	743.5	45.61	19.3	5.98	120.06
Cluster-35308.78756	3.3	0.68	0.08	1654	224060347	XP_002300154.1	315	9.4e-27	hypothetical protein POPTR_0001s32580g [Populus trichocarpa]>gi|222847412|gb|EEE84959.1| hypothetical protein POPTR_0001s32580g [Populus trichocarpa]	--	--	--	--	--	--	--	--	--	Q8GXC7	297	1.6e-25	F-box/kelch-repeat protein At3g06240 OS=Arabidopsis thaliana GN=At3g06240 PE=2 SV=1	PF00646//PF12937	F-box domain//F-box-like	--	--	GO:0005515	protein binding	--	--	--	--	DOWN	-5.2213	1.21e-11	DOWN	-3.1575	0.021983	DOWN	-2.1099	0.00063958	blast,frame:-2 start:1476 end:199	77	53	64	4	1	0	9
Cluster-35308.122870	36.56	10.12	6.04	1762	728850373	KHG29816.1	1683	2.3e-185	Dual specificity protein kinase splA [Gossypium arboreum]	566191276	XM_002314996.2	418	0	Populus trichocarpa hypothetical protein (POPTR_0010s17170g) mRNA, complete cds	--	--	--	--	P18160	409	1.8e-38	Dual specificity protein kinase splA OS=Dictyostelium discoideum GN=splA PE=1 SV=3	PF00069//PF00023//PF13606//PF07714	Protein kinase domain//Ankyrin repeat//Ankyrin repeat//Protein tyrosine kinase	GO:0006468	protein phosphorylation	GO:0005524//GO:0005515//GO:0004672	ATP binding//protein binding//protein kinase activity	--	--	--	--	DOWN	-2.5756	8.19e-13	DOWN	-0.92571	0.030644	DOWN	-1.6867	3.82e-06	blast,frame:3 start:129 end:1403	808.91	814.49	692.99	161.55	112.48	109.62	191.96
Cluster-35308.176980	14.19	6.82	2.09	1671	565366728	XP_006350037.1	405	3.5e-37	PREDICTED: uncharacterized protein LOC102601397 isoform X6 [Solanum tuberosum]	--	--	--	--	--	--	--	--	--	--	--	--	--	--	--	--	--	--	--	--	--	--	--	DOWN	-2.7528	1.78e-11	DOWN	-1.8868	1.08e-05	DOWN	-0.90548	0.044364	blast,frame:-3 start:1609 end:392	309.87	263.91	270.11	58	19.36	46.5	139.94
Cluster-35308.113627	156.91	18.43	0	1154	590667393	XP_007037220.1	1280	8.3e-139	SPFH/Band 7/PHB domain-containing membrane-associated protein family isoform 1 [Theobroma cacao]>gi|508774465|gb|EOY21721.1| SPFH/Band 7/PHB domain-containing membrane-associated protein family isoform 1 [Theobroma cacao]	151347472	EF512303.1	340	5.08e-176	Carica papaya clone Cp45 hypersensitive-induced response protein mRNA, complete cds	--	--	--	--	Q9FM19	1250	3.5e-136	Hypersensitive-induced response protein 1 OS=Arabidopsis thaliana GN=HIR1 PE=1 SV=1	--	--	--	--	--	--	--	--	--	--	DOWN	#NAME?	8.54e-21	DOWN	#NAME?	4.26e-45	DOWN	-2.9433	0.00015032	blast,frame:-3 start:912 end:43	2395.21	2351.5	1156.79	0	0	0	202.61
Cluster-35308.26004	4	1.17	0	892	--	--	--	--	--	--	--	--	--	--	--	--	--	--	--	--	--	--	--	--	--	--	--	--	--	--	--	--	DOWN	#NAME?	1.99e-09	DOWN	#NAME?	0.0033212	DOWN	-1.55	0.039144	estscan,start:1 end:175	44	39	23	0	0	0	11
Cluster-35308.166635	26.09	4.41	0.17	390	--	--	--	--	--	--	--	--	--	--	--	--	--	--	--	--	--	--	--	--	--	--	--	--	--	--	--	--	DOWN	-7.0567	4.97e-09	DOWN	-4.7417	0.028912	DOWN	-2.3602	0.0025804	estscan,start:1 end:390	48.85	55.95	29.62	0.88	0	0	3.09
Cluster-35308.60965	11.88	3.1	0.99	859	--	--	--	--	--	--	--	--	--	--	--	--	--	--	--	--	--	--	--	--	--	--	--	--	--	--	--	--	DOWN	-3.5564	2.5e-10	DOWN	-1.815	0.03633	DOWN	-1.7799	0.00090919	estscan,start:654 end:156; minus strand	114	104	80	13	7	5	21
Cluster-35308.138321	87.48	31.75	16.71	2335	590685503	XP_007042117.1	2369	8.9e-265	Sec14p-like phosphatidylinositol transfer family protein isoform 1 [Theobroma cacao]>gi|590685507|ref|XP_007042118.1| Sec14p-like phosphatidylinositol transfer family protein isoform 1 [Theobroma cacao]>gi|508706052|gb|EOX97948.1| Sec14p-like phosphatidylinositol transfer family protein isoform 1 [Theobroma cacao]>gi|508706053|gb|EOX97949.1| Sec14p-like phosphatidylinositol transfer family protei…	731382461	XM_002283645.3	669	0	PREDICTED: Vitis vinifera phosphatidylinositol/phosphatidylcholine transfer protein SFH8 (LOC100252199), transcript variant X2, mRNA	--	--	--	--	F4IHJ0	2082	2.4e-232	Phosphatidylinositol/phosphatidylcholine transfer protein SFH8 OS=Arabidopsis thaliana GN=SFH8 PE=2 SV=1	PF16326	ABC transporter C-terminal domain	--	--	GO:0003677	DNA binding	--	--	--	--	DOWN	-2.3869	1.96e-12	DOWN	-1.1139	0.00082385	DOWN	-1.3084	0.00025956	blast,frame:2 start:221 end:2125	2730.65	2565.69	2368.39	419.75	384.44	649.43	837.86
Cluster-35308.54237	12.13	4.41	0.38	826	719970973	XP_010272847.1	455	2.7e-43	PREDICTED: 50S ribosomal protein L12, chloroplastic-like [Nelumbo nucifera]	703123178	XM_010104452.1	73	9.54e-28	Morus notabilis 50S ribosomal protein partial mRNA >gnl|BL_ORD_ID|25647128 Morus notabilis 50S ribosomal protein partial mRNA	K02935	RP-L7, MRPL12, rplL	large subunit ribosomal protein L7/L12	http://www.genome.jp/dbget-bin/www_bget?ko:K02935	P41189	195	5.4e-14	50S ribosomal protein L7/L12 OS=Liberibacter africanus GN=rplL PE=3 SV=1	PF00542	Ribosomal protein L7/L12 C-terminal domain	GO:0006412//GO:0042254	translation//ribosome biogenesis	GO:0003735	structural constituent of ribosome	GO:0005840	ribosome	KOG1715	Mitochondrial/chloroplast ribosomal protein L12	DOWN	-5.0002	1.29e-07	DOWN	-3.7236	5.88e-06	DOWN	-1.3118	0.048741	blast,frame:1 start:1 end:522	71.22	127.89	87.81	4.08	1.26	3.56	40.4
Cluster-35308.110707	46.49	9.09	0.55	1036	224141087	XP_002323906.1	230	4.2e-17	hypothetical protein POPTR_0017s13090g [Populus trichocarpa]>gi|743930003|ref|XP_011009243.1| PREDICTED: protein SPIRAL1-like 1 [Populus euphratica]>gi|743930005|ref|XP_011009244.1| PREDICTED: protein SPIRAL1-like 1 [Populus euphratica]>gi|743930007|ref|XP_011009245.1| PREDICTED: protein SPIRAL1-like 1 [Populus euphratica]>gi|743930009|ref|XP_011009246.1| PREDICTED: protein SPIRAL1-like 1 [Populu…	--	--	--	--	--	K18635	SPR1	protein SPIRAL1 and related proteins	http://www.genome.jp/dbget-bin/www_bget?ko:K18635	Q7Y1L9	205	4.7e-15	Protein SPIRAL1-like 1 OS=Oryza sativa subsp. japonica GN=Os03g0417800 PE=3 SV=1	--	--	--	--	--	--	--	--	--	--	DOWN	-6.4706	2.55e-41	DOWN	-4.3377	4.66e-15	DOWN	-2.1665	7.63e-09	blast,frame:3 start:378 end:785	513.62	530.91	469.68	4.26	5.09	8.49	97.78
Cluster-35308.19253	9.23	1.56	0.58	1906	698485844	XP_009789683.1	1244	2e-134	PREDICTED: anthocyanidin 3-O-glucosyltransferase 2-like [Nicotiana sylvestris]	--	--	--	--	--	--	--	--	--	Q2V6K0	902	1.3e-95	UDP-glucose flavonoid 3-O-glucosyltransferase 6 OS=Fragaria ananassa GN=GT6 PE=1 SV=1	PF09905//PF00201//PF04101	Uncharacterized conserved protein (DUF2132)//UDP-glucoronosyl and UDP-glucosyl transferase//Glycosyltransferase family 28 C-terminal domain	GO:0008152	metabolic process	GO:0016758//GO:0003677	transferase activity, transferring hexosyl groups//DNA binding	--	--	--	--	DOWN	-3.9366	4.05e-10	DOWN	-1.5577	0.033916	DOWN	-2.4198	5.63e-06	blast,frame:3 start:93 end:1559	287	190	165	24	12	5	35
Cluster-35308.183501	18.82	1.11	0	1587	590596413	XP_007018329.1	1121	3.1e-120	Phosphoglycerate mutase family protein isoform 1 [Theobroma cacao]>gi|508723657|gb|EOY15554.1| Phosphoglycerate mutase family protein isoform 1 [Theobroma cacao]	590596412	XM_007018267.1	202	3.64e-99	Theobroma cacao Phosphoglycerate mutase family protein isoform 1 (TCM_034573) mRNA, complete cds	--	--	--	--	Q9FGF0	971	1.1e-103	Phosphoglycerate mutase-like protein 1 OS=Arabidopsis thaliana GN=At5g64460 PE=2 SV=1	--	--	--	--	--	--	--	--	--	--	DOWN	#NAME?	2.47e-46	DOWN	#NAME?	1.43e-05	DOWN	-3.9405	2.42e-19	blast,frame:-3 start:1453 end:422	368.8	351.25	332.61	0	0	0	8
Cluster-35308.22972	11.73	1.16	0	1545	--	--	--	--	--	--	--	--	--	--	--	--	--	--	--	--	--	--	PF07928	Vps54-like protein	GO:0042147	retrograde transport, endosome to Golgi	--	--	--	--	--	--	DOWN	#NAME?	1.65e-21	DOWN	#NAME?	3.36e-05	DOWN	-3.1351	2.24e-08	--	152.21	252.48	229.27	0	0	0	16.11
Cluster-35308.119743	31.98	7.01	1.4	485	--	--	--	--	--	--	--	--	--	--	--	--	--	--	--	--	--	--	--	--	--	--	--	--	--	--	--	--	DOWN	-4.4935	2.09e-13	DOWN	-2.5662	0.0075364	DOWN	-1.9626	0.0002255	estscan,start:409 end:468	78.99	105	112	3	3.8	6	18
Cluster-35308.77652	23.9	6.86	1.55	1729	729426469	XP_010518730.1	1461	1.3e-159	PREDICTED: putative MO25-like protein At5g47540 isoform X2 [Tarenaya hassleriana]	747096094	XM_011097649.1	347	9.86e-180	PREDICTED: Sesamum indicum putative MO25-like protein At5g47540 (LOC105175263), mRNA	K08272	CAB39, MO25	calcium binding protein 39	http://www.genome.jp/dbget-bin/www_bget?ko:K08272	Q9FGK3	1420	1e-155	Putative MO25-like protein At5g47540 OS=Arabidopsis thaliana GN=At5g47540 PE=2 SV=1	--	--	--	--	--	--	--	--	KOG1566	Conserved protein Mo25	DOWN	-3.9157	1.06e-22	DOWN	-2.3018	4.84e-08	DOWN	-1.6534	2.28e-05	blast,frame:-3 start:1580 end:450	423.43	525.6	529.36	46.4	31.9	18.41	112.34
Cluster-35308.194494	10.74	0.86	0.07	1531	719974008	XP_010243735.1	1424	2.2e-155	PREDICTED: arogenate dehydratase/prephenate dehydratase 6, chloroplastic-like [Nelumbo nucifera]	769803572	XM_006851661.2	62	2.35e-21	PREDICTED: Amborella trichopoda arogenate dehydratase/prephenate dehydratase 6, chloroplastic (LOC18441429), mRNA	K05359	ADT, PDT	arogenate/prephenate dehydratase	http://www.genome.jp/dbget-bin/www_bget?ko:K05359	Q9SGD6	1289	1.4e-140	Arogenate dehydratase/prephenate dehydratase 6, chloroplastic OS=Arabidopsis thaliana GN=ADT6 PE=1 SV=1	PF00800//PF01842	Prephenate dehydratase//ACT domain	GO:0006571//GO:0000162//GO:0009094//GO:0008152	tyrosine biosynthetic process//tryptophan biosynthetic process//L-phenylalanine biosynthetic process//metabolic process	GO:0016597//GO:0004664	amino acid binding//prephenate dehydratase activity	--	--	KOG2797	Prephenate dehydratase	DOWN	-7.5771	1.85e-09	DOWN	-4.1164	0.0030368	DOWN	-3.4935	0.00010185	blast,frame:1 start:10 end:1290	130.4	266.97	177.09	1.33	2.45	0	21.31
Cluster-35308.173929	48.22	7.07	0	531	547886	P36444.1	483	9.9e-47	RecName: Full=NADP-dependent malic enzyme, chloroplastic; Short=NADP-ME; Flags: Precursor [Flaveria pringlei]>gi|459441|emb|CAA54986.1| malate dehydrogenase (oxaloacetate decarboxylating) (NADP+) [Flaveria pringlei]	18459	X57142.1	98	7.58e-42	Flaveria trinervia mRNA for NADP-dependent malic enzyme (NADP-ME)	K00029	E1.1.1.40, maeB	malate dehydrogenase (oxaloacetate-decarboxylating)(NADP+)	http://www.genome.jp/dbget-bin/www_bget?ko:K00029	P36444	483	1.4e-47	NADP-dependent malic enzyme, chloroplastic OS=Flaveria pringlei GN=MODA PE=2 SV=1	--	--	--	--	--	--	--	--	--	--	DOWN	#NAME?	4.28e-32	DOWN	#NAME?	2.07e-06	DOWN	-2.4945	1.28e-08	estscan,start:107 end:531	178.27	179.26	182	0	0	0	35.37
Cluster-35308.3597	84.92	4.97	0	664	--	--	--	--	--	--	--	--	--	--	--	--	--	--	--	--	--	--	--	--	--	--	--	--	--	--	--	--	DOWN	#NAME?	9.13e-49	DOWN	#NAME?	1.1e-08	DOWN	-3.8788	1.58e-21	estscan,start:318 end:614	397	524	507	0	0	0	37
Cluster-35308.99139	5.59	1.2	0.19	1859	661887392	CDP09172.1	1247	8.9e-135	unnamed protein product [Coffea canephora]	731348637	XM_010687288.1	105	3.57e-45	PREDICTED: Beta vulgaris subsp. vulgaris uncharacterized LOC104899983 (LOC104899983), mRNA	--	--	--	--	--	--	--	--	PF00515//PF13414//PF13181	Tetratricopeptide repeat//TPR repeat//Tetratricopeptide repeat	--	--	GO:0005515	protein binding	--	--	--	--	DOWN	-4.8342	8.45e-17	DOWN	-2.8183	0.0019691	DOWN	-2.0546	3e-05	blast,frame:2 start:89 end:1669	112.69	140.7	123.26	6.92	3.63	2.32	16.29
Cluster-35308.105470	190.34	71.8	0.02	1638	702372711	XP_010061947.1	1501	2.8e-164	PREDICTED: serine-threonine kinase receptor-associated protein-like [Eucalyptus grandis]>gi|629103523|gb|KCW68992.1| hypothetical protein EUGRSUZ_F02555 [Eucalyptus grandis]	255553038	XM_002517516.1	343	1.56e-177	Ricinus communis serine-threonine kinase receptor-associated protein, putative, mRNA	K13137	STRAP, UNRIP	serine-threonine kinase receptor-associated protein	http://www.genome.jp/dbget-bin/www_bget?ko:K13137	Q54LT8	782	9.2e-82	Serine-threonine kinase receptor-associated protein OS=Dictyostelium discoideum GN=strap PE=3 SV=1	PF11857//PF00400	Domain of unknown function (DUF3377)//WD domain, G-beta repeat	--	--	GO:0005515//GO:0004222	protein binding//metalloendopeptidase activity	--	--	KOG0643	Translation initiation factor 3, subunit i (eIF-3i)/TGF-beta receptor-interacting protein (TRIP-1)	DOWN	-13.455	3.73e-72	DOWN	-12.24	3.08e-96	DOWN	-1.2433	0.00045935	blast,frame:1 start:238 end:1389	3897.53	3958.03	3204.1	0	0	0.99	1234.01
Cluster-35308.150586	8.51	2.7	0.33	671	685284793	XP_009133301.1	134	3.7e-06	PREDICTED: uncharacterized protein LOC103857820 [Brassica rapa]	822659181	KP333576.1	43	3.65e-11	Chrysanthemum x morifolium microsatellite JH-1743 sequence	--	--	--	--	--	--	--	--	--	--	--	--	--	--	--	--	--	--	DOWN	-4.5767	1.88e-08	DOWN	-3.1334	0.010957	DOWN	-1.4838	0.037008	blast,frame:3 start:300 end:590	50.1	53.59	41.75	3.97	1.82	0	8.34
Cluster-35308.34736	25.55	4.14	0.03	1716	409190061	AFV29890.1	1121	3.4e-120	stigma-specific peroxidase, partial [Senecio aethnensis x Senecio chrysanthemifolius]>gi|409190073|gb|AFV29896.1| stigma-specific peroxidase, partial [Senecio aethnensis x Senecio chrysanthemifolius]>gi|409190075|gb|AFV29897.1| stigma-specific peroxidase, partial [Senecio aethnensis x Senecio chrysanthemifolius]>gi|409190081|gb|AFV29900.1| stigma-specific peroxidase, partial [Senecio aethnensis x…	72534115	AJ810531.1	291	1.32e-148	Senecio squalidus mRNA for stigma-specific peroxidase precursor(ssp gene), allele SSP2	K00430	E1.11.1.7	peroxidase	http://www.genome.jp/dbget-bin/www_bget?ko:K00430	Q9XIV8	926	1.9e-98	Peroxidase N1 OS=Nicotiana tabacum GN=poxN1 PE=1 SV=1	PF00141	Peroxidase	GO:0055114//GO:0006804//GO:0006979	oxidation-reduction process//obsolete peroxidase reaction//response to oxidative stress	GO:0020037//GO:0004601	heme binding//peroxidase activity	--	--	--	--	DOWN	-9.5569	2.49e-17	DOWN	-7.1172	6.21e-14	DOWN	-2.4769	0.00059863	blast,frame:-1 start:1653 end:637	307.15	472.17	782.44	0	2.01	0	73.73
Cluster-35308.34733	3.12	0.34	0	2027	728832530	KHG11973.1	146	4.5e-07	Phosphoenolpyruvate carboxylase [Gossypium arboreum]	--	--	--	--	--	--	--	--	--	--	--	--	--	--	--	--	--	--	--	--	--	--	--	DOWN	#NAME?	6.24e-18	DOWN	#NAME?	0.034759	DOWN	-3.0194	8.05e-07	blast,frame:-2 start:1996 end:749	80.05	71.67	80.65	0	0	0	1.17
Cluster-35308.97776	65.6	30.5	17.92	889	225442841	XP_002285351.1	582	5.5e-58	PREDICTED: monothiol glutaredoxin-S15, mitochondrial [Vitis vinifera]>gi|297743395|emb|CBI36262.3| unnamed protein product [Vitis vinifera]	--	--	--	--	--	K07390	grxD, GLRX5	monothiol glutaredoxin	http://www.genome.jp/dbget-bin/www_bget?ko:K07390	Q8LBK6	520	1.2e-51	Monothiol glutaredoxin-S15, mitochondrial OS=Arabidopsis thaliana GN=GRXS15 PE=1 SV=2	PF00462	Glutaredoxin	GO:0006118//GO:0045454	obsolete electron transport//cell redox homeostasis	GO:0009055//GO:0015035	electron carrier activity//protein disulfide oxidoreductase activity	--	--	KOG0911	Glutaredoxin-related protein	DOWN	-1.8431	4.5e-07	DOWN	-0.9635	0.015566	DOWN	-0.9165	0.02315	blast,frame:1 start:1 end:606	572.63	571.22	584.45	161.53	164.04	147.51	227.04
Cluster-35308.183436	4.77	1.13	0	989	--	--	--	--	--	--	--	--	--	--	--	--	--	--	--	--	--	--	--	--	--	--	--	--	--	--	--	--	DOWN	#NAME?	2.91e-12	DOWN	#NAME?	0.0010124	DOWN	-1.882	0.0058796	estscan,start:660 end:989	40.29	43.51	62.06	0	0	0	13
Cluster-35308.78175	32.15	3.86	1.02	1807	510948590	AGN54072.1	1448	4.3e-158	cytochrome P450 monooxygenase [Artemisia annua]	--	--	--	--	--	--	--	--	--	O49858	1188	8.4e-129	Cytochrome P450 82A3 OS=Glycine max GN=CYP82A3 PE=2 SV=1	PF00067	Cytochrome P450	GO:0055114	oxidation-reduction process	GO:0020037//GO:0005506//GO:0016705	heme binding//iron ion binding//oxidoreductase activity, acting on paired donors, with incorporation or reduction of molecular oxygen	--	--	--	--	DOWN	-4.9637	0.0018769	DOWN	-2.1432	0.00014249	DOWN	-2.8578	0.044707	blast,frame:-3 start:1778 end:183	1271.46	390.61	444.98	20.69	22.2	23.31	89.78
Cluster-35308.107529	17.77	4.25	0	1717	255584594	XP_002533021.1	987	1.2e-104	Transcription factor RF2a, putative [Ricinus communis]>gi|223527183|gb|EEF29352.1| Transcription factor RF2a, putative [Ricinus communis]	255584593	XM_002532975.1	162	6.79e-77	Ricinus communis Transcription factor RF2a, putative, mRNA	--	--	--	--	Q8W3M7	468	2.5e-45	Uncharacterized protein At4g06598 OS=Arabidopsis thaliana GN=At4g06598 PE=2 SV=2	PF06156//PF00170	Protein of unknown function (DUF972)//bZIP transcription factor	GO:0006355//GO:0006260	regulation of transcription, DNA-templated//DNA replication	GO:0043565//GO:0003700	sequence-specific DNA binding//transcription factor activity, sequence-specific DNA binding	GO:0005667	transcription factor complex	--	--	DOWN	#NAME?	4.21e-47	DOWN	#NAME?	4.18e-11	DOWN	-1.8539	9.34e-07	blast,frame:-1 start:1690 end:575	414.85	319.35	357.65	0	0	0	88.3
Cluster-35308.107895	31.35	4.94	1.16	603	590699259	XP_007045878.1	414	1.1e-38	Ureide permease 1 isoform 4 [Theobroma cacao]>gi|590699262|ref|XP_007045879.1| Ureide permease 1 isoform 4 [Theobroma cacao]>gi|508709813|gb|EOY01710.1| Ureide permease 1 isoform 4 [Theobroma cacao]>gi|508709814|gb|EOY01711.1| Ureide permease 1 isoform 4 [Theobroma cacao]	--	--	--	--	--	--	--	--	--	Q9ZQ89	354	1.4e-32	Ureide permease 2 OS=Arabidopsis thaliana GN=UPS2 PE=1 SV=2	PF07168	Ureide permease	GO:0071705	nitrogen compound transport	--	--	--	--	--	--	DOWN	-4.6614	8.18e-18	DOWN	-2.2085	0.01422	DOWN	-2.4968	2.87e-07	blast,frame:2 start:2 end:370	167	118	162	9	8	0	24
Cluster-35308.107894	67.46	17.73	3.36	380	848895278	XP_012847681.1	230	1.5e-17	PREDICTED: ureide permease 1-like [Erythranthe guttatus]	778726989	XM_011660891.1	57	3.28e-19	PREDICTED: Cucumis sativus ureide permease 1-like (LOC101221292), transcript variant X2, mRNA	--	--	--	--	Q9ZPR7	207	1e-15	Ureide permease 1 OS=Arabidopsis thaliana GN=UPS1 PE=1 SV=1	PF07168//PF06800//PF05393	Ureide permease//Sugar transport protein//Human adenovirus early E3A glycoprotein	GO:0071705//GO:0034219//GO:0008643	nitrogen compound transport//carbohydrate transmembrane transport//carbohydrate transport	GO:0015144	carbohydrate transmembrane transporter activity	GO:0016021	integral component of membrane	--	--	DOWN	-4.2971	1.16e-13	DOWN	-2.6911	0.00079854	DOWN	-1.6508	0.0014436	blast,frame:2 start:2 end:193	125.39	84.54	116.51	10.49	5	1	31.28
Cluster-35308.116641	195.45	39.08	15.11	563	848923168	XP_012857960.1	332	3.4e-29	PREDICTED: copper transporter 5 [Erythranthe guttatus]	--	--	--	--	--	K14686	SLC31A1, CTR1	solute carrier family 31 (copper transporter), member 1	http://www.genome.jp/dbget-bin/www_bget?ko:K14686	Q69P80	269	9.6e-23	Copper transporter 5.1 OS=Oryza sativa subsp. japonica GN=COPT5.1 PE=2 SV=1	PF08041//PF04145//PF09128	PetM family of cytochrome b6f complex subunit 7//Ctr copper transporter family//Regulator of G protein signalling-like domain	GO:0006825//GO:0035434//GO:0043087	copper ion transport//copper ion transmembrane transport//regulation of GTPase activity	GO:0005089//GO:0005375	Rho guanyl-nucleotide exchange factor activity//copper ion transmembrane transporter activity	GO:0016021//GO:0005737//GO:0009512	integral component of membrane//cytoplasm//cytochrome b6f complex	--	--	DOWN	-3.6868	2.13e-07	DOWN	-1.6018	8.69e-05	DOWN	-2.1192	0.00036785	blast,frame:2 start:14 end:559	898	983.13	560.1	80.53	47.68	60.89	142.1
Cluster-35308.165597	17.24	0.41	0.05	2881	208611514	ABW75772.2	2040	1.5e-226	lipoxygenase [Camellia sinensis]	208611513	EU195885.2	321	4.7e-165	Camellia sinensis lipoxygenase (lox1) mRNA, complete cds	K15718	LOX1_5	linoleate 9S-lipoxygenase	http://www.genome.jp/dbget-bin/www_bget?ko:K15718	Q43191	1953	2.6e-217	Probable linoleate 9S-lipoxygenase 5 OS=Solanum tuberosum GN=LOX1.5 PE=2 SV=1	PF05634//PF00305//PF01477	APO RNA-binding//Lipoxygenase//PLAT/LH2 domain	GO:0055114	oxidation-reduction process	GO:0016702//GO:0046872//GO:0003723//GO:0005515	oxidoreductase activity, acting on single donors with incorporation of molecular oxygen, incorporation of two atoms of oxygen//metal ion binding//RNA binding//protein binding	--	--	--	--	DOWN	-8.5041	4.85e-54	DOWN	-3.3264	0.0084513	DOWN	-5.2291	3.56e-33	blast,frame:3 start:132 end:2036|blast,frame:2 start:2093 end:2875	720.44	485.69	700.69	5.42	0	0	13.04
Cluster-35308.117562	35.08	4.74	2.63	1782	296084383	CBI24771.3	1412	6.3e-154	unnamed protein product [Vitis vinifera]	571489835	XM_006591255.1	363	0	PREDICTED: Glycine max serine/threonine-protein kinase rio2-like (LOC100797607), transcript variant X4, mRNA	K07179	RIOK2	RIO kinase 2	http://www.genome.jp/dbget-bin/www_bget?ko:K07179	Q54T05	968	2.7e-103	Serine/threonine-protein kinase rio2 OS=Dictyostelium discoideum GN=rio2 PE=3 SV=1	PF09202//PF06293//PF00069	Rio2, N-terminal//Lipopolysaccharide kinase (Kdo/WaaP) family//Protein kinase domain	GO:0006468//GO:0009069//GO:0016310	protein phosphorylation//serine family amino acid metabolic process//phosphorylation	GO:0016773//GO:0005524//GO:0004672//GO:0004674	phosphotransferase activity, alcohol group as acceptor//ATP binding//protein kinase activity//protein serine/threonine kinase activity	GO:0016020	membrane	KOG2268	Serine/threonine protein kinase	DOWN	-3.7214	6.08e-23	DOWN	-1.0087	0.035167	DOWN	-2.7494	3.77e-13	blast,frame:2 start:128 end:1555	732.65	721.02	795.86	42.45	60.86	64.77	78.61
Cluster-35308.96010	15.76	2.97	0	1754	728823688	KHG05415.1	1357	1.5e-147	hsp70 nucleotide exchange factor fes1 [Gossypium arboreum]	747094125	XM_011096591.1	214	8.6e-106	PREDICTED: Sesamum indicum uncharacterized LOC105174471 (LOC105174471), mRNA	K09562	HSPBP1	hsp70-interacting protein	http://www.genome.jp/dbget-bin/www_bget?ko:K09562	Q99P31	243	3.1e-19	Hsp70-binding protein 1 OS=Mus musculus GN=Hspbp1 PE=2 SV=1	PF10508//PF02985//PF01602//PF07817//PF16782//PF00514//PF11698	Proteasome non-ATPase 26S subunit//HEAT repeat//Adaptin N terminal region//GLE1-like protein//Nucleotide exchange factor SIL1//Armadillo/beta-catenin-like repeat//V-ATPase subunit H	GO:0006886//GO:0015991//GO:0016973//GO:0016192//GO:0043248	intracellular protein transport//ATP hydrolysis coupled proton transport//poly(A)+ mRNA export from nucleus//vesicle-mediated transport//proteasome assembly	GO:0016820//GO:0005515//GO:0000774	hydrolase activity, acting on acid anhydrides, catalyzing transmembrane movement of substances//protein binding//adenyl-nucleotide exchange factor activity	GO:0030117//GO:0000221//GO:0005783//GO:0005643	membrane coat//vacuolar proton-transporting V-type ATPase, V1 domain//endoplasmic reticulum//nuclear pore	KOG2160	Armadillo/beta-catenin-like repeat-containing protein	DOWN	#NAME?	3.34e-09	DOWN	#NAME?	1.76e-17	DOWN	-2.3287	0.038181	blast,frame:3 start:21 end:1355	275.74	503.39	214.5	0	0	0	48.01
Cluster-35308.120987	40.54	7.96	1.86	2094	694330342	XP_009355876.1	933	2.6e-98	PREDICTED: probable polygalacturonase At3g15720 [Pyrus x bretschneideri]	685279528	XM_009132436.1	98	3.14e-41	PREDICTED: Brassica rapa high-light-induced protein, chloroplastic (LOC103855448), mRNA	K01184	E3.2.1.15	polygalacturonase	http://www.genome.jp/dbget-bin/www_bget?ko:K01184	Q9LW07	817	1e-85	Probable polygalacturonase At3g15720 OS=Arabidopsis thaliana GN=At3g15720 PE=1 SV=1	PF00295//PF10662	Glycosyl hydrolases family 28//Ethanolamine utilisation - propanediol utilisation	GO:0005982//GO:0006576//GO:0005985//GO:0005975	starch metabolic process//cellular biogenic amine metabolic process//sucrose metabolic process//carbohydrate metabolic process	GO:0004650//GO:0005524	polygalacturonase activity//ATP binding	--	--	--	--	DOWN	-4.4209	0.00015574	DOWN	-2.2415	7.19e-09	DOWN	-2.2135	0.026263	blast,frame:3 start:201 end:1397	519.27	1484.87	1125.38	49.89	64.26	31.53	208.71
Cluster-35308.116558	46.51	15.18	0.17	947	823262207	XP_012463848.1	1004	6.9e-107	PREDICTED: uncharacterized protein LOC105783146 [Gossypium raimondii]>gi|763816316|gb|KJB83168.1| hypothetical protein B456_013G232700 [Gossypium raimondii]	802640207	XM_012223320.1	258	1.59e-130	PREDICTED: Jatropha curcas uncharacterized LOC105639309 (LOC105639309), transcript variant X2, mRNA	--	--	--	--	--	--	--	--	PF10766//PF12906	Multidrug efflux pump-associated protein AcrZ//RING-variant domain	GO:0015893//GO:0006855	drug transport//drug transmembrane transport	GO:0008270//GO:0015238	zinc ion binding//drug transmembrane transporter activity	GO:0005886	plasma membrane	--	--	DOWN	-8.0421	4.61e-46	DOWN	-6.639	2.7e-28	DOWN	-1.4351	0.00017909	estscan,start:947 end:247; minus strand	527.3	408.27	404.72	0	4.96	0	165.83
Cluster-35308.98408	15.62	2.47	0.23	1164	848852676	XP_012840434.1	169	5.6e-10	PREDICTED: calmodulin-binding transcription activator 5-like isoform X1 [Erythranthe guttatus]	--	--	--	--	--	--	--	--	--	O23463	131	2e-06	Calmodulin-binding transcription activator 5 OS=Arabidopsis thaliana GN=CMTA5 PE=2 SV=2	PF00612	IQ calmodulin-binding motif	--	--	GO:0005515	protein binding	--	--	--	--	DOWN	-6.029	3.28e-26	DOWN	-3.5423	0.00018091	DOWN	-2.52	5.27e-08	blast,frame:2 start:2 end:139	216.49	173.88	203.37	0	4.12	4.62	16.52
Cluster-35308.100745	372.45	14.89	0.67	1265	225438430	XP_002276539.1	443	1e-41	PREDICTED: RING-H2 finger protein ATL80 [Vitis vinifera]>gi|296082570|emb|CBI21575.3| unnamed protein product [Vitis vinifera]	566173587	XM_002306957.2	51	2.51e-15	Populus trichocarpa hypothetical protein (POPTR_0005s27660g) mRNA, complete cds	--	--	--	--	Q8LC69	364	2.1e-33	RING-H2 finger protein ATL8 OS=Arabidopsis thaliana GN=ATL8 PE=2 SV=2	PF00628//PF12678//PF12861//PF17123//PF13639//PF14634//PF00097	PHD-finger//RING-H2 zinc finger//Anaphase-promoting complex subunit 11 RING-H2 finger//RING-like zinc finger//Ring finger domain//zinc-RING finger domain//Zinc finger, C3HC4 type (RING finger)	GO:0016567	protein ubiquitination	GO:0004842//GO:0046872//GO:0008270//GO:0005515	ubiquitin-protein transferase activity//metal ion binding//zinc ion binding//protein binding	GO:0005680	anaphase-promoting complex	--	--	DOWN	-9.1186	5.35e-41	DOWN	-4.7097	4.63e-07	DOWN	-4.446	1.82e-19	blast,frame:-3 start:1053 end:448	4805.72	6169.48	4764.99	15.4	7.69	5.22	233.27
Cluster-35308.110534	23.4	5.22	0.5	462	--	--	--	--	--	--	--	--	--	--	--	--	--	--	--	--	--	--	--	--	--	--	--	--	--	--	--	--	DOWN	-5.5647	3.6e-12	DOWN	-3.7366	0.0045373	DOWN	-1.8665	0.0017925	estscan,start:283 end:1; minus strand	80.67	58.07	54.08	2	1	1.15	10.85
Cluster-35308.87110	17.54	1.04	0.25	1754	697106468	XP_009607069.1	1693	1.6e-186	PREDICTED: polyol transporter 5-like [Nicotiana tomentosiformis]	--	--	--	--	--	--	--	--	--	Q8VZ80	1198	5.7e-130	Polyol transporter 5 OS=Arabidopsis thaliana GN=PLT5 PE=1 SV=2	PF07690//PF00083	Major Facilitator Superfamily//Sugar (and other) transporter	GO:0055085	transmembrane transport	GO:0022857	transmembrane transporter activity	GO:0016021	integral component of membrane	--	--	DOWN	-6.0902	2.35e-13	DOWN	-2.2126	0.029166	DOWN	-3.9141	1.11e-08	estscan,start:1754 end:380; minus strand	246.1	453.25	403.32	6.54	5.42	3.53	24.32
Cluster-35308.173882	4.17	1.61	0.21	2096	108709252	ABF97047.1	504	1.4e-48	retrotransposon protein, putative, Ty1-copia subclass [Oryza sativa Japonica Group]	--	--	--	--	--	--	--	--	--	Q941Q3	151	1.7e-08	Zinc finger CCCH domain-containing protein 37 OS=Arabidopsis thaliana GN=HUA1 PE=1 SV=1	PF05887//PF00098//PF03359//PF00620	Procyclic acidic repetitive protein (PARP)//Zinc knuckle//Guanylate-kinase-associated protein (GKAP) protein//RhoGAP domain	GO:0007165//GO:0023052	signal transduction//signaling	GO:0008270//GO:0003676	zinc ion binding//nucleic acid binding	GO:0016020	membrane	--	--	DOWN	-4.2935	1.36e-13	DOWN	-3.1127	1.11e-05	DOWN	-1.2276	0.025256	blast,frame:2 start:449 end:1777	110.73	115.41	97.09	16.44	0	0	29.21
Cluster-35308.121796	4023.72	1227.38	843.37	413	6911144	AAF31403.1	403	1.5e-37	putative glycine-rich RNA binding protein 3 [Catharanthus roseus]	7024450	AB007819.1	88	2.1e-36	Citrus unshiu gene for glycine-rich RNA-binding protein, complete cds	--	--	--	--	P49310	375	3.6e-35	Glycine-rich RNA-binding protein GRP1A OS=Sinapis alba PE=2 SV=1	PF16367//PF00076	RNA recognition motif//RNA recognition motif. (a.k.a. RRM, RBD, or RNP domain)	--	--	GO:0003676	nucleic acid binding	--	--	--	--	DOWN	-2.2149	1.98e-11	DOWN	-0.8224	0.019191	DOWN	-1.4308	2.76e-05	blast,frame:3 start:9 end:413	8792	7681	8481	1986	1895	1382	2997
Cluster-35308.96288	6.13	1.13	0.26	2372	225430519	XP_002283372.1	1816	1.2e-200	PREDICTED: probable folate-biopterin transporter 2 [Vitis vinifera]>gi|731386151|ref|XP_010648766.1| PREDICTED: probable folate-biopterin transporter 2 [Vitis vinifera]>gi|731386153|ref|XP_010648767.1| PREDICTED: probable folate-biopterin transporter 2 [Vitis vinifera]>gi|731386155|ref|XP_010648768.1| PREDICTED: probable folate-biopterin transporter 2 [Vitis vinifera]>gi|296082152|emb|CBI21157.3|…	--	--	--	--	--	--	--	--	--	Q5FV41	1627	1.4e-179	Probable folate-biopterin transporter 2 OS=Arabidopsis thaliana GN=At5g25050 PE=2 SV=1	PF07690//PF03092	Major Facilitator Superfamily//BT1 family	GO:0006810//GO:0055085	transport//transmembrane transport	--	--	GO:0016021	integral component of membrane	--	--	DOWN	-4.5646	3.3e-17	DOWN	-2.3286	0.0026384	DOWN	-2.2666	4.31e-07	blast,frame:2 start:458 end:2011	139.4	204.01	201.95	0	11.08	12.26	32.72
Cluster-35308.32553	22.94	8.86	2.15	803	697147005	XP_009627657.1	473	2.2e-45	PREDICTED: DEAD-box ATP-dependent RNA helicase 37-like [Nicotiana tomentosiformis]	--	--	--	--	--	K11594	DDX3X, bel	ATP-dependent RNA helicase DDX3X	http://www.genome.jp/dbget-bin/www_bget?ko:K11594	Q6Z4K6	470	6.8e-46	DEAD-box ATP-dependent RNA helicase 52B OS=Oryza sativa subsp. japonica GN=PL10B PE=2 SV=1	PF06862//PF00176//PF04851//PF00270//PF01743	Utp25, U3 small nucleolar RNA-associated SSU processome protein 25//SNF2 family N-terminal domain//Type III restriction enzyme, res subunit//DEAD/DEAH box helicase//Poly A polymerase head domain	GO:0006396	RNA processing	GO:0016779//GO:0005524//GO:0003677//GO:0003723//GO:0016787//GO:0003676	nucleotidyltransferase activity//ATP binding//DNA binding//RNA binding//hydrolase activity//nucleic acid binding	GO:0005634	nucleus	KOG0335	ATP-dependent RNA helicase	DOWN	-3.3775	1.88e-08	DOWN	-2.2077	5.42e-05	DOWN	-1.2031	0.011417	blast,frame:-2 start:769 end:2	191.04	200.29	129.2	14.99	21.6	12.73	52.04
Cluster-35308.165920	2.41	0.34	0	1517	--	--	--	--	--	--	--	--	--	--	--	--	--	--	--	--	--	--	--	--	--	--	--	--	--	--	--	--	DOWN	#NAME?	5.81e-11	DOWN	#NAME?	0.049718	DOWN	-2.6664	0.00048334	estscan,start:1273 end:656; minus strand	55.36	29.56	43.04	0	0	0	2.67
Cluster-35308.151809	39.18	18.62	9.98	1468	702236730	XP_010045288.1	1648	2.2e-181	PREDICTED: probable tRNA N6-adenosine threonylcarbamoyltransferase [Eucalyptus grandis]>gi|629123290|gb|KCW87715.1| hypothetical protein EUGRSUZ_A00092 [Eucalyptus grandis]	590655236	XM_007033867.1	417	0	Theobroma cacao Actin-like ATPase superfamily protein isoform 1 (TCM_020024) mRNA, complete cds	K01409	KAE1, tsaD, QRI7	N6-L-threonylcarbamoyladenine synthase	http://www.genome.jp/dbget-bin/www_bget?ko:K01409	A7SXZ6	1301	5.4e-142	Probable tRNA N6-adenosine threonylcarbamoyltransferase OS=Nematostella vectensis GN=osgep PE=3 SV=1	PF02543	Carbamoyltransferase N-terminus	GO:0009058	biosynthetic process	GO:0003824	catalytic activity	--	--	KOG2708	Predicted metalloprotease with chaperone activity (RNAse H/HSP70 fold)	DOWN	-1.9466	6.59e-08	DOWN	-1.0678	0.0040927	DOWN	-0.91637	0.024601	blast,frame:2 start:80 end:1126	767.11	621.91	605.23	190.54	164.46	154.01	294.39
Cluster-35308.105852	24.56	10.11	3.27	1999	565352763	XP_006343309.1	2337	3.9e-261	PREDICTED: probable metal-nicotianamine transporter YSL7-like [Solanum tuberosum]	698496044	XM_009795793.1	479	0	PREDICTED: Nicotiana sylvestris probable metal-nicotianamine transporter YSL7 (LOC104240894), transcript variant X1, mRNA	--	--	--	--	Q9SHY2	2193	2.7e-245	Probable metal-nicotianamine transporter YSL7 OS=Arabidopsis thaliana GN=YSL7 PE=2 SV=1	PF03169	OPT oligopeptide transporter protein	GO:0055085	transmembrane transport	--	--	--	--	--	--	DOWN	-2.8675	9.63e-15	DOWN	-1.7649	1.03e-06	DOWN	-1.1423	0.0051572	estscan,start:1999 end:238; minus strand	607.14	599.04	595.31	115.75	70.18	55.99	190.99
Cluster-35308.160214	55.68	19.52	4.68	1078	719996592	XP_010254825.1	277	1.6e-22	PREDICTED: protein RADIALIS-like 3 isoform X2 [Nelumbo nucifera]	--	--	--	--	--	--	--	--	--	Q1A173	246	8.6e-20	Protein RADIALIS-like 6 OS=Arabidopsis thaliana GN=RL6 PE=2 SV=1	--	--	--	--	--	--	--	--	--	--	DOWN	-3.5144	1.26e-20	DOWN	-2.2647	0.0077019	DOWN	-1.2921	0.00023438	blast,frame:1 start:412 end:684	616.94	570.9	724.21	96.9	36.36	28.89	294.63
Cluster-35308.87740	55.18	26.81	10.66	1212	674246479	KFK39244.1	1528	1.5e-167	hypothetical protein AALP_AA3G219100 [Arabis alpina]	17958	X69672.1	294	1.99e-150	C.cardunculus cypro4 mRNA	--	--	--	--	P40781	1490	5.4e-164	Protein CYPRO4 OS=Cynara cardunculus GN=CYPRO4 PE=2 SV=1	PF00400	WD domain, G-beta repeat	--	--	GO:0005515	protein binding	--	--	KOG2395	Protein involved in vacuole import and degradation	DOWN	-2.3735	4.58e-11	DOWN	-1.5453	1.54e-05	DOWN	-0.86285	0.028512	estscan,start:1 end:1212	772.69	749.18	687.4	111.87	123.38	188.46	343.89
Cluster-35308.120414	24.18	9.5	5.18	1267	661889127	CDP07570.1	684	1.2e-69	unnamed protein product [Coffea canephora]	551637368	XM_005821446.1	36	5.49e-07	Guillardia theta CCMP2712 hypothetical protein (GUITHDRAFT_155705) mRNA, complete cds	K10666	RNF5	E3 ubiquitin-protein ligase RNF5	http://www.genome.jp/dbget-bin/www_bget?ko:K10666	Q09463	310	3.8e-27	RING finger protein 5 OS=Caenorhabditis elegans GN=rnf-5 PE=1 SV=1	PF12678//PF12861//PF13639//PF14634//PF00097//PF04564//PF16685	RING-H2 zinc finger//Anaphase-promoting complex subunit 11 RING-H2 finger//Ring finger domain//zinc-RING finger domain//Zinc finger, C3HC4 type (RING finger)//U-box domain//zinc RING finger of MSL2	GO:0016567	protein ubiquitination	GO:0008270//GO:0005515//GO:0061630//GO:0004842//GO:0046872	zinc ion binding//protein binding//ubiquitin protein ligase activity//ubiquitin-protein transferase activity//metal ion binding	GO:0005680	anaphase-promoting complex	KOG0823	Predicted E3 ubiquitin ligase	DOWN	-2.2036	1.81e-08	DOWN	-1.0488	0.020435	DOWN	-1.1901	0.0045962	blast,frame:-1 start:1075 end:350	355.04	377.76	291.97	78.91	79.95	61.6	109.81
Cluster-35308.120896	46.69	18.7	8.02	1102	698523146	XP_009758377.1	874	9.5e-92	PREDICTED: peroxisome biogenesis protein 19-2-like [Nicotiana sylvestris]	659095950	XM_008450626.1	148	2.61e-69	PREDICTED: Cucumis melo peroxisome biogenesis protein 19-1-like (LOC103490885), mRNA	K13337	PEX19	peroxin-19	http://www.genome.jp/dbget-bin/www_bget?ko:K13337	Q94EI3	742	2.7e-77	Peroxisome biogenesis protein 19-2 OS=Arabidopsis thaliana GN=PEX19-2 PE=1 SV=1	PF04614	Pex19 protein family	--	--	--	--	GO:0005777	peroxisome	KOG3133	40 kDa farnesylated protein associated with peroxisomes	DOWN	-2.5142	1.08e-11	DOWN	-1.3924	0.00024115	DOWN	-1.1583	0.0037538	blast,frame:-1 start:955 end:197	602.61	521.72	527.55	82.88	111.51	90.22	186.55
Cluster-35308.184909	20.46	2.23	0	632	--	--	--	--	--	--	--	--	--	--	--	--	--	--	--	--	--	--	--	--	--	--	--	--	--	--	--	--	DOWN	#NAME?	1.62e-22	DOWN	#NAME?	0.00084391	DOWN	-2.9802	3.55e-08	estscan,start:412 end:243; minus strand	103.75	95.34	117.72	0	0	0	12
Cluster-35308.130550	22.65	9.66	1.14	1572	359480951	XP_002264842.2	1545	2.1e-169	PREDICTED: uncharacterized protein LOC100243295 isoform X1 [Vitis vinifera]>gi|296085806|emb|CBI31130.3| unnamed protein product [Vitis vinifera]	802777731	XM_012235569.1	304	7.17e-156	PREDICTED: Jatropha curcas uncharacterized LOC105649044 (LOC105649044), mRNA	--	--	--	--	--	--	--	--	PF01105//PF05026	emp24/gp25L/p24 family/GOLD//Dcp2, box A domain	GO:0006810	transport	GO:0003723//GO:0016787//GO:0030145	RNA binding//hydrolase activity//manganese ion binding	GO:0016021	integral component of membrane	--	--	DOWN	-4.2757	1.58e-24	DOWN	-3.2759	1.28e-06	DOWN	-1.0405	0.0096034	estscan,start:1572 end:325; minus strand	494.07	352.43	405.93	32.66	12.43	17.91	124.32
Cluster-35308.109798	16.94	3.43	0	2596	645238086	XP_008225512.1	1600	1.5e-175	PREDICTED: probable inositol transporter 2 [Prunus mume]	747051125	XM_011073344.1	35	4.1e-06	PREDICTED: Sesamum indicum inositol transporter 4-like (LOC105157046), mRNA	K08150	SLC2A13, ITR	MFS transporter, SP family, solute carrier family 2 (myo-inositol transporter), member 13	http://www.genome.jp/dbget-bin/www_bget?ko:K08150	Q9C757	1446	1.5e-158	Probable inositol transporter 2 OS=Arabidopsis thaliana GN=INT2 PE=1 SV=1	PF02690//PF03092//PF01169//PF07690//PF00083	Na+/Pi-cotransporter//BT1 family//Uncharacterized protein family UPF0016//Major Facilitator Superfamily//Sugar (and other) transporter	GO:0006817//GO:0055085//GO:0044341//GO:0006810	phosphate ion transport//transmembrane transport//sodium-dependent phosphate transport//transport	GO:0022857//GO:0015321	transmembrane transporter activity//sodium-dependent phosphate transmembrane transporter activity	GO:0016021//GO:0016020	integral component of membrane//membrane	KOG0254	Predicted transporter (major facilitator superfamily)	DOWN	#NAME?	1.6e-37	DOWN	#NAME?	3.32e-22	DOWN	-2.146	2.86e-08	estscan,start:1170 end:2399	553.51	638.28	480.27	0	0	0	135.41
Cluster-35308.36550	27.43	6.69	1.69	870	20149050	AAM12780.1	307	4.2e-26	auxin-induced SAUR-like protein [Capsicum annuum]	--	--	--	--	--	K14488	SAUR	SAUR family protein	http://www.genome.jp/dbget-bin/www_bget?ko:K14488	P33080	188	3.7e-13	Auxin-induced protein X10A OS=Glycine max PE=2 SV=1	PF02519	Auxin responsive protein	GO:0009733	response to auxin	--	--	--	--	--	--	DOWN	-3.9473	4.03e-18	DOWN	-2.1612	0.026011	DOWN	-1.8324	8.43e-06	blast,frame:1 start:274 end:567	207.62	257.5	235.22	43.66	0	0	62.33
Cluster-35308.28036	3.66	1.24	0	1406	--	--	--	--	--	--	--	--	--	--	--	--	--	--	--	--	--	--	--	--	--	--	--	--	--	--	--	--	DOWN	#NAME?	1.81e-14	DOWN	#NAME?	2.74e-06	DOWN	-1.3932	0.031055	estscan,start:1061 end:1395	67.86	57.73	51.08	0	0	0	20.82
Cluster-35308.114569	475.55	86.35	39.32	553	674944515	CDX88582.1	329	7.4e-29	BnaA03g10670D [Brassica napus]	567205932	XM_006408829.1	126	2.16e-57	Eutrema salsugineum hypothetical protein (EUTSA_v10002144mg) mRNA, complete cds	K02983	RP-S30e, RPS30	small subunit ribosomal protein S30e	http://www.genome.jp/dbget-bin/www_bget?ko:K02983	P49689	310	1.7e-27	40S ribosomal protein S30 OS=Arabidopsis thaliana GN=RPS30A PE=3 SV=3	PF04758	Ribosomal protein S30	GO:0042254//GO:0006412	ribosome biogenesis//translation	GO:0003735	structural constituent of ribosome	GO:0005840//GO:0005622	ribosome//intracellular	KOG0009	Ubiquitin-like/40S ribosomal S30 protein fusion	DOWN	-3.5774	4.22e-24	DOWN	-1.3666	0.00012871	DOWN	-2.2469	1.22e-10	blast,frame:3 start:3 end:251	1853.39	2027.17	1879.38	161	155.57	159.83	343.41
Cluster-35308.132235	32.03	9.54	0.63	971	527200875	EPS68170.1	876	4.9e-92	hypothetical protein M569_06601 [Genlisea aurea]	747080743	XR_848378.1	243	3.55e-122	PREDICTED: Sesamum indicum chloride channel protein CLC-c (LOC105169062), transcript variant X2, misc_RNA	K05016	CLCN7	chloride channel 7	http://www.genome.jp/dbget-bin/www_bget?ko:K05016	Q96282	829	1.9e-87	Chloride channel protein CLC-c OS=Arabidopsis thaliana GN=CLC-C PE=1 SV=1	PF00737//PF00654	Photosystem II 10 kDa phosphoprotein//Voltage gated chloride channel	GO:0055085//GO:0006821//GO:0015979//GO:0050821	transmembrane transport//chloride transport//photosynthesis//protein stabilization	GO:0042301//GO:0005247	phosphate ion binding//voltage-gated chloride channel activity	GO:0009523//GO:0016020	photosystem II//membrane	KOG0474	Cl- channel CLC-7 and related proteins (CLC superfamily)	DOWN	-5.5569	2.39e-30	DOWN	-4.0359	4.24e-11	DOWN	-1.5539	6.9e-05	blast,frame:1 start:37 end:969|blast,frame:3 start:6 end:134	339.78	309.75	305.88	1.53	15.55	2.15	113.14
Cluster-35308.48901	32.19	2.36	0.55	1410	225444207	XP_002276285.1	1127	5.6e-121	PREDICTED: gamma-soluble NSF attachment protein [Vitis vinifera]>gi|296089230|emb|CBI39002.3| unnamed protein product [Vitis vinifera]	731405625	XM_002276249.2	295	6.46e-151	PREDICTED: Vitis vinifera gamma-soluble NSF attachment protein (LOC100257968), mRNA	--	--	--	--	Q9SPE5	1067	7.1e-115	Gamma-soluble NSF attachment protein OS=Arabidopsis thaliana GN=GSNAP PE=2 SV=1	PF13174//PF13181//PF13414//PF00515//PF13176	Tetratricopeptide repeat//Tetratricopeptide repeat//TPR repeat//Tetratricopeptide repeat//Tetratricopeptide repeat	GO:0006886	intracellular protein transport	GO:0005515	protein binding	GO:0005622	intracellular	KOG1585	Protein required for fusion of vesicles in vesicular transport, gamma-SNAP	DOWN	-5.825	8.4e-38	DOWN	-2.2903	0.0015298	DOWN	-3.5718	2.3e-19	blast,frame:3 start:222 end:1115	542.36	528.67	488.01	11.34	12.55	3.23	31.65
Cluster-35308.151210	155.57	2.51	0	810	848912447	XP_012854468.1	440	1.5e-41	PREDICTED: kirola-like [Erythranthe guttatus]>gi|604303754|gb|EYU23173.1| hypothetical protein MIMGU_mgv1a020758mg [Erythranthe guttata]	--	--	--	--	--	--	--	--	--	P85524	364	1.3e-33	Kirola OS=Actinidia deliciosa PE=1 SV=1	PF00407	Pathogenesis-related protein Bet v I family	GO:0006952//GO:0009607	defense response//response to biotic stimulus	--	--	--	--	--	--	DOWN	#NAME?	1.69e-14	DOWN	#NAME?	4.38e-06	DOWN	-5.7574	8.96e-07	blast,frame:-2 start:809 end:261	1541.1	431.15	1615.2	0	0	0	16.09
Cluster-35308.162438	25.77	8.55	0	1380	225426146	XP_002278325.1	805	1.2e-83	PREDICTED: G patch domain-containing protein 4 isoform X2 [Vitis vinifera]>gi|297742242|emb|CBI34391.3| unnamed protein product [Vitis vinifera]	848874679	XM_012982399.1	133	7.17e-61	PREDICTED: Erythranthe guttatus G patch domain-containing protein 4-like (LOC105958385), mRNA	K11135	PINX1	Pin2-interacting protein X1	http://www.genome.jp/dbget-bin/www_bget?ko:K11135	--	--	--	--	PF01585	G-patch domain	--	--	GO:0003676	nucleic acid binding	--	--	--	--	DOWN	#NAME?	1.73e-49	DOWN	#NAME?	1.04e-31	DOWN	-1.4288	0.00033297	estscan,start:159 end:1380	439.98	345.25	429.63	0	0	0	116.92
Cluster-35308.161343	5.65	0.69	0	2219	590573921	XP_007012256.1	576	6.8e-57	Uncharacterized protein isoform 1 [Theobroma cacao]>gi|508782619|gb|EOY29875.1| Uncharacterized protein isoform 1 [Theobroma cacao]	--	--	--	--	--	--	--	--	--	--	--	--	--	--	--	--	--	--	--	--	--	--	--	DOWN	#NAME?	2e-29	DOWN	#NAME?	5.23e-06	DOWN	-2.8712	2.6e-09	blast,frame:3 start:1659 end:1985|blast,frame:2 start:308 end:1447	153.02	176.24	138.06	0	0	0	14.64
Cluster-35308.143651	1.76	0.39	0	2202	225438454	XP_002277336.1	478	1.6e-45	PREDICTED: uncharacterized protein LOC100242269 [Vitis vinifera]>gi|225438456|ref|XP_002277317.1| PREDICTED: uncharacterized protein LOC100242269 [Vitis vinifera]>gi|731397515|ref|XP_010652904.1| PREDICTED: uncharacterized protein LOC100242269 [Vitis vinifera]>gi|147806136|emb|CAN70005.1| hypothetical protein VITISV_038748 [Vitis vinifera]	--	--	--	--	--	--	--	--	--	--	--	--	--	--	--	--	--	--	--	--	--	--	--	DOWN	#NAME?	6.25e-07	DOWN	#NAME?	0.0029026	DOWN	-1.9674	0.035775	blast,frame:-2 start:2144 end:1158	35.67	69.8	38.42	0	0	0	7.95
Cluster-35308.186924	12.54	4.52	1.81	917	--	--	--	--	--	--	--	--	--	--	--	--	--	--	--	--	--	--	--	--	--	--	--	--	--	--	--	--	DOWN	-2.7529	5.55e-08	DOWN	-1.5161	0.030525	DOWN	-1.2754	0.011089	estscan,start:159 end:620	144.23	91.84	109.49	18.23	16.9	14.78	43.17
Cluster-35308.124912	25.48	7.7	0	1754	719994593	XP_010254225.1	641	1.6e-64	PREDICTED: auxin-responsive protein IAA1-like [Nelumbo nucifera]	593700492	XM_007150623.1	58	4.51e-19	Phaseolus vulgaris hypothetical protein (PHAVU_005G173000g) mRNA, complete cds	K14484	IAA	auxin-responsive protein IAA	http://www.genome.jp/dbget-bin/www_bget?ko:K14484	Q5VRD1	483	4.6e-47	Auxin-responsive protein IAA1 OS=Oryza sativa subsp. japonica GN=IAA1 PE=2 SV=1	PF08533//PF02309	Beta-galactosidase C-terminal domain//AUX/IAA family	GO:0006012//GO:0006687//GO:0006355//GO:0046486//GO:0006027	galactose metabolic process//glycosphingolipid metabolic process//regulation of transcription, DNA-templated//glycerolipid metabolic process//glycosaminoglycan catabolic process	GO:0004565	beta-galactosidase activity	GO:0009341//GO:0005634	beta-galactosidase complex//nucleus	--	--	DOWN	#NAME?	5.27e-56	DOWN	#NAME?	5.38e-36	DOWN	-1.577	4.65e-05	blast,frame:1 start:838 end:1524	493.61	587.49	523.2	0	0	0	132.2
Cluster-35308.42635	15.34	3.34	0.19	1002	697130397	XP_009619258.1	240	2.8e-18	PREDICTED: uncharacterized protein LOC104111290 [Nicotiana tomentosiformis]>gi|698516676|ref|XP_009803224.1| PREDICTED: uncharacterized protein LOC104248619 [Nicotiana sylvestris]	565346078	XM_006340035.1	86	6.92e-35	PREDICTED: Solanum tuberosum uncharacterized LOC102579255 (LOC102579255), mRNA	--	--	--	--	--	--	--	--	--	--	--	--	--	--	--	--	--	--	DOWN	-6.2608	3.99e-24	DOWN	-4.3102	7.06e-07	DOWN	-1.9985	9.1e-06	blast,frame:3 start:168 end:365	187	141.52	149.29	6.06	0	0	38.28
Cluster-35308.168711	6.44	1.98	0	1227	719974359	XP_010244725.1	356	1.2e-31	PREDICTED: unknown protein DS12 from 2D-PAGE of leaf, chloroplastic-like [Nelumbo nucifera]	822658452	KP332847.1	59	8.7e-20	Chrysanthemum x morifolium microsatellite JH-1010 sequence	--	--	--	--	Q9LZ23	335	4.7e-30	ACT domain-containing protein ACR12 OS=Arabidopsis thaliana GN=ACR12 PE=2 SV=1	PF02877	Poly(ADP-ribose) polymerase, regulatory domain	GO:0006471	protein ADP-ribosylation	GO:0003950	NAD+ ADP-ribosyltransferase activity	--	--	--	--	DOWN	#NAME?	1.79e-19	DOWN	#NAME?	2.67e-08	DOWN	-1.5265	0.0065219	blast,frame:-3 start:1210 end:272	98.58	56.25	107.15	0	0	0	21.15
Cluster-35308.131203	93.74	27.18	13.22	694	359476816	XP_002265844.2	328	1.2e-28	PREDICTED: chaperone protein dnaJ 11, chloroplastic [Vitis vinifera]	--	--	--	--	--	--	--	--	--	Q9FYB5	257	2.9e-21	Chaperone protein dnaJ 11, chloroplastic OS=Arabidopsis thaliana GN=ATJ11 PE=1 SV=2	--	--	--	--	--	--	--	--	--	--	DOWN	-2.8239	7.46e-07	DOWN	-1.2567	0.002834	DOWN	-1.6009	0.00084869	blast,frame:1 start:211 end:690	670.37	620.87	402.33	78.75	74.16	85.79	152.68
Cluster-35308.103193	44.25	10.33	4.97	657	--	--	--	--	--	--	--	--	--	--	--	--	--	--	--	--	--	--	--	--	--	--	--	--	--	--	--	--	DOWN	-3.1339	2.98e-13	DOWN	-1.3033	0.037559	DOWN	-1.8671	5.53e-06	estscan,start:586 end:657	301.14	219.27	210.65	30	24	27.98	49.91
Cluster-35308.50624	54.28	16.79	8.79	1645	698502956	XP_009797099.1	1696	6.8e-187	PREDICTED: F-box only protein 6 [Nicotiana sylvestris]	568861254	XM_006484058.1	295	7.56e-151	PREDICTED: Citrus sinensis F-box only protein 6-like (LOC102613477), mRNA	--	--	--	--	Q9FZK1	1468	2.6e-161	F-box only protein 6 OS=Arabidopsis thaliana GN=FBX6 PE=2 SV=1	PF07646//PF01344//PF00646	Kelch motif//Kelch motif//F-box domain	--	--	GO:0005515	protein binding	--	--	--	--	DOWN	-2.6058	1.07e-11	DOWN	-1.1023	0.0026978	DOWN	-1.5392	2.69e-05	blast,frame:3 start:153 end:1484	1190.43	1102.15	878.67	184.15	197.84	134.38	259.39
Cluster-35308.122918	78.21	28.58	17.44	3120	568856746	XP_006481938.1	1017	7e-108	PREDICTED: probable polyamine oxidase 4-like [Citrus sinensis]	567875534	XM_006430294.1	342	1.08e-176	Citrus clementina hypothetical protein (CICLE_v10011567mg) mRNA, complete cds	K17839	PAO4, PAO3, PAO2	polyamine oxidase	http://www.genome.jp/dbget-bin/www_bget?ko:K17839	Q8H191	875	2.9e-92	Probable polyamine oxidase 4 OS=Arabidopsis thaliana GN=PAO4 PE=1 SV=1	PF02899//PF01593	Phage integrase, N-terminal SAM-like domain//Flavin containing amine oxidoreductase	GO:0055114//GO:0015074	oxidation-reduction process//DNA integration	GO:0003677//GO:0016491	DNA binding//oxidoreductase activity	--	--	KOG0029	Amine oxidase	DOWN	-2.116	2.11e-10	DOWN	-0.8541	0.0098258	DOWN	-1.3022	0.00032443	blast,frame:1 start:1594 end:2112|blast,frame:3 start:2070 end:2834	2990.33	2780.33	3663.45	806.42	751.36	560.47	1031.29
Cluster-35308.186234	2.92	0.81	0	1394	729467898	XP_010526523.1	1023	6.3e-109	PREDICTED: secretory carrier-associated membrane protein 1 [Tarenaya hassleriana]	743904212	XM_011047169.1	304	6.34e-156	PREDICTED: Populus euphratica secretory carrier-associated membrane protein 1-like (LOC105140370), mRNA	--	--	--	--	Q9SKT3	940	3.7e-100	Secretory carrier-associated membrane protein 1 OS=Arabidopsis thaliana GN=SCAMP1 PE=2 SV=1	PF04144	SCAMP family	GO:0015031	protein transport	--	--	GO:0016021	integral component of membrane	KOG3088	Secretory carrier membrane protein	DOWN	#NAME?	8.01e-12	DOWN	#NAME?	0.00042887	DOWN	-1.6816	0.016721	blast,frame:-1 start:1289 end:375	47.58	45.19	46.46	0	0	0	12.31
Cluster-35308.186235	2.75	0.6	0.01	1872	659119950	XP_008459930.1	1150	1.6e-123	PREDICTED: eukaryotic peptide chain release factor subunit 1-3-like [Cucumis melo]>gi|659119952|ref|XP_008459931.1| PREDICTED: eukaryotic peptide chain release factor subunit 1-3-like [Cucumis melo]>gi|307135817|gb|ADN33689.1| eukaryotic peptide chain release factor subunit [Cucumis melo subsp. melo]	--	--	--	--	--	K03265	ETF1, ERF1	peptide chain release factor subunit 1	http://www.genome.jp/dbget-bin/www_bget?ko:K03265	P35614	1101	1.1e-118	Eukaryotic peptide chain release factor subunit 1-3 OS=Arabidopsis thaliana GN=ERF1-3 PE=1 SV=1	--	--	--	--	--	--	--	--	KOG0688	Peptide chain release factor 1 (eRF1)	DOWN	-7.5323	5.12e-14	DOWN	-5.5481	0.0011132	DOWN	-2.0151	0.00096321	blast,frame:-2 start:1871 end:408	47	72.79	67	0	1	0	18.93
Cluster-35308.137906	6.36	2.45	0.39	1301	308190440	ADO16185.1	1351	5.5e-147	cytochrome P450 mono-oxygenase [Artemisia annua]	308190439	GU318230.1	815	0	Artemisia annua cytochrome P450 mono-oxygenase (cyp07) mRNA, complete cds	--	--	--	--	P24465	462	9.3e-45	Cytochrome P450 71A1 OS=Persea americana GN=CYP71A1 PE=1 SV=2	PF00067	Cytochrome P450	GO:0055114	oxidation-reduction process	GO:0016705//GO:0020037//GO:0005506	oxidoreductase activity, acting on paired donors, with incorporation or reduction of molecular oxygen//heme binding//iron ion binding	--	--	--	--	DOWN	-4.0148	1.82e-11	DOWN	-2.8607	0.00023244	DOWN	-1.19	0.02148	blast,frame:1 start:67 end:1035	102.78	92.64	83.08	6.08	8.07	3.15	44.44
Cluster-35308.155180	11.02	3.56	0.15	2383	661889963	CDP06683.1	1474	5.5e-161	unnamed protein product [Coffea canephora]	568853827	XM_006480478.1	239	1.49e-119	PREDICTED: Citrus sinensis probable protein phosphatase 2C 38-like (LOC102610291), transcript variant X1, mRNA	K01102	PDP	pyruvate dehydrogenase phosphatase	http://www.genome.jp/dbget-bin/www_bget?ko:K01102	Q9LHJ9	1312	4.7e-143	Probable protein phosphatase 2C 38 OS=Arabidopsis thaliana GN=At3g12620 PE=2 SV=1	PF00583//PF07228//PF00481	Acetyltransferase (GNAT) family//Stage II sporulation protein E (SpoIIE)//Protein phosphatase 2C	GO:0042967	acyl-carrier-protein biosynthetic process	GO:0003824//GO:0008080	catalytic activity//N-acetyltransferase activity	--	--	--	--	DOWN	-6.0926	1.63e-33	DOWN	-4.678	3.48e-17	DOWN	-1.4497	0.0002851	blast,frame:1 start:592 end:1815	325.37	266.16	393.79	0	13.56	0	104.66
Cluster-35308.155183	5.05	1	0	1618	595931691	XP_007215360.1	819	3.3e-85	hypothetical protein PRUPE_ppa005548mg [Prunus persica]>gi|462411510|gb|EMJ16559.1| hypothetical protein PRUPE_ppa005548mg [Prunus persica]	802546721	XM_012231232.1	140	1.08e-64	PREDICTED: Jatropha curcas uncharacterized LOC105645584 (LOC105645584), transcript variant X2, mRNA	K11322	EPC	enhancer of polycomb-like protein	http://www.genome.jp/dbget-bin/www_bget?ko:K11322	--	--	--	--	--	--	--	--	--	--	--	--	--	--	DOWN	#NAME?	4.13e-21	DOWN	#NAME?	6.23e-06	DOWN	-2.2282	6.39e-05	blast,frame:-3 start:1043 end:282	93.83	96.45	98.51	0	0	0	13.24
Cluster-35308.127409	15.19	1.85	0.34	949	802607354	XP_012073758.1	958	1.5e-101	PREDICTED: prostaglandin E synthase 2 [Jatropha curcas]>gi|317106596|dbj|BAJ53104.1| JHL20J20.11 [Jatropha curcas]>gi|643728957|gb|KDP36894.1| hypothetical protein JCGZ_08185 [Jatropha curcas]	802753730	XM_012233168.1	153	3.72e-72	PREDICTED: Jatropha curcas prostaglandin E synthase 2-like (LOC105647168), mRNA	K05309	PTGES2	microsomal prostaglandin-E synthase 2	http://www.genome.jp/dbget-bin/www_bget?ko:K05309	Q7ZUC7	504	9.2e-50	Prostaglandin E synthase 2 OS=Danio rerio GN=ptges2 PE=2 SV=1	PF02798//PF00462//PF13417//PF13409	Glutathione S-transferase, N-terminal domain//Glutaredoxin//Glutathione S-transferase, N-terminal domain//Glutathione S-transferase, N-terminal domain	GO:0045454//GO:0006118	cell redox homeostasis//obsolete electron transport	GO:0015035//GO:0009055//GO:0005515	protein disulfide oxidoreductase activity//electron carrier activity//protein binding	--	--	KOG3029	Glutathione S-transferase-related protein	DOWN	-5.4571	1.9e-20	DOWN	-2.6547	0.018194	DOWN	-2.833	4.64e-09	blast,frame:1 start:25 end:933	145.34	159.12	134.23	1.09	2.58	6.09	15.1
Cluster-35308.80398	68.37	32.43	18.41	1290	661872974	CDP21061.1	1071	1.6e-114	unnamed protein product [Coffea canephora]	297851313	XM_002893492.1	37	1.55e-07	Arabidopsis lyrata subsp. lyrata predicted protein, mRNA	--	--	--	--	Q9FXJ2	895	5.7e-95	GDSL esterase/lipase At1g28580 OS=Arabidopsis thaliana GN=At1g28580 PE=2 SV=1	PF00657	GDSL-like Lipase/Acylhydrolase	--	--	GO:0016788	hydrolase activity, acting on ester bonds	--	--	--	--	DOWN	-1.8795	6.53e-07	DOWN	-1.009	0.022449	DOWN	-0.90484	0.01584	estscan,start:265 end:1290	981.01	1119.74	862.27	261.34	307.11	232.78	561.08
Cluster-35308.123882	98.91	28.55	16.61	1611	567910483	XP_006447555.1	1218	1.8e-131	hypothetical protein CICLE_v10014140mg [Citrus clementina]>gi|568830824|ref|XP_006469685.1| PREDICTED: aconitate hydratase 2, mitochondrial-like isoform X1 [Citrus sinensis]>gi|568830826|ref|XP_006469686.1| PREDICTED: aconitate hydratase 2, mitochondrial-like isoform X2 [Citrus sinensis]>gi|557550166|gb|ESR60795.1| hypothetical protein CICLE_v10014140mg [Citrus clementina]	723747142	XM_004251469.2	303	2.64e-155	PREDICTED: Solanum lycopersicum aconitate hydratase, cytoplasmic (LOC101248455), mRNA	K01681	ACO, acnA	aconitate hydratase	http://www.genome.jp/dbget-bin/www_bget?ko:K01681	Q9SIB9	1211	1.6e-131	Aconitate hydratase 2, mitochondrial OS=Arabidopsis thaliana GN=ACO2 PE=1 SV=2	PF00694	Aconitase C-terminal domain	GO:0008152	metabolic process	--	--	--	--	KOG0452	RNA-binding translational regulator IRP (aconitase superfamily)	DOWN	-2.5522	8.69e-14	DOWN	-0.96411	0.007369	DOWN	-1.6249	3.87e-06	blast,frame:2 start:2 end:760	2077.8	1827.71	1728.02	345.48	302.7	298.88	453.28
Cluster-35308.138104	24.89	8.11	3.19	2461	255543721	XP_002512923.1	632	2.4e-63	hypothetical protein RCOM_1447500 [Ricinus communis]>gi|223547934|gb|EEF49426.1| hypothetical protein RCOM_1447500 [Ricinus communis]	--	--	--	--	--	--	--	--	--	Q84V03	251	5.2e-20	F-box protein At2g16365 OS=Arabidopsis thaliana GN=At2g16365 PE=2 SV=2	--	--	--	--	--	--	--	--	--	--	DOWN	-2.9326	5.5e-16	DOWN	-1.5394	5.59e-05	DOWN	-1.4316	6.56e-05	blast,frame:-1 start:2038 end:248	884.13	590.4	836.91	87.46	90.88	117.02	266.2
Cluster-35308.49544	13.28	4.98	0.38	2160	567882737	XP_006433927.1	2153	9.1e-240	hypothetical protein CICLE_v10000706mg [Citrus clementina]>gi|557536049|gb|ESR47167.1| hypothetical protein CICLE_v10000706mg [Citrus clementina]	731428466	XM_010666047.1	459	0	PREDICTED: Vitis vinifera uncharacterized protein At1g04910 (LOC100267809), mRNA	--	--	--	--	Q8W486	690	5.6e-71	Uncharacterized protein At1g04910 OS=Arabidopsis thaliana GN=At1g04910 PE=2 SV=1	PF04689	DNA binding protein S1FA	GO:0006355	regulation of transcription, DNA-templated	GO:0003677	DNA binding	GO:0005634	nucleus	--	--	DOWN	-5.0981	9.7e-29	DOWN	-3.8638	9.56e-16	DOWN	-1.2659	0.0018629	blast,frame:2 start:197 end:1867	368.45	368.97	327.6	1.66	15.54	13.06	140.41
Cluster-35308.33409	104.41	8.27	1.53	757	698583700	XP_009778159.1	329	1e-28	PREDICTED: uncharacterized protein LOC104227580 [Nicotiana sylvestris]	--	--	--	--	--	--	--	--	--	--	--	--	--	--	--	--	--	--	--	--	--	--	--	DOWN	-6.0726	2.38e-25	DOWN	-2.6565	0.0049512	DOWN	-3.4503	4.24e-14	blast,frame:3 start:105 end:518	796	789	581	11	12	9	40
Cluster-35308.123480	90.02	36.87	9.05	1125	449457506	XP_004146489.1	651	7e-66	PREDICTED: protein RTE1-HOMOLOG [Cucumis sativus]>gi|700198124|gb|KGN53282.1| hypothetical protein Csa_4G044470 [Cucumis sativus]	--	--	--	--	--	--	--	--	--	Q9SD42	582	9.8e-59	Protein RTE1-HOMOLOG OS=Arabidopsis thaliana GN=RTH PE=2 SV=1	--	--	--	--	--	--	--	--	KOG3150	Uncharacterized conserved protein	DOWN	-3.2983	4.12e-20	DOWN	-2.2315	1.56e-05	DOWN	-1.1056	0.0021659	blast,frame:1 start:40 end:804	1031.02	1120.88	1118.41	156.98	53.17	117.33	549.62
Cluster-35308.197303	5.07	1.47	0.08	1314	747096895	XP_011096385.1	1101	5.4e-118	PREDICTED: GDSL esterase/lipase At5g45960-like [Sesamum indicum]	--	--	--	--	--	--	--	--	--	Q9FJ40	1051	4.7e-113	GDSL esterase/lipase At5g45960 OS=Arabidopsis thaliana GN=At5g45960 PE=2 SV=1	PF00657	GDSL-like Lipase/Acylhydrolase	--	--	GO:0016788	hydrolase activity, acting on ester bonds	--	--	--	--	DOWN	-6.19	1.09e-14	DOWN	-4.6027	0.0070451	DOWN	-1.6334	0.0068858	blast,frame:-2 start:1271 end:132	63.34	87.86	73.55	3.44	0	0	6.07
Cluster-35308.158940	130.33	15.47	9.19	1386	697168622	XP_009593200.1	1393	7.8e-152	PREDICTED: quinone oxidoreductase PIG3 [Nicotiana tomentosiformis]	720041072	XM_010270498.1	258	2.35e-130	PREDICTED: Nelumbo nucifera quinone oxidoreductase PIG3 (LOC104605652), mRNA	--	--	--	--	Q53FA7	654	5.4e-67	Quinone oxidoreductase PIG3 OS=Homo sapiens GN=TP53I3 PE=1 SV=2	PF08123//PF00107//PF08240//PF00106	Histone methylation protein DOT1//Zinc-binding dehydrogenase//Alcohol dehydrogenase GroES-like domain//short chain dehydrogenase	GO:0006479//GO:0006554//GO:0008152//GO:0055114	protein methylation//lysine catabolic process//metabolic process//oxidation-reduction process	GO:0018024//GO:0016491	histone-lysine N-methyltransferase activity//oxidoreductase activity	--	--	KOG1198	Zinc-binding oxidoreductase	DOWN	-3.8143	5.85e-20	DOWN	-0.92903	0.022145	DOWN	-2.9201	1.41e-15	blast,frame:2 start:107 end:1147	2385	2078	1720.16	122.19	171.28	143.09	232.14
Cluster-35308.169934	39.2	15.04	7.63	666	698535549	XP_009764220.1	431	1.3e-40	PREDICTED: phosphopantetheine adenylyltransferase [Nicotiana sylvestris]	566170984	XM_006383118.1	118	7.35e-53	Populus trichocarpa cytidylyltransferase domain-containing family protein (POPTR_0005s12320g) mRNA, complete cds	K02201	E2.7.7.3B	pantetheine-phosphate adenylyltransferase	http://www.genome.jp/dbget-bin/www_bget?ko:K02201	Q9ZPV8	416	1e-39	Phosphopantetheine adenylyltransferase OS=Arabidopsis thaliana GN=COAD PE=1 SV=1	--	--	--	--	--	--	--	--	KOG3351	Predicted nucleotidyltransferase	DOWN	-2.334	3.04e-08	DOWN	-1.1734	0.020714	DOWN	-1.1993	0.0079219	blast,frame:-2 start:560 end:201	234.34	205.84	222.78	49.76	37.46	41.74	77.67
Cluster-35308.28592	12.42	3.35	1.3	999	645269574	XP_008240059.1	155	2e-08	PREDICTED: uncharacterized protein LOC103338619 [Prunus mume]	--	--	--	--	--	--	--	--	--	--	--	--	--	--	--	--	--	--	--	--	--	--	--	DOWN	-3.2408	1.67e-10	DOWN	-1.5632	0.037245	DOWN	-1.7152	0.0005037	blast,frame:-1 start:705 end:400	137.66	111.93	135.47	11.8	8.61	19.5	24.1
Cluster-35308.157373	33.22	1.9	0	1239	297738272	CBI27473.3	311	2e-26	unnamed protein product [Vitis vinifera]	--	--	--	--	--	--	--	--	--	--	--	--	--	--	--	--	--	--	--	--	--	--	--	DOWN	#NAME?	2.87e-52	DOWN	#NAME?	1.95e-05	DOWN	-4.0105	6.46e-21	blast,frame:-3 start:634 end:2	551.25	388.56	428.91	0	0	0	10.75
Cluster-35308.127297	9.7	1.25	0.03	1887	661894447	CDP01446.1	1189	4.8e-128	unnamed protein product [Coffea canephora]	755162809	KM975562.1	276	3.17e-140	Manihot esculenta cultivar SC8 annexin (Ann1) mRNA, complete cds	K17095	ANXA7_11	annexin A7/11	http://www.genome.jp/dbget-bin/www_bget?ko:K17095	Q9SYT0	1020	2.7e-109	Annexin D1 OS=Arabidopsis thaliana GN=ANN1 PE=1 SV=1	PF00191//PF07700	Annexin//Haem-NO-binding	--	--	GO:0005509//GO:0005544//GO:0020037	calcium ion binding//calcium-dependent phospholipid binding//heme binding	--	--	--	--	DOWN	-8.2788	3.22e-21	DOWN	-5.4857	0.011796	DOWN	-2.8487	6.06e-06	blast,frame:2 start:305 end:1261	183.34	155.27	324.24	2.12	0	0	10.23
Cluster-35308.177623	48.08	17.62	6.82	669	225459577	XP_002285862.1	435	4.6e-41	PREDICTED: acetyltransferase At1g77540 [Vitis vinifera]	--	--	--	--	--	--	--	--	--	Q9CAQ2	380	1.5e-35	Acetyltransferase At1g77540 OS=Arabidopsis thaliana GN=At1g77540 PE=1 SV=2	PF04618	HD-ZIP protein N terminus	--	--	--	--	GO:0005634	nucleus	--	--	DOWN	-2.8122	8.95e-12	DOWN	-1.6219	0.0024082	DOWN	-1.229	0.0033387	blast,frame:-3 start:625 end:182	280.59	227.43	311.86	38.38	24.41	52.08	70.03
Cluster-35308.104787	53.23	23.63	14.6	950	747061489	XP_011077216.1	672	2.2e-68	PREDICTED: uncharacterized protein LOC105161274 [Sesamum indicum]	747061488	XM_011078914.1	160	4.78e-76	PREDICTED: Sesamum indicum uncharacterized LOC105161274 (LOC105161274), mRNA	--	--	--	--	--	--	--	--	--	--	--	--	--	--	--	--	--	--	DOWN	-1.8489	6.4e-07	DOWN	-0.89639	0.038539	DOWN	-0.98796	0.012626	blast,frame:2 start:59 end:682	522	565	453	160	143	121	214
Cluster-35308.114232	394.7	134.8	79.88	757	596298603	XP_007227520.1	248	2.5e-19	hypothetical protein PRUPE_ppa014487mg [Prunus persica]>gi|596298608|ref|XP_007227521.1| hypothetical protein PRUPE_ppa014487mg [Prunus persica]>gi|462424456|gb|EMJ28719.1| hypothetical protein PRUPE_ppa014487mg [Prunus persica]>gi|462424457|gb|EMJ28720.1| hypothetical protein PRUPE_ppa014487mg [Prunus persica]	349725636	FQ388674.1	80	1.12e-31	Vitis vinifera clone SS0AEB22YF05	--	--	--	--	Q8LDK3	233	1.9e-18	NADH dehydrogenase [ubiquinone] 1 beta subcomplex subunit 2 OS=Arabidopsis thaliana GN=At1g76200 PE=3 SV=1	PF02565	Recombination protein O C terminal	GO:0006310//GO:0006281	DNA recombination//DNA repair	--	--	--	--	--	--	DOWN	-2.2799	1.41e-11	DOWN	-0.97308	0.011821	DOWN	-1.3426	0.00010176	blast,frame:2 start:89 end:307	2793.77	2779.62	2618.79	550.39	619.58	494.73	878.42
Cluster-35308.59034	1.92	0.43	0	1861	514726595	XP_004956019.1	509	3.4e-49	PREDICTED: polyubiquitin-like [Setaria italica]	18253056	AY072292.1	39	1.75e-08	Spodoptera frugiperda ribosomal protein S27A mRNA, complete cds	K08770	UBC	ubiquitin C	http://www.genome.jp/dbget-bin/www_bget?ko:K08770	P0CH27	505	1.4e-49	Ubiquitin-60S ribosomal protein L40 OS=Trypanosoma cruzi PE=2 SV=1	PF00240//PF14560	Ubiquitin family//Ubiquitin-like domain	--	--	GO:0005515	protein binding	--	--	KOG0001	Ubiquitin and ubiquitin-like proteins	DOWN	#NAME?	4.72e-11	DOWN	#NAME?	0.0044087	DOWN	-2.0357	0.0072224	blast,frame:3 start:1137 end:1691	28.86	43	57	0	0	0	6.96
Cluster-35308.149618	24.87	10.34	3.47	1023	697136214	XP_009622180.1	893	5.5e-94	PREDICTED: acylpyruvase FAHD1, mitochondrial-like [Nicotiana tomentosiformis]	255551812	XM_002516906.1	220	2.29e-109	Ricinus communis fumarylacetoacetate hydrolase, putative, mRNA	K01557	FAHD1	acylpyruvate hydrolase	http://www.genome.jp/dbget-bin/www_bget?ko:K01557	Q86I22	581	1.2e-58	Acylpyruvase FAHD1, mitochondrial OS=Dictyostelium discoideum GN=fahd1 PE=3 SV=1	PF05481//PF01557	Mycobacterium 19 kDa lipoprotein antigen//Fumarylacetoacetate (FAA) hydrolase family	GO:0008152	metabolic process	GO:0003824	catalytic activity	GO:0016020	membrane	KOG1535	Predicted fumarylacetoacetate hydralase	DOWN	-2.8155	1.35e-11	DOWN	-1.7447	0.00012857	DOWN	-1.1058	0.011617	blast,frame:-3 start:838 end:155	291.06	274.47	231.28	32.38	50.04	29.51	104.88
Cluster-35308.78826	65.14	17.08	10.62	1241	297742314	CBI34463.3	1126	6.4e-121	unnamed protein product [Vitis vinifera]	--	--	--	--	--	K08237	E2.4.1.218	hydroquinone glucosyltransferase	http://www.genome.jp/dbget-bin/www_bget?ko:K08237	Q9LNI1	1005	9.6e-108	UDP-glycosyltransferase 72B3 OS=Arabidopsis thaliana GN=UGT72B3 PE=2 SV=1	PF00201	UDP-glucoronosyl and UDP-glucosyl transferase	GO:0008152	metabolic process	GO:0016758	transferase activity, transferring hexosyl groups	--	--	--	--	DOWN	-2.627	5.33e-05	DOWN	-0.89039	0.043729	DOWN	-1.7678	0.0016583	estscan,start:162 end:1241	829.63	1147.37	710.57	109.95	174.22	154.3	243.69
Cluster-35308.122413	27.16	6.51	3.49	5706	719979117	XP_010249370.1	3555	0	PREDICTED: respiratory burst oxidase homolog protein C [Nelumbo nucifera]	696119995	KF812533.1	1812	0	Chrysanthemum boreale respiratory burst oxidase mRNA, partial cds	K13447	RBOH	respiratory burst oxidase	http://www.genome.jp/dbget-bin/www_bget?ko:K13447	Q2HXL0	3482	0	Respiratory burst oxidase homolog protein C OS=Solanum tuberosum GN=RBOHC PE=1 SV=2	PF08030//PF07714//PF08022//PF13405//PF13499//PF08414//PF00069//PF13202//PF00036	Ferric reductase NAD binding domain//Protein tyrosine kinase//FAD-binding domain//EF-hand domain//EF-hand domain pair//Respiratory burst NADPH oxidase//Protein kinase domain//EF hand//EF hand	GO:0006468//GO:0055114//GO:0006804//GO:0006979	protein phosphorylation//oxidation-reduction process//obsolete peroxidase reaction//response to oxidative stress	GO:0005509//GO:0016491//GO:0050664//GO:0004601//GO:0004672//GO:0005524	calcium ion binding//oxidoreductase activity//oxidoreductase activity, acting on NAD(P)H, oxygen as acceptor//peroxidase activity//protein kinase activity//ATP binding	--	--	--	--	DOWN	-2.9204	3.86e-11	DOWN	-1.063	0.0033166	DOWN	-1.8971	6.94e-07	blast,frame:-2 start:5513 end:2676	2695.99	1752.6	1819.34	393.2	227.24	189.1	429.11
Cluster-35308.154489	7.31	0.55	0.11	3150	460404501	XP_004247720.1	1930	9.6e-214	PREDICTED: uncharacterized protein LOC101249209 [Solanum lycopersicum]	297831353	XM_002883513.1	47	1.06e-12	Arabidopsis lyrata subsp. lyrata predicted protein, mRNA	--	--	--	--	Q5UNY4	532	1.7e-52	Uncharacterized protein L728 OS=Acanthamoeba polyphaga mimivirus GN=MIMI_L728 PE=4 SV=1	PF03079	ARD/ARD' family	GO:0055114	oxidation-reduction process	GO:0010309	acireductone dioxygenase [iron(II)-requiring] activity	--	--	--	--	DOWN	-6.0361	5.28e-32	DOWN	-2.5177	0.011759	DOWN	-3.5672	9.16e-17	blast,frame:-3 start:3112 end:1088	275.3	273.81	342.36	13.08	0	0	23.29
Cluster-35308.94274	15.83	5.26	0	1281	460386064	XP_004238720.1	547	9.1e-54	PREDICTED: uncharacterized protein LOC101267602 [Solanum lycopersicum]	--	--	--	--	--	--	--	--	--	Q9QR71	133	1.3e-06	Protein ORF73 OS=Human herpesvirus 8 type P (isolate GK18) GN=ORF73 PE=4 SV=1	PF07647//PF00536	SAM domain (Sterile alpha motif)//SAM domain (Sterile alpha motif)	--	--	GO:0005515	protein binding	--	--	--	--	DOWN	#NAME?	7.07e-37	DOWN	#NAME?	2.07e-20	DOWN	-1.442	0.00090574	blast,frame:2 start:2 end:853	224.01	249.85	206.02	0	0	0	78.13
Cluster-35308.176815	2.19	0.26	0	3117	147783627	CAN68148.1	1301	8.2e-141	hypothetical protein VITISV_035665 [Vitis vinifera]	663673442	HG975443.1	36	1.37e-06	Solanum pennellii chromosome ch04, complete genome	--	--	--	--	P10978	532	1.7e-52	Retrovirus-related Pol polyprotein from transposon TNT 1-94 OS=Nicotiana tabacum PE=2 SV=1	PF00665	Integrase core domain	GO:0015074	DNA integration	--	--	--	--	--	--	DOWN	#NAME?	1.23e-06	DOWN	#NAME?	0.0091397	DOWN	-2.9495	0.021395	blast,frame:1 start:487 end:3117	123.72	25.12	115.75	0	0	0	7
Cluster-35308.121162	266.38	89.13	50.59	1266	674243737	KFK36502.1	666	1.4e-67	hypothetical protein AALP_AA4G132600 [Arabis alpina]	75755856	DQ160040.1	292	2.69e-149	Taraxacum officinale TO38-23 (To38-23) mRNA, partial cds	K10704	UBE2V	ubiquitin-conjugating enzyme E2 variant	http://www.genome.jp/dbget-bin/www_bget?ko:K10704	Q9SJ44	651	1.1e-66	Ubiquitin-conjugating enzyme E2 variant 1C OS=Arabidopsis thaliana GN=UEV1C PE=1 SV=1	PF05773	RWD domain	--	--	GO:0005515	protein binding	--	--	KOG0896	Ubiquitin-conjugating enzyme E2	DOWN	-2.3719	1.53e-12	DOWN	-1.0067	0.003023	DOWN	-1.4015	5.77e-05	blast,frame:-1 start:900 end:439	4075	3783.32	3418.05	772.15	773.25	604.99	1035.62
Cluster-35308.62540	15.28	6.25	0.08	682	567871649	XP_006428414.1	536	9.1e-53	hypothetical protein CICLE_v10012332mg [Citrus clementina]>gi|568877429|ref|XP_006491741.1| PREDICTED: mitochondrial carnitine/acylcarnitine carrier-like protein-like isoform X1 [Citrus sinensis]>gi|568877431|ref|XP_006491742.1| PREDICTED: mitochondrial carnitine/acylcarnitine carrier-like protein-like isoform X2 [Citrus sinensis]>gi|557530471|gb|ESR41654.1| hypothetical protein CICLE_v10012332mg…	--	--	--	--	--	K15109	SLC25A20_29, CACT, CACL, CRC1	solute carrier family 25 (mitochondrial carnitine/acylcarnitine transporter), member 20/29	http://www.genome.jp/dbget-bin/www_bget?ko:K15109	Q93XM7	505	5e-50	Mitochondrial carnitine/acylcarnitine carrier-like protein OS=Arabidopsis thaliana GN=BOU PE=2 SV=1	--	--	--	--	--	--	--	--	KOG0758	Mitochondrial carnitine-acylcarnitine carrier protein	DOWN	-8.0333	1e-18	DOWN	-6.9936	3.65e-10	DOWN	-1.0734	0.047938	blast,frame:-3 start:671 end:237	102.3	71.98	94.72	0	1.5	0	37.08
Cluster-35308.112423	17.23	2.85	0.03	1878	225432856	XP_002283882.1	896	4.5e-94	PREDICTED: uncharacterized protein LOC100251040 [Vitis vinifera]>gi|731389428|ref|XP_010649979.1| PREDICTED: uncharacterized protein LOC100251040 [Vitis vinifera]	--	--	--	--	--	--	--	--	--	--	--	--	--	--	--	--	--	--	--	--	--	--	--	DOWN	-9.2284	1.72e-11	DOWN	-6.7976	1.54e-11	DOWN	-2.4594	0.0061767	blast,frame:1 start:1 end:1200	594.53	353.11	232.62	0	0	2.23	34.67
Cluster-35308.132584	52.11	17.36	4.52	738	697129596	XP_009618859.1	267	1.5e-21	PREDICTED: ocs element-binding factor 1-like [Nicotiana tomentosiformis]	--	--	--	--	--	--	--	--	--	--	--	--	--	PF09728//PF06160//PF04728//PF06156//PF04977//PF00170//PF09730	Myosin-like coiled-coil protein//Septation ring formation regulator, EzrA//Lipoprotein leucine-zipper//Protein of unknown function (DUF972)//Septum formation initiator//bZIP transcription factor//Microtubule-associated protein Bicaudal-D	GO:0007049//GO:0006810//GO:0000921//GO:0006260//GO:0006355	cell cycle//transport//septin ring assembly//DNA replication//regulation of transcription, DNA-templated	GO:0019905//GO:0043565//GO:0003700	syntaxin binding//sequence-specific DNA binding//transcription factor activity, sequence-specific DNA binding	GO:0005667//GO:0005794//GO:0016021//GO:0019867//GO:0005940	transcription factor complex//Golgi apparatus//integral component of membrane//outer membrane//septin ring	--	--	DOWN	-3.4938	1.95e-17	DOWN	-2.1479	2.4e-06	DOWN	-1.3829	0.00047006	estscan,start:738 end:376; minus strand	323.02	372.07	344.31	37.08	27.54	25.85	119.59
Cluster-35308.61789	15.8	4.37	1.89	1112	--	--	--	--	--	--	--	--	--	--	--	--	--	--	--	--	--	--	--	--	--	--	--	--	--	--	--	--	DOWN	-3.0662	0.00092708	DOWN	-1.3954	0.029739	DOWN	-1.7054	0.02952	estscan,start:1112 end:594; minus strand	158.57	265.83	140.81	36.07	13.8	17.88	56.7
Cluster-35308.70043	7.55	1.96	0.27	1024	502120763	XP_004497073.1	313	9.9e-27	PREDICTED: uncharacterized protein LOC101492865 [Cicer arietinum]	--	--	--	--	--	--	--	--	--	--	--	--	--	--	--	--	--	--	--	--	--	--	--	DOWN	-4.9197	7.08e-13	DOWN	-3.1596	0.019512	DOWN	-1.7933	0.0020908	blast,frame:1 start:1 end:822	90.36	86.85	65.01	2.33	2.39	3.79	7.49
Cluster-35308.43598	7.34	2.27	0.61	1424	697146905	XP_009627604.1	1063	1.5e-113	PREDICTED: phytochromobilin:ferredoxin oxidoreductase, chloroplastic [Nicotiana tomentosiformis]	568833044	XM_006470665.1	193	3.28e-94	PREDICTED: Citrus sinensis phytochromobilin:ferredoxin oxidoreductase, chloroplastic-like (LOC102609362), transcript variant X1, mRNA	K08101	E1.3.7.4	phytochromobilin:ferredoxin oxidoreductase	http://www.genome.jp/dbget-bin/www_bget?ko:K08101	Q9SR43	858	1.2e-90	Phytochromobilin:ferredoxin oxidoreductase, chloroplastic OS=Arabidopsis thaliana GN=HY2 PE=2 SV=1	PF05996	Ferredoxin-dependent bilin reductase	GO:0010024//GO:0055114	phytochromobilin biosynthetic process//oxidation-reduction process	GO:0016636//GO:0050897	oxidoreductase activity, acting on the CH-CH group of donors, iron-sulfur protein as acceptor//cobalt ion binding	--	--	--	--	DOWN	-3.5214	3e-11	DOWN	-2.0419	0.0044815	DOWN	-1.5111	0.0026648	blast,frame:1 start:133 end:1158	119.03	117.2	123.35	0	18.64	11.59	25.55
Cluster-35308.162762	33.73	14.62	9.04	1264	687843852	AIQ81188.1	1137	3.5e-122	cis-prenyltransferase 1 [Lactuca sativa]	--	--	--	--	--	K11778	DHDDS, RER2, SRT1	ditrans,polycis-polyprenyl diphosphate synthase	http://www.genome.jp/dbget-bin/www_bget?ko:K11778	Q8S2T1	840	1.3e-88	Dehydrodolichyl diphosphate synthase 6 OS=Arabidopsis thaliana GN=At2g17570 PE=2 SV=2	PF01255//PF04446	Putative undecaprenyl diphosphate synthase//tRNAHis guanylyltransferase	GO:0006400	tRNA modification	GO:0000287//GO:0008193//GO:0016765	magnesium ion binding//tRNA guanylyltransferase activity//transferase activity, transferring alkyl or aryl (other than methyl) groups	--	--	KOG1602	Cis-prenyltransferase	DOWN	-1.8819	4.66e-07	DOWN	-0.87311	0.03881	DOWN	-1.0451	0.01106	blast,frame:3 start:186 end:1052	518	473	433.91	128	127	127	168
Cluster-35308.146852	49.86	11.55	0.48	388	388522965	AFK49544.1	133	2.8e-06	unknown [Lotus japonicus]	--	--	--	--	--	--	--	--	--	--	--	--	--	--	--	--	--	--	--	--	--	--	--	DOWN	-6.3964	2.12e-16	DOWN	-4.6261	6.35e-05	DOWN	-1.8026	0.00095713	blast,frame:3 start:144 end:383	74.21	89.44	93.91	0	2.71	0	24.55
Cluster-35308.146855	131.49	14.37	0	906	661889752	CDP06472.1	667	7.8e-68	unnamed protein product [Coffea canephora]	--	--	--	--	--	--	--	--	--	Q9STZ2	577	3e-58	SelT-like protein OS=Arabidopsis thaliana GN=At3g47300 PE=2 SV=2	--	--	--	--	--	--	--	--	KOG3286	Selenoprotein T	DOWN	#NAME?	1.09e-42	DOWN	#NAME?	4e-31	DOWN	-3.0185	2.9e-12	blast,frame:3 start:159 end:794	1194.72	1358.92	1004.47	0	0	0	124.6
Cluster-35308.31476	288.42	121.18	0.17	404	661880587	CDP15720.1	182	6e-12	unnamed protein product [Coffea canephora]	--	--	--	--	--	--	--	--	--	--	--	--	--	PF00560	Leucine Rich Repeat	--	--	GO:0005515	protein binding	--	--	--	--	DOWN	-10.647	1.7e-55	DOWN	-9.7606	5.73e-18	DOWN	-0.93697	0.014877	blast,frame:3 start:3 end:404	643	413	632	1	0	0	190
Cluster-35308.128867	32.38	12.13	6.32	2031	698451144	XP_009777005.1	1284	5e-139	PREDICTED: serine/threonine-protein kinase SRK2I-like [Nicotiana sylvestris]	452182155	JX187639.1	329	1.18e-169	Medicago sativa serine/threonine protein kinase 3 (SnRK2.3) mRNA, complete cds	K14498	SNRK2	serine/threonine-protein kinase SRK2	http://www.genome.jp/dbget-bin/www_bget?ko:K14498	Q940H6	1262	2.5e-137	Serine/threonine-protein kinase SRK2E OS=Arabidopsis thaliana GN=SRK2E PE=1 SV=1	PF00069//PF07714	Protein kinase domain//Protein tyrosine kinase	GO:0006468	protein phosphorylation	GO:0004672//GO:0005524	protein kinase activity//ATP binding	--	--	--	--	DOWN	-2.3109	6.69e-11	DOWN	-1.0778	0.002595	DOWN	-1.2733	0.0010572	blast,frame:3 start:174 end:1085	850	710.01	857.83	193.39	168.4	113.59	242.29
Cluster-35308.116636	59.29	15.13	0.37	3286	747073924	XP_011083941.1	2386	1.3e-266	PREDICTED: eukaryotic translation initiation factor isoform 4G-1-like [Sesamum indicum]	720056376	XM_010275358.1	296	4.24e-151	PREDICTED: Nelumbo nucifera eukaryotic translation initiation factor isoform 4G-1-like (LOC104609132), mRNA	K03260	EIF4G	translation initiation factor 4G	http://www.genome.jp/dbget-bin/www_bget?ko:K03260	Q93ZT6	2086	1.1e-232	Eukaryotic translation initiation factor isoform 4G-1 OS=Arabidopsis thaliana GN=EIF(ISO)4G1 PE=1 SV=1	PF02854	MIF4G domain	--	--	GO:0003723//GO:0005515	RNA binding//protein binding	--	--	KOG0401	Translation initiation factor 4F, ribosome/mRNA-bridging subunit (eIF-4G)	DOWN	-7.2662	2.47e-38	DOWN	-5.4832	1.05e-30	DOWN	-1.8179	1.36e-07	blast,frame:2 start:596 end:2833	2717.41	2758.82	2113.99	16.69	16.77	14.53	732.8
Cluster-35308.93716	36	9.12	4.45	1352	571542403	XP_006601943.1	1488	7.4e-163	PREDICTED: uncharacterized protein LOC100791777 [Glycine max]	720042108	XM_010270827.1	384	0	PREDICTED: Nelumbo nucifera uncharacterized LOC104605888 (LOC104605888), mRNA	--	--	--	--	--	--	--	--	PF12906	RING-variant domain	--	--	GO:0008270	zinc ion binding	--	--	KOG1609	Protein involved in mRNA turnover and stability	DOWN	-2.9965	2.39e-11	DOWN	-1.2013	0.0057418	DOWN	-1.8306	1.64e-06	blast,frame:2 start:62 end:1093	506	640.68	507.7	73.02	78.21	54.73	112.16
Cluster-35308.136973	19.32	5.99	0.06	791	674944152	CDX89338.1	591	4.4e-59	BnaA01g15550D [Brassica napus]	255543700	XM_002512867.1	103	1.92e-44	Ricinus communis conserved hypothetical protein, mRNA	--	--	--	--	P87132	129	2.3e-06	Uncharacterized protein C167.05 OS=Schizosaccharomyces pombe (strain 972 / ATCC 24843) GN=SPAC167.05 PE=1 SV=2	PF01080//PF01015//PF00582	Presenilin//Ribosomal S3Ae family//Universal stress protein family	GO:0006412//GO:0006950//GO:0042254	translation//response to stress//ribosome biogenesis	GO:0004190//GO:0003735	aspartic-type endopeptidase activity//structural constituent of ribosome	GO:0005622//GO:0005840//GO:0016021	intracellular//ribosome//integral component of membrane	--	--	DOWN	-8.7108	2.24e-26	DOWN	-7.1718	0.00095588	DOWN	-1.5746	0.0029689	blast,frame:-3 start:768 end:217	168.16	118.34	142.67	0	1.34	0	26.74
Cluster-35308.114919	110.68	30.84	7.26	671	--	--	--	--	--	--	--	--	--	--	--	--	--	--	--	--	--	--	--	--	--	--	--	--	--	--	--	--	DOWN	-3.915	6.44e-24	DOWN	-2.2961	9.87e-09	DOWN	-1.6557	1.02e-05	estscan,start:671 end:1; minus strand	550	682	662	44	37	43	170
Cluster-35308.16937	2.87	0.74	0	1276	--	--	--	--	--	--	--	--	--	--	--	--	--	--	--	--	--	--	--	--	--	--	--	--	--	--	--	--	DOWN	#NAME?	1.75e-10	DOWN	#NAME?	0.0021882	DOWN	-1.7381	0.016329	estscan,start:454 end:561	36.14	31.27	54.92	0	0	0	8.19
Cluster-35308.110921	461.84	204.93	95.17	1744	590613741	XP_007022751.1	1418	1.2e-154	Caspase, putative [Theobroma cacao]>gi|508722379|gb|EOY14276.1| Caspase, putative [Theobroma cacao]	698490317	XM_009793355.1	159	3.21e-75	PREDICTED: Nicotiana sylvestris metacaspase-4-like (LOC104238864), mRNA	--	--	--	--	O64517	1295	3.2e-141	Metacaspase-4 OS=Arabidopsis thaliana GN=AMC4 PE=1 SV=1	PF00656	Caspase domain	GO:0006508	proteolysis	GO:0004197	cysteine-type endopeptidase activity	--	--	KOG1546	Metacaspase involved in regulation of apoptosis	DOWN	-2.2543	1.04e-11	DOWN	-1.2815	3.3e-05	DOWN	-1.0095	0.0056105	blast,frame:2 start:38 end:1462	9744.13	9940.82	9207.74	2177.4	2067.89	1730.95	3843.57
Cluster-35308.135468	44.23	19.52	0.13	607	731372804	XP_010650880.1	416	6.7e-39	PREDICTED: cleavage and polyadenylation specificity factor subunit CG7185 isoform X2 [Vitis vinifera]>gi|731372808|ref|XP_010650883.1| PREDICTED: cleavage and polyadenylation specificity factor subunit CG7185 isoform X2 [Vitis vinifera]>gi|731372811|ref|XP_010650886.1| PREDICTED: cleavage and polyadenylation specificity factor subunit CG7185 isoform X2 [Vitis vinifera]	--	--	--	--	--	K14398	CPSF6_7	cleavage and polyadenylation specificity factor subunit 6/7	http://www.genome.jp/dbget-bin/www_bget?ko:K14398	Q6NWC6	126	4e-06	Cleavage and polyadenylation specificity factor subunit 6 OS=Danio rerio GN=cpsf6 PE=2 SV=1	PF00076//PF08074	RNA recognition motif. (a.k.a. RRM, RBD, or RNP domain)//CHDCT2 (NUC038) domain	GO:0006355	regulation of transcription, DNA-templated	GO:0005524//GO:0003676//GO:0003677//GO:0016818//GO:0008270	ATP binding//nucleic acid binding//DNA binding//hydrolase activity, acting on acid anhydrides, in phosphorus-containing anhydrides//zinc ion binding	GO:0005634	nucleus	--	--	DOWN	-8.323	7.45e-33	DOWN	-7.3752	1.51e-22	DOWN	-0.97819	0.038463	blast,frame:-2 start:603 end:22	239.36	199.3	198.42	0	0	1.8	73.9
Cluster-35308.139153	13.84	4.59	2.42	1648	802748797	XP_012087578.1	1463	7.1e-160	PREDICTED: serine/threonine-protein phosphatase 7 [Jatropha curcas]	743887288	XM_011039797.1	249	2.82e-125	PREDICTED: Populus euphratica serine/threonine-protein phosphatase 7-like (LOC105135091), transcript variant X2, mRNA	K04460	PPP5C	serine/threonine-protein phosphatase 5	http://www.genome.jp/dbget-bin/www_bget?ko:K04460	Q9FN02	1324	1.3e-144	Serine/threonine-protein phosphatase 7 OS=Arabidopsis thaliana GN=PP7 PE=1 SV=1	PF00149	Calcineurin-like phosphoesterase	--	--	GO:0016787	hydrolase activity	--	--	KOG0376	Serine-threonine phosphatase 2A, catalytic subunit	DOWN	-2.5005	1.05e-09	DOWN	-1.1128	0.042537	DOWN	-1.4232	0.00045512	estscan,start:1648 end:543; minus strand	292.86	289.38	228.25	53.81	44.42	43.68	101.98
Cluster-35308.86232	79.59	17.13	10.42	1041	565389029	XP_006360268.1	686	5.6e-70	PREDICTED: UDP-glycosyltransferase 85A2-like [Solanum tuberosum]	--	--	--	--	--	--	--	--	--	Q9LME8	631	1.9e-64	UDP-glycosyltransferase 85A7 OS=Arabidopsis thaliana GN=UGT85A7 PE=2 SV=1	--	--	--	--	--	--	--	--	--	--	DOWN	-2.9253	2.84e-13	DOWN	-0.91725	0.042874	DOWN	-2.0426	1.35e-08	estscan,start:320 end:1041	915.57	952.37	741.95	113.54	98.56	128.64	196.4
Cluster-35308.111136	44.14	13.3	6.54	1158	698577856	XP_009776588.1	712	6.1e-73	PREDICTED: CASP-like protein 5A2 [Nicotiana sylvestris]	731392642	XM_010652864.1	129	1e-58	PREDICTED: Vitis vinifera CASP-like protein 5A2 (LOC100265522), mRNA	--	--	--	--	Q9SKN3	647	2.9e-66	CASP-like protein 5A2 OS=Arabidopsis thaliana GN=At2g28370 PE=2 SV=1	PF07685	CobB/CobQ-like glutamine amidotransferase domain	GO:0009236	cobalamin biosynthetic process	GO:0003824	catalytic activity	--	--	--	--	DOWN	-2.7527	3.4e-11	DOWN	-1.2376	0.0044325	DOWN	-1.5497	2.93e-05	blast,frame:-1 start:987 end:433	614.13	596.56	456.16	86.42	73.38	86.83	164.81
Cluster-35308.140116	18.39	7.29	3.07	876	460398019	XP_004244562.1	690	1.6e-70	PREDICTED: uncharacterized protein LOC101263043 [Solanum lycopersicum]	--	--	--	--	--	--	--	--	--	--	--	--	--	--	--	--	--	--	--	--	--	--	--	DOWN	-2.5738	2.45e-08	DOWN	-1.4189	0.009649	DOWN	-1.1901	0.019534	blast,frame:-2 start:791 end:216	158.22	170.24	145.88	21.46	33.18	24.91	43.86
Cluster-35308.152152	10.33	2.78	0.95	2469	697184930	XP_009601483.1	1752	3.3e-193	PREDICTED: pentatricopeptide repeat-containing protein At1g10270-like [Nicotiana tomentosiformis]	697184929	XM_009603188.1	136	2.79e-62	PREDICTED: Nicotiana tomentosiformis pentatricopeptide repeat-containing protein At1g10270-like (LOC104096769), mRNA	--	--	--	--	Q9SY69	1564	2.9e-172	Pentatricopeptide repeat-containing protein At1g10270 OS=Arabidopsis thaliana GN=GRP23 PE=1 SV=1	PF00515//PF13414	Tetratricopeptide repeat//TPR repeat	--	--	GO:0005515	protein binding	--	--	--	--	DOWN	-3.4331	1.21e-16	DOWN	-1.7459	0.00044843	DOWN	-1.7249	1.81e-05	blast,frame:-3 start:2467 end:191	315.95	269.02	377.15	20.47	31.02	36.38	74.27
Cluster-35308.1203	2.32	0.27	0.01	3985	734392055	KHN27546.1	1758	1.1e-193	LINE-1 reverse transcriptase like, partial [Glycine soja]	--	--	--	--	--	--	--	--	--	O00370	418	3.6e-39	LINE-1 retrotransposable element ORF2 protein OS=Homo sapiens PE=1 SV=1	--	--	--	--	--	--	--	--	--	--	DOWN	-8.4809	1.34e-23	DOWN	-5.5748	0.00068321	DOWN	-2.9404	2.01e-08	blast,frame:3 start:246 end:3926	133	104	128.58	0	1	0	11
Cluster-35308.55376	5.54	1.83	0.29	1119	147773895	CAN69547.1	894	4.6e-94	hypothetical protein VITISV_005614 [Vitis vinifera]	--	--	--	--	--	K14765	NGDN, LCP5	U3 small nucleolar ribonucleoprotein protein LCP5	http://www.genome.jp/dbget-bin/www_bget?ko:K14765	Q5M985	323	1.1e-28	Neuroguidin-B (Fragment) OS=Xenopus laevis GN=ngdn-b PE=1 SV=1	--	--	--	--	--	--	--	--	KOG3117	Protein involved in rRNA processing	DOWN	-4.2801	8.76e-10	DOWN	-2.8948	0.0032615	DOWN	-1.4223	0.02341	blast,frame:-1 start:1119 end:289	82.22	37.21	80.82	0	4.44	5.69	16.12
Cluster-35308.86925	235.3	8.76	0.37	668	388502534	AFK39333.1	341	3.7e-30	unknown [Lotus japonicus]	823152485	XM_012620618.1	91	7.53e-38	PREDICTED: Gossypium raimondii bifunctional UDP-glucose 4-epimerase and UDP-xylose 4-epimerase 1 (LOC105792185), transcript variant X2, mRNA	K01784	galE, GALE	UDP-glucose 4-epimerase	http://www.genome.jp/dbget-bin/www_bget?ko:K01784	Q8LDN8	329	1.3e-29	Bifunctional UDP-glucose 4-epimerase and UDP-xylose 4-epimerase 3 OS=Arabidopsis thaliana GN=UGE3 PE=1 SV=1	--	--	--	--	--	--	--	--	KOG1371	UDP-glucose 4-epimerase/UDP-sulfoquinovose synthase	DOWN	-9.3449	8.17e-48	DOWN	-4.8131	2.18e-10	DOWN	-4.575	2.81e-23	estscan,start:668 end:446; minus strand	1685.3	1132.73	1180.48	3.72	0	2.41	39.82
Cluster-35308.172886	9.55	2.78	0.36	587	--	--	--	--	--	--	--	--	--	--	--	--	--	--	--	--	--	--	--	--	--	--	--	--	--	--	--	--	DOWN	-4.6548	9.02e-08	DOWN	-3.1136	0.026929	DOWN	-1.5832	0.034511	estscan,start:1 end:78	40.98	32	56.99	2.12	0	2.62	6.25
Cluster-35308.55584	8	1.71	0.13	2393	--	--	--	--	--	--	--	--	--	--	--	--	--	--	--	--	--	--	--	--	--	--	--	--	--	--	--	--	DOWN	-5.8547	3.01e-28	DOWN	-3.8497	2.15e-08	DOWN	-2.0493	1.32e-06	estscan,start:2278 end:1793; minus strand	232.31	212.14	274.68	7.62	2.13	2.13	37.92
Cluster-35308.101797	23.6	4.44	0.36	1622	731428157	XP_010664241.1	167	1.3e-09	PREDICTED: uncharacterized protein LOC100254107 isoform X3 [Vitis vinifera]	--	--	--	--	--	--	--	--	--	P46266	159	1.6e-09	14-3-3-like protein OS=Pisum sativum PE=2 SV=1	PF05184	Saposin-like type B, region 1	GO:0006629	lipid metabolic process	--	--	--	--	KOG0841	Multifunctional chaperone (14-3-3 family)	DOWN	-5.9811	4.63e-37	DOWN	-3.7834	9.75e-12	DOWN	-2.2366	6.85e-09	blast,frame:-3 start:762 end:532|blast,frame:-2 start:1543 end:719	459.86	405.02	488.98	7.74	4.41	8.62	70.93
Cluster-35308.174037	12.07	1.89	0	1237	697167103	XP_009592394.1	460	1.1e-43	PREDICTED: transcription factor bHLH47-like [Nicotiana tomentosiformis]>gi|697167105|ref|XP_009592395.1| PREDICTED: transcription factor bHLH47-like [Nicotiana tomentosiformis]	--	--	--	--	--	--	--	--	--	Q9SN74	344	4.3e-31	Transcription factor bHLH47 OS=Arabidopsis thaliana GN=BHLH47 PE=2 SV=1	PF10473//PF04111//PF13851//PF06005//PF01166//PF02212//PF00010//PF06156//PF15460//PF12761	Leucine-rich repeats of kinetochore protein Cenp-F/LEK1//Autophagy protein Apg6//Growth-arrest specific micro-tubule binding//Protein of unknown function (DUF904)//TSC-22/dip/bun family//Dynamin GTPase effector domain//Helix-loop-helix DNA-binding domain//Protein of unknown function (DUF972)//Something about silencing, SAS, complex subunit 4//Actin cytoskeleton-regulatory complex protein END3	GO:0006897//GO:0006260//GO:0043093//GO:0007015//GO:0048870//GO:0000917//GO:0006914//GO:0006355//GO:0016573	endocytosis//DNA replication//FtsZ-dependent cytokinesis//actin filament organization//cell motility//barrier septum assembly//autophagy//regulation of transcription, DNA-templated//histone acetylation	GO:0003700//GO:0046983//GO:0003924//GO:0008134//GO:0005525//GO:0042803//GO:0045502	transcription factor activity, sequence-specific DNA binding//protein dimerization activity//GTPase activity//transcription factor binding//GTP binding//protein homodimerization activity//dynein binding	GO:0031514//GO:0005667//GO:0030286//GO:0005737	motile cilium//transcription factor complex//dynein complex//cytoplasm	--	--	DOWN	#NAME?	1.77e-30	DOWN	#NAME?	6.09e-08	DOWN	-2.5586	9.52e-08	blast,frame:2 start:77 end:784	193.96	141.51	160.57	0	0	0	16.29
Cluster-35308.133723	66.1	15.3	2.49	2254	73624747	AAZ79231.1	2429	9.4e-272	cellulose synthase-like protein CslG [Nicotiana tabacum]	--	--	--	--	--	--	--	--	--	Q0WVN5	2038	2.9e-227	Cellulose synthase-like protein G3 OS=Arabidopsis thaliana GN=CSLG3 PE=2 SV=2	PF13506//PF03552	Glycosyl transferase family 21//Cellulose synthase	GO:0006011//GO:0030244//GO:0005985//GO:0005982	UDP-glucose metabolic process//cellulose biosynthetic process//sucrose metabolic process//starch metabolic process	GO:0016760//GO:0016757	cellulose synthase (UDP-forming) activity//transferase activity, transferring glycosyl groups	GO:0016020	membrane	--	--	DOWN	-4.6923	1.99e-32	DOWN	-2.7872	6.98e-13	DOWN	-1.9429	1.7e-08	blast,frame:-1 start:2254 end:224	1829.31	2018.58	1715.99	103.44	74.02	34.82	442.42
Cluster-35308.75322	3.22	0.86	0.04	984	296086365	CBI31954.3	710	8.8e-73	unnamed protein product [Vitis vinifera]	828294414	XM_004490002.2	76	2.46e-29	PREDICTED: Cicer arietinum uncharacterized LOC101496707 (LOC101496707), mRNA	--	--	--	--	Q86YJ5	132	1.3e-06	E3 ubiquitin-protein ligase MARCH9 OS=Homo sapiens GN=MARCH9 PE=1 SV=2	PF13639//PF12906	Ring finger domain//RING-variant domain	--	--	GO:0008270//GO:0005515	zinc ion binding//protein binding	--	--	KOG1609	Protein involved in mRNA turnover and stability	DOWN	-6.6267	1.58e-06	DOWN	-4.9091	0.020127	DOWN	-1.745	0.045923	estscan,start:334 end:984	39.81	40.45	17.64	0	1.4	0	5.76
Cluster-35308.93323	4.15	0.59	0	1445	720021279	XP_010262680.1	463	5.7e-44	PREDICTED: protein GUCD1 isoform X2 [Nelumbo nucifera]	723681983	XM_010319687.1	83	4.69e-33	PREDICTED: Solanum lycopersicum guanylyl cyclase (LOC100037504), transcript variant X1, mRNA	--	--	--	--	Q8BZI6	203	1.1e-14	Protein GUCD1 OS=Mus musculus GN=Gucd1 PE=2 SV=2	PF03412//PF01802	Peptidase C39 family//Herpesvirus VP23 like capsid protein	GO:0006508	proteolysis	GO:0008233//GO:0005524//GO:0005198	peptidase activity//ATP binding//structural molecule activity	GO:0016021//GO:0019028	integral component of membrane//viral capsid	--	--	DOWN	#NAME?	1.96e-16	DOWN	#NAME?	0.0069288	DOWN	-2.7114	2.71e-05	blast,frame:3 start:120 end:677	70.09	66.59	70.51	0	0	0	2.16
Cluster-35308.151783	19.94	5.16	1.92	1098	802640088	XP_012078664.1	1340	8.7e-146	PREDICTED: 3-hydroxyisobutyryl-CoA hydrolase-like protein 3, mitochondrial isoform X1 [Jatropha curcas]	731407027	XM_003633083.2	332	1.35e-171	PREDICTED: Vitis vinifera 3-hydroxyisobutyryl-CoA hydrolase-like protein 3, mitochondrial (LOC100261210), transcript variant X1, mRNA	K05605	HIBCH	3-hydroxyisobutyryl-CoA hydrolase	http://www.genome.jp/dbget-bin/www_bget?ko:K05605	Q9T0K7	1257	5.1e-137	3-hydroxyisobutyryl-CoA hydrolase-like protein 3, mitochondrial OS=Arabidopsis thaliana GN=At4g13360 PE=2 SV=2	PF16113//PF00378//PF08533	Enoyl-CoA hydratase/isomerase//Enoyl-CoA hydratase/isomerase//Beta-galactosidase C-terminal domain	GO:0046486//GO:0008152//GO:0006012//GO:0006687//GO:0006027	glycerolipid metabolic process//metabolic process//galactose metabolic process//glycosphingolipid metabolic process//glycosaminoglycan catabolic process	GO:0016836//GO:0004565//GO:0003824	hydro-lyase activity//beta-galactosidase activity//catalytic activity	GO:0009341	beta-galactosidase complex	KOG1684	Enoyl-CoA hydratase	DOWN	-3.3634	2.01e-14	DOWN	-1.6332	0.0045487	DOWN	-1.7662	3.08e-05	estscan,start:145 end:1098	241.46	206.45	253.78	13.11	22.24	31.61	57.06
Cluster-35308.22764	19.1	2.9	0	642	661896667	CDO99856.1	240	1.8e-18	unnamed protein product [Coffea canephora]	--	--	--	--	--	--	--	--	--	--	--	--	--	--	--	--	--	--	--	--	--	--	--	DOWN	#NAME?	1.32e-11	DOWN	#NAME?	5.86e-05	DOWN	-2.4918	0.00071369	blast,frame:-2 start:491 end:36|blast,frame:1 start:46 end:477	138.2	103.18	61.43	0	0	0	22.89
Cluster-35308.76578	1092.33	34.45	12.45	426	--	--	--	--	--	--	--	--	--	--	--	--	--	--	--	--	--	--	--	--	--	--	--	--	--	--	--	--	DOWN	-6.4415	1.19e-33	DOWN	-1.7777	0.00060394	DOWN	-4.6989	1.17e-25	estscan,start:1 end:302	2120.87	2807.71	2426.79	29.41	25.68	28.67	84.78
Cluster-35308.188999	16.79	6.24	1.44	916	565375175	XP_006354110.1	555	7.7e-55	PREDICTED: protein PLANT CADMIUM RESISTANCE 2-like [Solanum tuberosum]	--	--	--	--	--	--	--	--	--	B6TYV8	492	2.2e-48	Cell number regulator 2 OS=Zea mays GN=CNR2 PE=2 SV=1	--	--	--	--	--	--	--	--	--	--	DOWN	-3.5109	5.27e-08	DOWN	-2.3126	0.00031092	DOWN	-1.2364	0.012419	blast,frame:1 start:55 end:600	121.13	190.63	149.49	23.05	9.79	7.03	72.84
Cluster-35308.77225	39.35	3.41	0.79	932	720007572	XP_010258345.1	851	3.7e-89	PREDICTED: aquaporin NIP2-1-like [Nelumbo nucifera]	--	--	--	--	--	K09874	NIP	aquaporin NIP	http://www.genome.jp/dbget-bin/www_bget?ko:K09874	Q19KC1	734	1.9e-76	Aquaporin NIP2-1 OS=Zea mays GN=NIP2-1 PE=2 SV=2	PF00230//PF00060	Major intrinsic protein//Ligand-gated ion channel	GO:0006811//GO:0007268//GO:0006810//GO:0007165	ion transport//synaptic transmission//transport//signal transduction	GO:0004970//GO:0005215	ionotropic glutamate receptor activity//transporter activity	GO:0016020	membrane	--	--	DOWN	-5.559	3.45e-23	DOWN	-2.2745	0.020131	DOWN	-3.3232	1.66e-13	blast,frame:-2 start:931 end:14	458.49	349.52	301.26	11.67	11.14	0	22.64
Cluster-35308.120589	92.41	10.95	5.84	2063	661880897	CDP15282.1	1980	1e-219	unnamed protein product [Coffea canephora]	663673454	HG975448.1	189	8.01e-92	Solanum pennellii chromosome ch09, complete genome	--	--	--	--	F4I9E1	281	1.4e-23	Protein NUCLEAR FUSION DEFECTIVE 4 OS=Arabidopsis thaliana GN=NFD4 PE=3 SV=1	PF07690	Major Facilitator Superfamily	GO:0055085	transmembrane transport	--	--	GO:0016021	integral component of membrane	--	--	DOWN	-3.962	6.04e-10	DOWN	-1.0635	0.0063226	DOWN	-2.9337	1.7e-07	blast,frame:3 start:87 end:1904	2490.66	2794.71	1754.26	193.83	180.91	74.88	276.68
Cluster-35308.92705	58.17	22.49	7.55	1917	590717964	XP_007050715.1	1736	1.8e-191	Major facilitator superfamily protein isoform 1 [Theobroma cacao]>gi|590717968|ref|XP_007050716.1| Major facilitator superfamily protein isoform 1 [Theobroma cacao]>gi|508702976|gb|EOX94872.1| Major facilitator superfamily protein isoform 1 [Theobroma cacao]>gi|508702977|gb|EOX94873.1| Major facilitator superfamily protein isoform 1 [Theobroma cacao]	823202608	XM_012580417.1	299	5.28e-153	PREDICTED: Gossypium raimondii sugar transporter ERD6-like 7 (LOC105762627), transcript variant X2, mRNA	K08145	SLC2A8, GLUT8	MFS transporter, SP family, solute carrier family 2 (facilitated glucose transporter), member 8	http://www.genome.jp/dbget-bin/www_bget?ko:K08145	P93051	1512	2.4e-166	Sugar transporter ERD6-like 7 OS=Arabidopsis thaliana GN=At2g48020 PE=2 SV=2	PF00083//PF07690	Sugar (and other) transporter//Major Facilitator Superfamily	GO:0055085	transmembrane transport	GO:0022857	transmembrane transporter activity	GO:0016021	integral component of membrane	--	--	DOWN	-2.9152	7.93e-17	DOWN	-1.7383	1.76e-07	DOWN	-1.2143	0.00087637	estscan,start:1807 end:311; minus strand	1491.4	1349.48	1226.79	212.39	192.06	126.79	544.22
Cluster-35308.176683	7.5	1.04	0.13	1364	--	--	--	--	--	743842765	XR_842592.1	43	7.61e-11	PREDICTED: Populus euphratica uncharacterized LOC105127256 (LOC105127256), ncRNA	--	--	--	--	--	--	--	--	--	--	--	--	--	--	--	--	--	--	DOWN	-5.5658	7.26e-10	DOWN	-2.9947	0.014932	DOWN	-2.6142	0.00020862	--	106.38	64.72	176.68	1.55	1.63	2.69	20.73
Cluster-35308.28387	24.4	7.52	2.98	1093	731432226	XP_002282248.2	474	2.3e-45	PREDICTED: E3 ubiquitin-protein ligase RMA1H1-like [Vitis vinifera]	--	--	--	--	--	K10666	RNF5	E3 ubiquitin-protein ligase RNF5	http://www.genome.jp/dbget-bin/www_bget?ko:K10666	Q6R567	341	8.4e-31	E3 ubiquitin-protein ligase RMA1H1 OS=Capsicum annuum GN=RMA1H1 PE=1 SV=1	PF12678//PF13639//PF12861//PF14634//PF00097	RING-H2 zinc finger//Ring finger domain//Anaphase-promoting complex subunit 11 RING-H2 finger//zinc-RING finger domain//Zinc finger, C3HC4 type (RING finger)	GO:0016567	protein ubiquitination	GO:0046872//GO:0004842//GO:0008270//GO:0005515	metal ion binding//ubiquitin-protein transferase activity//zinc ion binding//protein binding	GO:0005680	anaphase-promoting complex	KOG0823	Predicted E3 ubiquitin ligase	DOWN	-3.0342	1.49e-12	DOWN	-1.5403	0.0022555	DOWN	-1.5272	0.00020052	blast,frame:-2 start:957 end:208	288.53	319.38	245.92	26.98	38.48	38.63	80.88
Cluster-35308.117965	28.38	8.46	0.47	2596	593790872	XP_007158475.1	375	1.6e-33	hypothetical protein PHAVU_002G155600g [Phaseolus vulgaris]>gi|561031890|gb|ESW30469.1| hypothetical protein PHAVU_002G155600g [Phaseolus vulgaris]	--	--	--	--	--	--	--	--	--	Q9LTJ8	167	3e-10	Methyl-CpG-binding domain-containing protein 13 OS=Arabidopsis thaliana GN=MBD13 PE=2 SV=1	PF01429	Methyl-CpG binding domain	--	--	GO:0003677	DNA binding	GO:0005634	nucleus	--	--	DOWN	-5.8973	2.58e-44	DOWN	-4.3548	9.51e-23	DOWN	-1.5766	1.19e-05	blast,frame:-1 start:2596 end:605	798.21	825.23	1168.67	0	25.35	20.66	309.66
Cluster-35308.79975	187.54	58.18	6.74	1064	470128291	XP_004300077.1	509	1.9e-49	PREDICTED: uncharacterized protein LOC101307015 [Fragaria vesca subsp. vesca]	--	--	--	--	--	--	--	--	--	--	--	--	--	PF08032	RNA 2'-O ribose methyltransferase substrate binding	--	--	GO:0008168	methyltransferase activity	--	--	--	--	DOWN	-4.7573	8.6e-17	DOWN	-3.249	1.33e-05	DOWN	-1.5461	0.0015172	blast,frame:2 start:167 end:775	1498.06	2375.68	2448.7	79.51	96.73	53.21	331.78
Cluster-35308.65865	50.91	14.61	0.63	1343	698568183	XP_009773987.1	1383	1.1e-150	PREDICTED: triose phosphate/phosphate translocator, non-green plastid, chloroplastic-like [Nicotiana sylvestris]>gi|698568186|ref|XP_009773988.1| PREDICTED: triose phosphate/phosphate translocator, non-green plastid, chloroplastic-like [Nicotiana sylvestris]	755571701	KJ652972.1	432	0	Camellia sinensis phosphoenolpyruvate/phosphate translocator (PPT) mRNA, partial cds	K15283	SLC35E1	solute carrier family 35, member E1	http://www.genome.jp/dbget-bin/www_bget?ko:K15283	Q69VR7	1323	1.4e-144	Phosphoenolpyruvate/phosphate translocator 1, chloroplastic OS=Oryza sativa subsp. japonica GN=PPT1 PE=2 SV=1	PF08449//PF00892	UAA transporter family//EamA-like transporter family	GO:0055085	transmembrane transport	--	--	GO:0016021//GO:0016020	integral component of membrane//membrane	KOG1441	Glucose-6-phosphate/phosphate and phosphoenolpyruvate/phosphate antiporter	DOWN	-6.2672	1.14e-21	DOWN	-4.6547	6.34e-26	DOWN	-1.6472	6.01e-05	estscan,start:1343 end:273; minus strand	767.53	911.83	641.51	10.56	12.51	5.92	231.21
Cluster-35308.137031	17.86	4.65	1.99	2206	697145943	XP_009627107.1	2063	2.5e-229	PREDICTED: sterol 3-beta-glucosyltransferase UGT80A2-like [Nicotiana tomentosiformis]	720086906	XM_010245686.1	461	0	PREDICTED: Nelumbo nucifera sterol 3-beta-glucosyltransferase UGT80A2-like (LOC104587908), transcript variant X2, mRNA	K05841	E2.4.1.173	sterol 3beta-glucosyltransferase	http://www.genome.jp/dbget-bin/www_bget?ko:K05841	Q9M8Z7	1865	3.2e-207	Sterol 3-beta-glucosyltransferase UGT80A2 OS=Arabidopsis thaliana GN=UGT80A2 PE=1 SV=1	PF06213//PF03033//PF00201	Cobalamin biosynthesis protein CobT//Glycosyltransferase family 28 N-terminal domain//UDP-glucoronosyl and UDP-glucosyl transferase	GO:0030259//GO:0009236//GO:0008152//GO:0005975	lipid glycosylation//cobalamin biosynthetic process//metabolic process//carbohydrate metabolic process	GO:0016758	transferase activity, transferring hexosyl groups	--	--	--	--	DOWN	-3.1168	3.55e-16	DOWN	-1.3683	0.0017742	DOWN	-1.7885	3.28e-06	blast,frame:-2 start:2205 end:364	566.15	435.87	465.31	77.35	62.4	25.78	108.18
Cluster-35308.80334	13.5	5.56	2.03	1898	694414996	XP_009335688.1	1854	3.8e-205	PREDICTED: magnesium/proton exchanger-like [Pyrus x bretschneideri]>gi|694414998|ref|XP_009335689.1| PREDICTED: magnesium/proton exchanger-like [Pyrus x bretschneideri]>gi|694415000|ref|XP_009335690.1| PREDICTED: magnesium/proton exchanger-like [Pyrus x bretschneideri]	657955110	XM_008370795.1	220	4.31e-109	PREDICTED: Malus x domestica magnesium/proton exchanger (LOC103432597), mRNA	K03452	MHX	magnesium/proton exchanger	http://www.genome.jp/dbget-bin/www_bget?ko:K03452	O22252	1745	2.3e-193	Magnesium/proton exchanger OS=Arabidopsis thaliana GN=MHX PE=2 SV=3	PF01699	Sodium/calcium exchanger protein	GO:0055085	transmembrane transport	--	--	GO:0016021	integral component of membrane	KOG1306	Ca2+/Na+ exchanger NCX1 and related proteins	DOWN	-2.7015	2.02e-11	DOWN	-1.6351	0.001591	DOWN	-1.1009	0.005844	blast,frame:2 start:92 end:1711	301.23	342.09	289.26	43.15	62.72	35.73	145.22
Cluster-35308.146453	5.65	0.98	0	1715	593694306	XP_007147674.1	888	3.5e-93	hypothetical protein PHAVU_006G144800g [Phaseolus vulgaris]>gi|561020897|gb|ESW19668.1| hypothetical protein PHAVU_006G144800g [Phaseolus vulgaris]	428161218	EU331420.2	212	1.09e-104	Daucus carota plastid terminal oxidase (PTOX) mRNA, complete cds; nuclear gene for plastid product	K17893	AOX1, AOX2	ubiquinol oxidase	http://www.genome.jp/dbget-bin/www_bget?ko:K17893	Q56X52	857	1.9e-90	Ubiquinol oxidase 4, chloroplastic/chromoplastic OS=Arabidopsis thaliana GN=AOX4 PE=1 SV=2	PF01786	Alternative oxidase	GO:0055114//GO:0006118	oxidation-reduction process//obsolete electron transport	GO:0009916	alternative oxidase activity	--	--	--	--	DOWN	#NAME?	4.16e-24	DOWN	#NAME?	0.00066429	DOWN	-2.3107	1.79e-06	blast,frame:-1 start:1715 end:1239|blast,frame:-3 start:891 end:247	106.73	128.02	111.69	0	0	0	22.21
Cluster-35308.142414	98.35	7.57	4.64	3107	208611514	ABW75772.2	3061	0	lipoxygenase [Camellia sinensis]	208611513	EU195885.2	483	0	Camellia sinensis lipoxygenase (lox1) mRNA, complete cds	K15718	LOX1_5	linoleate 9S-lipoxygenase	http://www.genome.jp/dbget-bin/www_bget?ko:K15718	Q43191	2967	0	Probable linoleate 9S-lipoxygenase 5 OS=Solanum tuberosum GN=LOX1.5 PE=2 SV=1	PF01477//PF00305//PF05634	PLAT/LH2 domain//Lipoxygenase//APO RNA-binding	GO:0055114	oxidation-reduction process	GO:0003723//GO:0005515//GO:0016702//GO:0046872	RNA binding//protein binding//oxidoreductase activity, acting on single donors with incorporation of molecular oxygen, incorporation of two atoms of oxygen//metal ion binding	--	--	--	--	DOWN	-4.3513	2.1e-34	DOWN	-0.85577	0.030556	DOWN	-3.5349	2.45e-23	blast,frame:3 start:132 end:2786	3907.69	3559.8	4348.23	214.75	233.9	115.3	277.23
Cluster-35308.118326	183.34	14.13	8.83	1147	728813224	KHG01126.1	358	6.7e-32	E3 ubiquitin-protein ligase LAP [Gossypium arboreum]	--	--	--	--	--	--	--	--	--	--	--	--	--	PF03884	Domain of unknown function (DUF329)	--	--	GO:0008270	zinc ion binding	--	--	--	--	DOWN	-4.3554	1.29e-31	DOWN	-0.84467	0.042095	DOWN	-3.5487	3.17e-22	blast,frame:3 start:264 end:836	1939.97	2467.18	2421.35	130.53	86.5	111.78	113.02
Cluster-35308.127503	13.89	1.02	0	1217	697117882	XP_009612880.1	367	6.4e-33	PREDICTED: blue copper protein-like [Nicotiana tomentosiformis]	--	--	--	--	--	--	--	--	--	Q07488	262	1.4e-21	Blue copper protein OS=Arabidopsis thaliana GN=BCB PE=1 SV=2	PF02298	Plastocyanin-like domain	GO:0006118	obsolete electron transport	GO:0009055	electron carrier activity	--	--	--	--	DOWN	#NAME?	1.68e-24	DOWN	#NAME?	0.00024644	DOWN	-3.6242	4.54e-12	blast,frame:-1 start:866 end:90	145.26	219.24	193.83	0	0	0	10.47
Cluster-35308.82417	25.1	8.86	0.76	721	694326083	XP_009353965.1	667	6.2e-68	PREDICTED: glycine cleavage system H protein 2, mitochondrial [Pyrus x bretschneideri]	568828310	XM_006468424.1	167	4.61e-80	PREDICTED: Citrus sinensis glycine cleavage system H protein 2, mitochondrial-like (LOC102611254), mRNA	K02437	gcvH, GCSH	glycine cleavage system H protein	http://www.genome.jp/dbget-bin/www_bget?ko:K02437	O82179	625	6.5e-64	Glycine cleavage system H protein 2, mitochondrial OS=Arabidopsis thaliana GN=GDH2 PE=2 SV=1	--	--	--	--	--	--	--	--	KOG3373	Glycine cleavage system H protein (lipoate-binding)	DOWN	-4.9947	7.33e-20	DOWN	-3.7034	1.06e-08	DOWN	-1.3288	0.0050215	blast,frame:-3 start:719 end:243	150.76	181.25	150.45	6.57	1.66	6.29	57.03
Cluster-35308.86413	82.31	5.68	0	856	734316788	KHN02270.1	938	2.8e-99	Pyruvate kinase, cytosolic isozyme [Glycine soja]	593689295	XM_007145205.1	264	6.6e-134	Phaseolus vulgaris hypothetical protein (PHAVU_007G224500g) mRNA, complete cds	K00873	PK, pyk	pyruvate kinase	http://www.genome.jp/dbget-bin/www_bget?ko:K00873	Q42806	317	4e-28	Pyruvate kinase, cytosolic isozyme OS=Glycine max PE=2 SV=1	PF00224	Pyruvate kinase, barrel domain	GO:0006094//GO:0006144//GO:0006096//GO:0015976	gluconeogenesis//purine nucleobase metabolic process//glycolytic process//carbon utilization	GO:0030955//GO:0000287//GO:0004743	potassium ion binding//magnesium ion binding//pyruvate kinase activity	--	--	--	--	DOWN	#NAME?	7.18e-21	DOWN	#NAME?	5.96e-14	DOWN	-3.6815	1.78e-07	blast,frame:1 start:1 end:726	627.16	885.04	539.49	0	0	0	53.8
Cluster-35308.48712	4.98	2.05	0	1759	734407564	KHN34370.1	580	1.9e-57	Lysine histidine transporter 1 [Glycine soja]	--	--	--	--	--	--	--	--	--	Q60DN5	293	5e-25	Proline transporter 1 OS=Oryza sativa subsp. japonica GN=PROT1 PE=2 SV=1	--	--	--	--	--	--	--	--	--	--	DOWN	#NAME?	1.95e-22	DOWN	#NAME?	1.1e-12	DOWN	-1.1272	0.036842	blast,frame:-1 start:1669 end:1178	122.45	100.38	92.3	0	0	0	41.15
Cluster-35308.134610	71.21	23.63	12.78	602	255543685	XP_002512905.1	258	1.4e-20	transcription factor, putative [Ricinus communis]>gi|223547916|gb|EEF49408.1| transcription factor, putative [Ricinus communis]	255543684	XM_002512859.1	54	2.5e-17	Ricinus communis transcription factor, putative, mRNA	--	--	--	--	Q9LSD5	186	4.3e-13	Transcription factor TCP20 OS=Arabidopsis thaliana GN=TCP20 PE=1 SV=1	--	--	--	--	--	--	--	--	--	--	DOWN	-2.4987	0.00013056	DOWN	-1.1537	0.018049	DOWN	-1.3771	0.016625	blast,frame:-2 start:601 end:119	431.19	357.59	219.19	47.38	49.18	82.91	97.66
Cluster-35308.32201	13.88	1.57	0	663	255578282	XP_002530008.1	716	1.2e-73	Pectinesterase precursor, putative [Ricinus communis]>gi|223530487|gb|EEF32370.1| Pectinesterase precursor, putative [Ricinus communis]	--	--	--	--	--	K01051	E3.1.1.11	pectinesterase	http://www.genome.jp/dbget-bin/www_bget?ko:K01051	Q9LVQ0	621	1.7e-63	Pectinesterase 31 OS=Arabidopsis thaliana GN=PME31 PE=1 SV=1	PF01095	Pectinesterase	GO:0042545//GO:0005985//GO:0005982	cell wall modification//sucrose metabolic process//starch metabolic process	GO:0045330//GO:0030599	aspartyl esterase activity//pectinesterase activity	GO:0005618	cell wall	--	--	DOWN	#NAME?	6.06e-18	DOWN	#NAME?	0.0058299	DOWN	-2.9705	1.52e-06	blast,frame:2 start:2 end:427	82.94	63.64	86.56	0	0	0	5.25
Cluster-35308.79976	22.66	8.96	4.7	1699	698521984	XP_009757804.1	924	2.3e-97	PREDICTED: two-component response regulator ARR12-like [Nicotiana sylvestris]	568859866	XM_006483391.1	84	1.54e-33	PREDICTED: Citrus sinensis two-component response regulator ARR12-like (LOC102621408), transcript variant X2, mRNA	K14491	ARR-B	two-component response regulator ARR-B family	http://www.genome.jp/dbget-bin/www_bget?ko:K14491	P62598	572	2.1e-57	Two-component response regulator ARR12 OS=Arabidopsis thaliana GN=ARR12 PE=2 SV=2	PF04931	DNA polymerase phi	GO:0006260//GO:0006351	DNA replication//transcription, DNA-templated	GO:0003677//GO:0003887	DNA binding//DNA-directed DNA polymerase activity	GO:0042575	DNA polymerase complex	--	--	DOWN	-2.2405	2.45e-09	DOWN	-1.1019	0.0092366	DOWN	-1.1749	0.0028983	blast,frame:2 start:2 end:1501	439	487	448	100	113	74	174
Cluster-35308.133118	62.29	26.15	15.42	2764	698509600	XP_009800007.1	512	2.3e-49	PREDICTED: uncharacterized protein LOC104245986 [Nicotiana sylvestris]	--	--	--	--	--	--	--	--	--	--	--	--	--	--	--	--	--	--	--	--	--	--	--	DOWN	-2.0206	0.00012306	DOWN	-0.95957	0.020904	DOWN	-1.0945	0.023205	blast,frame:-2 start:2067 end:1288	2498.49	2512.41	1590.25	577.05	450.39	600.67	821.17
Cluster-35308.101012	126.31	50.74	8.86	517	359476816	XP_002265844.2	310	1.1e-26	PREDICTED: chaperone protein dnaJ 11, chloroplastic [Vitis vinifera]	--	--	--	--	--	--	--	--	--	Q9FYB5	250	1.4e-20	Chaperone protein dnaJ 11, chloroplastic OS=Arabidopsis thaliana GN=ATJ11 PE=1 SV=2	PF04369	Lactococcin-like family	GO:0042742	defense response to bacterium	--	--	GO:0005576	extracellular region	--	--	DOWN	-3.8159	6.45e-19	DOWN	-2.7797	1.08e-11	DOWN	-1.0758	0.005734	estscan,start:65 end:517	553.36	395.83	387.19	47.97	17.34	28.07	206.16
Cluster-35308.103062	86.76	11.66	0	619	590692442	XP_007044056.1	381	7.8e-35	Microsomal signal peptidase 12 kDa subunit (SPC12) [Theobroma cacao]>gi|508707991|gb|EOX99887.1| Microsomal signal peptidase 12 kDa subunit (SPC12) [Theobroma cacao]	565475365	XM_006295262.1	48	5.56e-14	Capsella rubella hypothetical protein (CARUB_v10024412mg) mRNA, complete cds	K12946	SPCS1	signal peptidase complex subunit 1	http://www.genome.jp/dbget-bin/www_bget?ko:K12946	Q944J0	336	1.8e-30	Probable signal peptidase complex subunit 1 OS=Arabidopsis thaliana GN=At2g22425 PE=2 SV=1	PF06645//PF11808	Microsomal signal peptidase 12 kDa subunit (SPC12)//Domain of unknown function (DUF3329)	GO:0016310//GO:0006465	phosphorylation//signal peptide processing	GO:0004673//GO:0008233	protein histidine kinase activity//peptidase activity	GO:0005787//GO:0016021//GO:0009365	signal peptidase complex//integral component of membrane//protein histidine kinase complex	--	--	DOWN	#NAME?	5.07e-51	DOWN	#NAME?	1.12e-05	DOWN	-2.7601	1.99e-11	blast,frame:3 start:111 end:419	415.55	449.39	428.64	0	0	0	18.25
Cluster-35308.142280	268.06	8.57	4.18	2281	590622840	XP_007025158.1	1097	2.7e-117	Purine permease 10 [Theobroma cacao]>gi|508780524|gb|EOY27780.1| Purine permease 10 [Theobroma cacao]	410176025	AC253910.1	38	7.74e-08	Aquilegia coerulea clone COL07-M05, complete sequence	--	--	--	--	O49725	1017	7.2e-109	Probable purine permease 10 OS=Arabidopsis thaliana GN=PUP10 PE=2 SV=2	PF00892	EamA-like transporter family	--	--	--	--	GO:0016020//GO:0016021	membrane//integral component of membrane	--	--	DOWN	-5.948	1.52e-55	DOWN	-1.171	0.0015656	DOWN	-4.8162	5e-38	blast,frame:1 start:598 end:1728	8113	6299	8436	109	170	81	193
Cluster-35308.81159	25.24	4.37	1.33	999	659122289	XP_008461061.1	591	5.6e-59	PREDICTED: molybdate transporter 2 [Cucumis melo]	747192599	KM379115.1	54	4.24e-17	Lotus japonicus molybdate transporter 1 (MOT1) mRNA, complete cds	--	--	--	--	Q0WP36	519	1.8e-51	Molybdate transporter 2 OS=Arabidopsis thaliana GN=MOT2 PE=1 SV=2	PF03594//PF00860//PF16983	Benzoate membrane transport protein//Permease family//Molybdate transporter of MFS superfamily	GO:0006810//GO:0055085//GO:0015689//GO:0042919	transport//transmembrane transport//molybdate ion transport//benzoate transport	GO:0015098//GO:0005215//GO:0042925	molybdate ion transmembrane transporter activity//transporter activity//benzoate transporter activity	GO:0016020//GO:0016021	membrane//integral component of membrane	--	--	DOWN	-4.2321	2.18e-06	DOWN	-1.9142	0.0034915	DOWN	-2.3589	0.0017263	blast,frame:-2 start:770 end:3	373.41	249.85	160.49	30.14	4.28	7.23	39.81
Cluster-35308.155173	8.54	1.28	0	1527	661899197	CDO97191.1	440	2.8e-41	unnamed protein product [Coffea canephora]	--	--	--	--	--	K10635	RNF111	E3 ubiquitin-protein ligase Arkadia	http://www.genome.jp/dbget-bin/www_bget?ko:K10635	O49500	308	7.9e-27	E3 ubiquitin-protein ligase MBR2 OS=Arabidopsis thaliana GN=MBR2 PE=1 SV=1	PF00502	Phycobilisome protein	GO:0015979	photosynthesis	--	--	GO:0030089	phycobilisome	--	--	DOWN	#NAME?	7.55e-29	DOWN	#NAME?	0.0028636	DOWN	-2.5585	2.99e-08	estscan,start:267 end:1527	135.14	155.47	164.83	0	0	0	39.19
Cluster-35308.125513	277.27	103.26	68.28	949	848927770	XP_012827580.1	902	4.6e-95	PREDICTED: NAD(P)H dehydrogenase (quinone) FQR1 [Erythranthe guttatus]>gi|604299245|gb|EYU19180.1| hypothetical protein MIMGU_mgv1a014007mg [Erythranthe guttata]	731432514	XM_002283250.3	303	1.53e-155	PREDICTED: Vitis vinifera NAD(P)H dehydrogenase (quinone) FQR1 (LOC100232919), mRNA	K03809	wrbA	NAD(P)H dehydrogenase (quinone)	http://www.genome.jp/dbget-bin/www_bget?ko:K03809	Q9LSQ5	869	4.3e-92	NAD(P)H dehydrogenase (quinone) FQR1 OS=Arabidopsis thaliana GN=FQR1 PE=1 SV=1	PF00258//PF03358	Flavodoxin//NADPH-dependent FMN reductase	--	--	GO:0010181//GO:0016491	FMN binding//oxidoreductase activity	--	--	KOG3135	1,4-benzoquinone reductase-like; Trp repressor binding protein-like/protoplast-secreted protein	DOWN	-1.9965	3.19e-09	DOWN	-0.78808	0.028608	DOWN	-1.2453	0.00051566	blast,frame:-3 start:947 end:300	2400.26	2767.33	2838.98	661.42	691.01	624.24	866.05
Cluster-35308.115295	106.05	24.16	14.89	829	697189422	XP_009603767.1	739	3.2e-76	PREDICTED: cytidine deaminase 1-like [Nicotiana tomentosiformis]	--	--	--	--	--	K01489	cdd, CDA	cytidine deaminase	http://www.genome.jp/dbget-bin/www_bget?ko:K01489	O65896	653	4.2e-67	Cytidine deaminase 1 OS=Arabidopsis thaliana GN=CDA1 PE=1 SV=1	PF08211//PF00383	Cytidine and deoxycytidylate deaminase zinc-binding region//Cytidine and deoxycytidylate deaminase zinc-binding region	GO:0046087//GO:0006807//GO:0006206//GO:0009972	cytidine metabolic process//nitrogen compound metabolic process//pyrimidine nucleobase metabolic process//cytidine deamination	GO:0008270//GO:0004126	zinc ion binding//cytidine deaminase activity	--	--	--	--	DOWN	-2.8514	6.28e-09	DOWN	-0.92561	0.036489	DOWN	-1.9594	2.02e-06	estscan,start:1 end:829	940.98	927.31	655.79	105.74	78.41	166.46	198.06
Cluster-35308.137528	865.78	208.46	130.65	634	747074319	XP_011084146.1	280	4.1e-23	PREDICTED: cysteine proteinase inhibitor B [Sesamum indicum]	--	--	--	--	--	K13899	CST3	cystatin-C	http://www.genome.jp/dbget-bin/www_bget?ko:K13899	Q10993	267	1.8e-22	Cysteine proteinase inhibitor B OS=Helianthus annuus PE=1 SV=1	PF00031	Cystatin domain	--	--	GO:0004869	cysteine-type endopeptidase inhibitor activity	--	--	--	--	DOWN	-2.6984	6.84e-16	DOWN	-0.90952	0.036536	DOWN	-1.8277	6.62e-08	blast,frame:3 start:18 end:437	4223.56	4069.28	5186.62	760.24	573.42	693.57	879.35
Cluster-35308.14894	3.33	0.69	0.05	1435	37993663	AAR06917.1	1329	2.1e-144	UDP-glycosyltransferase 73E1 [Stevia rebaudiana]	685305651	XM_009145307.1	43	8.01e-11	PREDICTED: Brassica rapa UDP-glycosyltransferase 73C3-like (LOC103867254), mRNA	K13496	UGT73C	UDP-glucosyl transferase 73C	http://www.genome.jp/dbget-bin/www_bget?ko:K13496	Q9ZQ94	1072	1.9e-115	UDP-glycosyltransferase 73C5 OS=Arabidopsis thaliana GN=UGT73C5 PE=2 SV=1	PF00201	UDP-glucoronosyl and UDP-glucosyl transferase	GO:0008152	metabolic process	GO:0016758	transferase activity, transferring hexosyl groups	--	--	--	--	DOWN	-5.759	4.5e-11	DOWN	-3.7181	0.023021	DOWN	-2.0718	0.00099084	estscan,start:1435 end:144; minus strand	65.26	50.79	48.88	0	2.73	0	13.22
Cluster-35308.192987	34.74	11.94	0	552	527192778	EPS63063.1	415	7.9e-39	hypothetical protein M569_11724 [Genlisea aurea]	733578763	LN713259.1	114	1.01e-50	Cucumis melo genomic chromosome, chr_5	K02149	ATPeV1D, ATP6M	V-type H+-transporting ATPase subunit D	http://www.genome.jp/dbget-bin/www_bget?ko:K02149	Q9XGM1	398	1e-37	V-type proton ATPase subunit D OS=Arabidopsis thaliana GN=VHA-D PE=1 SV=2	PF01813	ATP synthase subunit D	GO:0006810	transport	GO:0042626	ATPase activity, coupled to transmembrane movement of substances	--	--	KOG1647	Vacuolar H+-ATPase V1 sector, subunit D	DOWN	#NAME?	2.7e-27	DOWN	#NAME?	1.82e-14	DOWN	-1.2965	0.0054422	estscan,start:263 end:552	142.36	116.17	162.01	0	0	0	49.23
Cluster-35308.117254	21.3	6.38	0.25	1262	661893521	CDP03330.1	701	1.2e-71	unnamed protein product [Coffea canephora]	823221398	XM_012587939.1	137	3.91e-63	PREDICTED: Gossypium raimondii probable chlorophyll(ide) b reductase NYC1, chloroplastic (LOC105768166), mRNA	K13606	NOL, NYC1	chlorophyll(ide) b reductase	http://www.genome.jp/dbget-bin/www_bget?ko:K13606	Q93ZA0	641	1.6e-65	Probable chlorophyll(ide) b reductase NYC1, chloroplastic OS=Arabidopsis thaliana GN=NYC1 PE=1 SV=1	PF00106	short chain dehydrogenase	GO:0008152	metabolic process	GO:0016491	oxidoreductase activity	--	--	KOG0725	Reductases with broad range of substrate specificities	DOWN	-6.4843	9.16e-34	DOWN	-4.9697	2.94e-16	DOWN	-1.5465	0.00012568	estscan,start:90 end:830	287.7	266.1	343.15	0	0	10.05	78.97
Cluster-35308.130758	9.72	1.49	0	1316	661897119	CDO98831.1	1349	9.4e-147	unnamed protein product [Coffea canephora]	674781077	KJ910338.1	280	1.31e-142	Camellia oleifera acyl-CoA dehydrogenase mRNA, complete cds	K00249	ACADM, acd	acyl-CoA dehydrogenase	http://www.genome.jp/dbget-bin/www_bget?ko:K00249	Q8RWZ3	1239	7.5e-135	Probable acyl-CoA dehydrogenase IBR3 OS=Arabidopsis thaliana GN=IBR3 PE=1 SV=1	PF06293	Lipopolysaccharide kinase (Kdo/WaaP) family	--	--	GO:0005524//GO:0016773	ATP binding//phosphotransferase activity, alcohol group as acceptor	GO:0016020	membrane	--	--	DOWN	#NAME?	6.86e-28	DOWN	#NAME?	6.59e-07	DOWN	-2.5513	1.83e-07	blast,frame:-3 start:1089 end:1	169.68	119.98	142.61	0	0	0	22
Cluster-35308.113692	91.38	12.39	6.88	835	195620716	ACG32188.1	1333	4.3e-145	tubulin beta-4 chain [Zea mays]	764637547	XM_004308035.2	396	0	PREDICTED: Fragaria vesca subsp. vesca tubulin beta-1 chain (LOC101292553), mRNA	K07375	TUBB	tubulin beta	http://www.genome.jp/dbget-bin/www_bget?ko:K07375	P29500	1303	1.8e-142	Tubulin beta-1 chain OS=Pisum sativum GN=TUBB1 PE=3 SV=1	PF00091	Tubulin/FtsZ family, GTPase domain	--	--	GO:0003924	GTPase activity	--	--	KOG1375	Beta tubulin	DOWN	-3.7586	3.05e-06	DOWN	-1.0818	0.036089	DOWN	-2.7077	0.00013317	estscan,start:1 end:835	614	978	604	42	45	77	84
Cluster-35308.135733	72.74	2.01	0	837	568866411	XP_006486549.1	740	2.5e-76	PREDICTED: AP-1 complex subunit sigma-1-like isoform X1 [Citrus sinensis]>gi|568866413|ref|XP_006486550.1| PREDICTED: AP-1 complex subunit sigma-1-like isoform X2 [Citrus sinensis]	565446004	XM_006284488.1	189	3.17e-92	Capsella rubella hypothetical protein (CARUB_v10005766mg) mRNA, partial cds	K12394	AP1S1_2	AP-1 complex subunit sigma 1/2	http://www.genome.jp/dbget-bin/www_bget?ko:K12394	O23685	731	3.8e-76	AP-1 complex subunit sigma-2 OS=Arabidopsis thaliana GN=AAP19-2 PE=2 SV=1	--	--	--	--	--	--	--	--	KOG0934	Clathrin adaptor complex, small subunit	DOWN	#NAME?	4.69e-58	DOWN	#NAME?	3.04e-05	DOWN	-4.9559	5.11e-31	blast,frame:-3 start:784 end:296	582.4	572.22	601.7	0	0	0	14.69
Cluster-35308.28563	9.61	1.58	0	685	698467733	XP_009783200.1	393	3.5e-36	PREDICTED: wall-associated receptor kinase 2-like [Nicotiana sylvestris]	--	--	--	--	--	--	--	--	--	Q9LMP1	280	6.2e-24	Wall-associated receptor kinase 2 OS=Arabidopsis thaliana GN=WAK2 PE=1 SV=1	PF00069//PF07714	Protein kinase domain//Protein tyrosine kinase	GO:0006468	protein phosphorylation	GO:0004672//GO:0005524	protein kinase activity//ATP binding	--	--	--	--	DOWN	#NAME?	5.9e-14	DOWN	#NAME?	0.0043107	DOWN	-2.4668	0.00038742	estscan,start:133 end:685	58	43.76	68.71	0	0	0	4.98
Cluster-35308.138964	33.71	10.96	7.02	2685	460371260	XP_004231460.1	1309	8.4e-142	PREDICTED: uncharacterized protein LOC101257515 [Solanum lycopersicum]	148612408	EF602304.1	895	0	Chrysanthemum lavandulifolium NAC domain protein mRNA, complete cds	--	--	--	--	Q9ZVH0	436	2e-41	Protein FEZ OS=Arabidopsis thaliana GN=FEZ PE=2 SV=1	PF02365//PF00804	No apical meristem (NAM) protein//Syntaxin	GO:0006355	regulation of transcription, DNA-templated	GO:0003677	DNA binding	GO:0016020	membrane	--	--	DOWN	-2.2369	1.2e-10	DOWN	-0.81148	0.041457	DOWN	-1.4629	4.81e-05	estscan,start:2685 end:1277; minus strand	1266	1073	1114	252	238	230	383
Cluster-35308.128751	40.51	2.45	0.76	1845	33325193	AAQ08202.1	1803	3e-199	acyl-ACP thioesterase FATB [Helianthus annuus]	2687424	AF036565.1	640	0	AF036565 Helianthus annuus FatB thioesterase (FatB1) mRNA, complete cds	K10781	FATB	fatty acyl-ACP thioesterase B	http://www.genome.jp/dbget-bin/www_bget?ko:K10781	Q39513	1346	4.1e-147	Palmitoyl-acyl carrier protein thioesterase, chloroplastic OS=Cuphea hookeriana GN=FATB1 PE=2 SV=1	PF12590//PF01643//PF10186	Acyl-ATP thioesterase//Acyl-ACP thioesterase//Vacuolar sorting 38 and autophagy-related subunit 14	GO:0010508//GO:0006633	positive regulation of autophagy//fatty acid biosynthetic process	GO:0016790	thiolester hydrolase activity	--	--	--	--	DOWN	-5.766	4.53e-18	DOWN	-1.8982	0.0019226	DOWN	-3.8976	2.04e-12	estscan,start:294 end:1574	772.38	1098.59	835.77	2.74	26.36	21.47	61.59
Cluster-35308.129084	386.43	63.05	34.24	1539	75172585	Q9FV65.1	1797	1.2e-198	RecName: Full=Phosphoenolpyruvate carboxylase 2; Short=PEPC 2; Short=PEPCase 2; Short=ppcC [Flaveria trinervia]>gi|10443872|gb|AAG17619.1|AF248080_1 phosphoenolpyruvate carboxylase [Flaveria trinervia]	10443871	AF248080.1	680	0	AF248080 Flaveria trinervia phosphoenolpyruvate carboxylase (ppcC) mRNA, complete cds	K01595	ppc	phosphoenolpyruvate carboxylase	http://www.genome.jp/dbget-bin/www_bget?ko:K01595	Q9FV65	1797	1.7e-199	Phosphoenolpyruvate carboxylase 2 OS=Flaveria trinervia GN=PPCC PE=1 SV=1	PF00311//PF08656	Phosphoenolpyruvate carboxylase//DASH complex subunit Dad3	GO:0019643//GO:0008608//GO:0006094//GO:0006099//GO:0015977	reductive tricarboxylic acid cycle//attachment of spindle microtubules to kinetochore//gluconeogenesis//tricarboxylic acid cycle//carbon fixation	GO:0008964	phosphoenolpyruvate carboxylase activity	GO:0042729//GO:0072686	DASH complex//mitotic spindle	--	--	DOWN	-3.4923	7.02e-06	DOWN	-1.0469	0.0010275	DOWN	-2.4802	0.00046782	blast,frame:2 start:2 end:1105	4363	8893	7523	574.99	582	684	900
Cluster-35308.113245	10.31	2.28	0	1012	881303	AAA68966.1	793	2.1e-82	3-hydroxy-3-methylglutaryl coenzyme A reductase [Artemisia annua]	881302	U14625.1	416	0	AAU14625 Artemisia annua 3-hydroxy-3-methylglutaryl coenzyme A reductase (AHM4) mRNA, complete cds	K00021	HMGCR	hydroxymethylglutaryl-CoA reductase (NADPH)	http://www.genome.jp/dbget-bin/www_bget?ko:K00021	P14891	554	1.6e-55	3-hydroxy-3-methylglutaryl-coenzyme A reductase 1 OS=Arabidopsis thaliana GN=HMG1 PE=1 SV=1	PF00368	Hydroxymethylglutaryl-coenzyme A reductase	GO:0055114//GO:0015936//GO:0006694	oxidation-reduction process//coenzyme A metabolic process//steroid biosynthetic process	GO:0050662//GO:0004420	coenzyme binding//hydroxymethylglutaryl-CoA reductase (NADPH) activity	--	--	KOG2480	3-hydroxy-3-methylglutaryl-CoA (HMG-CoA) reductase	DOWN	#NAME?	3.47e-15	DOWN	#NAME?	1.37e-07	DOWN	-2.0064	0.00045154	estscan,start:338 end:1012	105.28	135.49	84.44	0	0	0	16.56
Cluster-35308.154779	19.88	2.57	0.08	1437	645227816	XP_008220697.1	1145	4.7e-123	PREDICTED: chitotriosidase-1-like [Prunus mume]	--	--	--	--	--	K01183	E3.2.1.14	chitinase	http://www.genome.jp/dbget-bin/www_bget?ko:K01183	Q13231	424	2.6e-40	Chitotriosidase-1 OS=Homo sapiens GN=CHIT1 PE=1 SV=1	PF00704	Glycosyl hydrolases family 18	GO:0005975	carbohydrate metabolic process	GO:0004553	hydrolase activity, hydrolyzing O-glycosyl compounds	--	--	KOG2806	Chitinase	DOWN	-8.3443	5.22e-32	DOWN	-5.5933	5.37e-10	DOWN	-2.7909	6.85e-12	blast,frame:-1 start:1311 end:85	321.72	374.1	289.58	2.45	0	1.28	48
Cluster-35308.103608	35.46	3.09	0.07	594	--	--	--	--	--	--	--	--	--	--	--	--	--	--	--	--	--	--	--	--	--	--	--	--	--	--	--	--	DOWN	-8.9098	6.61e-29	DOWN	-5.6272	0.00058126	DOWN	-3.3162	9.98e-12	estscan,start:594 end:358; minus strand	165.99	147.95	177.96	0	1	0	16
Cluster-35308.133009	6.38	0.56	0	1913	661897962	CDO97929.1	2044	3.5e-227	unnamed protein product [Coffea canephora]	802577457	XM_012213618.1	381	0	PREDICTED: Jatropha curcas ABC transporter C family member 8 (LOC105631486), mRNA	--	--	--	--	Q8LGU1	1967	4.2e-219	ABC transporter C family member 8 OS=Arabidopsis thaliana GN=ABCC8 PE=2 SV=3	PF00437//PF00270//PF00005//PF00664//PF06414//PF13304//PF00931//PF03205//PF01926	Type II/IV secretion system protein//DEAD/DEAH box helicase//ABC transporter//ABC transporter transmembrane region//Zeta toxin//AAA domain, putative AbiEii toxin, Type IV TA system//NB-ARC domain//Molybdopterin guanine dinucleotide synthesis protein B//50S ribosome-binding GTPase	GO:0006777//GO:0006810//GO:0055085	Mo-molybdopterin cofactor biosynthetic process//transport//transmembrane transport	GO:0016887//GO:0003676//GO:0005525//GO:0016301//GO:0043531//GO:0005524//GO:0042626	ATPase activity//nucleic acid binding//GTP binding//kinase activity//ADP binding//ATP binding//ATPase activity, coupled to transmembrane movement of substances	GO:0016021	integral component of membrane	--	--	DOWN	#NAME?	1.43e-24	DOWN	#NAME?	0.02933	DOWN	-3.4559	2.12e-10	estscan,start:1913 end:306; minus strand	191.7	132.45	121.62	0	0	0	15.04
Cluster-35308.117440	15.55	4.14	0	1255	747072154	XP_011082978.1	762	1e-78	PREDICTED: probable alpha,alpha-trehalose-phosphate synthase [UDP-forming] 7 [Sesamum indicum]>gi|747072156|ref|XP_011082980.1| PREDICTED: probable alpha,alpha-trehalose-phosphate synthase [UDP-forming] 7 [Sesamum indicum]	255562497	XM_002522209.1	184	2.9e-89	Ricinus communis trehalose-6-phosphate synthase, putative, mRNA	K16055	TPS	trehalose 6-phosphate synthase/phosphatase	http://www.genome.jp/dbget-bin/www_bget?ko:K16055	Q9LMI0	675	1.8e-69	Probable alpha,alpha-trehalose-phosphate synthase [UDP-forming] 7 OS=Arabidopsis thaliana GN=TPS7 PE=1 SV=1	PF02358	Trehalose-phosphatase	GO:0005992	trehalose biosynthetic process	GO:0003824	catalytic activity	--	--	--	--	DOWN	#NAME?	8.55e-36	DOWN	#NAME?	5e-15	DOWN	-1.767	6.8e-05	estscan,start:1 end:526	223.28	184.79	242.5	0	0	0	53.85
Cluster-35308.118960	8.95	2.88	1	1398	720001625	XP_010256418.1	242	2.3e-18	PREDICTED: receptor homology region, transmembrane domain- and RING domain-containing protein 2 isoform X1 [Nelumbo nucifera]	663681072	HG975518.1	38	4.69e-08	Solanum lycopersicum chromosome ch06, complete genome	K15692	RNF13, RZF	E3 ubiquitin-protein ligase RNF13	http://www.genome.jp/dbget-bin/www_bget?ko:K15692	Q8VZ14	206	4.8e-15	Receptor homology region, transmembrane domain- and RING domain-containing protein 2 OS=Arabidopsis thaliana GN=RMR2 PE=2 SV=1	--	--	--	--	--	--	--	--	--	--	DOWN	-3.0788	2.05e-10	DOWN	-1.6706	0.012512	DOWN	-1.4493	0.0016339	blast,frame:2 start:860 end:1159	143.27	121.03	164.26	22.22	21.01	5.53	56.39
Cluster-35308.60452	2.67	0.67	0.03	1831	460395766	XP_004243452.1	1031	9.8e-110	PREDICTED: uncharacterized protein LOC101248314 [Solanum lycopersicum]	--	--	--	--	--	--	--	--	--	--	--	--	--	PF02434//PF00317	Fringe-like//Ribonucleotide reductase, all-alpha domain	GO:0006206//GO:0055114//GO:0006260//GO:0006144//GO:0009186	pyrimidine nucleobase metabolic process//oxidation-reduction process//DNA replication//purine nucleobase metabolic process//deoxyribonucleoside diphosphate metabolic process	GO:0016757//GO:0005524//GO:0004748	transferase activity, transferring glycosyl groups//ATP binding//ribonucleoside-diphosphate reductase activity, thioredoxin disulfide as acceptor	GO:0005971//GO:0016020	ribonucleoside-diphosphate reductase complex//membrane	--	--	DOWN	-6.4309	1.85e-12	DOWN	-4.6284	0.0015018	DOWN	-1.8366	0.004352	blast,frame:-3 start:1829 end:726	64.99	48.74	63.16	0	2.3	0	10.52
Cluster-35308.63106	4.5	1.34	0	1897	743928666	XP_011008542.1	1672	4.8e-184	PREDICTED: UPF0586 protein C9orf41 homolog isoform X2 [Populus euphratica]>gi|743940819|ref|XP_011014884.1| PREDICTED: UPF0586 protein C9orf41 homolog isoform X2 [Populus euphratica]	571564865	XM_006605623.1	308	5.19e-158	PREDICTED: Glycine max UPF0586 protein C9orf41 homolog (LOC100791662), transcript variant X2, mRNA	--	--	--	--	Q80UY1	686	1.4e-70	Carnosine N-methyltransferase OS=Mus musculus PE=2 SV=1	--	--	--	--	--	--	--	--	KOG2798	Putative trehalase	DOWN	#NAME?	3.96e-22	DOWN	#NAME?	2.63e-05	DOWN	-1.6208	0.0038951	blast,frame:-2 start:1737 end:289	116.79	81.31	112.33	0	0	0	10.86
Cluster-35308.111953	25.88	0.63	0.03	1152	470132540	XP_004302138.1	1249	3.3e-135	PREDICTED: probable UDP-arabinopyranose mutase 5 isoform X2 [Fragaria vesca subsp. vesca]	--	--	--	--	--	K13379	RGP, UTM	reversibly glycosylated polypeptide / UDP-arabinopyranose mutase	http://www.genome.jp/dbget-bin/www_bget?ko:K13379	Q9FFD2	1015	6.2e-109	Probable UDP-arabinopyranose mutase 5 OS=Arabidopsis thaliana GN=RGP5 PE=1 SV=1	PF03214	Reversibly glycosylated polypeptide	GO:0030244	cellulose biosynthetic process	GO:0016866	intramolecular transferase activity	--	--	--	--	DOWN	-9.9196	3.12e-26	DOWN	-4.7528	0.035063	DOWN	-5.1966	9.8e-18	estscan,start:67 end:1152	348.12	368.61	253.83	0	1.09	0	5.83
Cluster-35308.121178	25.43	2.24	0.13	1726	40643882	CAD87008.1	747	7.9e-77	MYB8 protein [Gerbera hybrid cultivar]	40643881	AJ554698.1	281	4.81e-143	Gerbera hybrid cv. 'Terra Regina' mRNA for MYB8 protein	K09422	MYBP	myb proto-oncogene protein, plant	http://www.genome.jp/dbget-bin/www_bget?ko:K09422	P81396	523	1e-51	Myb-related protein 340 OS=Antirrhinum majus GN=MYB340 PE=2 SV=1	PF09111	SLIDE	GO:0006338	chromatin remodeling	GO:0016818//GO:0003676//GO:0005524	hydrolase activity, acting on acid anhydrides, in phosphorus-containing anhydrides//nucleic acid binding//ATP binding	GO:0005634	nucleus	--	--	DOWN	-7.7636	5.89e-48	DOWN	-4.4896	6.22e-09	DOWN	-3.3153	2.2e-17	blast,frame:-1 start:1522 end:1085	599.86	388.8	582.63	3.5	2.32	2.24	48.88
Cluster-35308.111952	43.01	6.57	0	1805	449434786	XP_004135177.1	1342	8.4e-146	PREDICTED: probable UDP-arabinopyranose mutase 5 isoform X1 [Cucumis sativus]>gi|700196740|gb|KGN51917.1| hypothetical protein Csa_5G605110 [Cucumis sativus]	--	--	--	--	--	K13379	RGP, UTM	reversibly glycosylated polypeptide / UDP-arabinopyranose mutase	http://www.genome.jp/dbget-bin/www_bget?ko:K13379	Q9FFD2	1289	1.6e-140	Probable UDP-arabinopyranose mutase 5 OS=Arabidopsis thaliana GN=RGP5 PE=1 SV=1	PF05115//PF03214	Cytochrome B6-F complex subunit VI (PetL)//Reversibly glycosylated polypeptide	GO:0006118//GO:0030244	obsolete electron transport//cellulose biosynthetic process	GO:0009055//GO:0016866	electron carrier activity//intramolecular transferase activity	GO:0009512	cytochrome b6f complex	--	--	DOWN	#NAME?	1.15e-38	DOWN	#NAME?	5.25e-33	DOWN	-2.5521	2.24e-09	blast,frame:2 start:53 end:331|blast,frame:1 start:400 end:1476	945.21	1077.1	781.13	0	0	0	129.91
Cluster-35308.25280	41.46	17.44	5.57	545	565350237	XP_006342077.1	343	1.7e-30	PREDICTED: E3 ubiquitin-protein ligase ATL23-like [Solanum tuberosum]	--	--	--	--	--	K19037	ATL23	E3 ubiquitin-protein ligase ATL23	http://www.genome.jp/dbget-bin/www_bget?ko:K19037	Q8L9W3	256	3e-21	E3 ubiquitin-protein ligase ATL23 OS=Arabidopsis thaliana GN=ATL23 PE=1 SV=2	PF12678//PF12861//PF13639//PF17123//PF14634//PF17122//PF04710//PF12906//PF00628//PF00097//PF00412	RING-H2 zinc finger//Anaphase-promoting complex subunit 11 RING-H2 finger//Ring finger domain//RING-like zinc finger//zinc-RING finger domain//Zinc-finger//Pellino//RING-variant domain//PHD-finger//Zinc finger, C3HC4 type (RING finger)//LIM domain	GO:0016567//GO:0008063	protein ubiquitination//Toll signaling pathway	GO:0004842//GO:0046872//GO:0005515//GO:0008270	ubiquitin-protein transferase activity//metal ion binding//protein binding//zinc ion binding	GO:0005680	anaphase-promoting complex	--	--	DOWN	-2.8986	5.14e-10	DOWN	-1.9224	0.00094928	DOWN	-1.011	0.030074	blast,frame:-1 start:518 end:288|blast,frame:-2 start:451 end:125	151.29	186.32	149.91	23.79	15.31	26	63.27
Cluster-35308.25281	50.51	19.02	0.41	722	802607304	XP_012073730.1	468	7.4e-45	PREDICTED: E3 ubiquitin-protein ligase ATL23 [Jatropha curcas]>gi|643728942|gb|KDP36879.1| hypothetical protein JCGZ_08170 [Jatropha curcas]	--	--	--	--	--	K19037	ATL23	E3 ubiquitin-protein ligase ATL23	http://www.genome.jp/dbget-bin/www_bget?ko:K19037	Q8L9W3	330	1e-29	E3 ubiquitin-protein ligase ATL23 OS=Arabidopsis thaliana GN=ATL23 PE=1 SV=2	PF14634//PF12906//PF12861//PF13639//PF12678//PF17123//PF00097//PF00628	zinc-RING finger domain//RING-variant domain//Anaphase-promoting complex subunit 11 RING-H2 finger//Ring finger domain//RING-H2 zinc finger//RING-like zinc finger//Zinc finger, C3HC4 type (RING finger)//PHD-finger	GO:0016567	protein ubiquitination	GO:0004842//GO:0046872//GO:0008270//GO:0005515	ubiquitin-protein transferase activity//metal ion binding//zinc ion binding//protein binding	GO:0005680	anaphase-promoting complex	--	--	DOWN	-6.9023	6.31e-18	DOWN	-5.7288	4.31e-13	DOWN	-1.2125	0.014924	blast,frame:-1 start:710 end:234	263.44	401.34	307.69	5.21	2.83	0	94.4
Cluster-35308.100078	92.55	28.83	5.45	1523	661885397	CDP10908.1	352	4.4e-31	unnamed protein product [Coffea canephora]	--	--	--	--	--	--	--	--	--	Q9SU30	205	6.9e-15	F-box protein CPR30 OS=Arabidopsis thaliana GN=CPR30 PE=1 SV=2	PF12937//PF00646	F-box-like//F-box domain	--	--	GO:0005515	protein binding	--	--	--	--	DOWN	-4.0659	1.15e-16	DOWN	-2.5642	1.24e-14	DOWN	-1.5378	2.02e-05	blast,frame:1 start:106 end:1290	1758.73	1821.1	1347.5	118.98	101.07	71.74	464.32
Cluster-35308.169837	13.58	5.11	2.42	1339	694327603	XP_009354662.1	1211	9.6e-131	PREDICTED: cysteine protease ATG4-like [Pyrus x bretschneideri]>gi|694327605|ref|XP_009354663.1| PREDICTED: cysteine protease ATG4-like [Pyrus x bretschneideri]	--	--	--	--	--	K08342	ATG4	cysteine protease ATG4	http://www.genome.jp/dbget-bin/www_bget?ko:K08342	A2Q1V6	1153	7.2e-125	Cysteine protease ATG4 OS=Medicago truncatula GN=ATG4 PE=3 SV=1	--	--	--	--	--	--	--	--	KOG2674	Cysteine protease required for autophagy - Apg4p/Aut2p	DOWN	-2.4707	1.15e-08	DOWN	-1.2368	0.01988	DOWN	-1.2674	0.005495	blast,frame:1 start:169 end:1278	224.45	224.75	168.17	26.57	47.04	36.58	66.64
Cluster-35308.154377	44.61	16.38	8.39	1094	661893549	CDP03358.1	1012	9.4e-108	unnamed protein product [Coffea canephora]	731407003	XM_010658050.1	176	7.06e-85	PREDICTED: Vitis vinifera probable ADP-ribosylation factor GTPase-activating protein AGD14 (LOC100249171), transcript variant X2, mRNA	--	--	--	--	Q8RXE7	543	3.2e-54	Probable ADP-ribosylation factor GTPase-activating protein AGD14 OS=Arabidopsis thaliana GN=AGD14 PE=1 SV=2	PF01412//PF04723//PF00643	Putative GTPase activating protein for Arf//Glycine reductase complex selenoprotein A//B-box zinc finger	GO:0055114	oxidation-reduction process	GO:0008270//GO:0030699//GO:0050485//GO:0005096	zinc ion binding//glycine reductase activity//oxidoreductase activity, acting on X-H and Y-H to form an X-Y bond, with a disulfide as acceptor//GTPase activator activity	GO:0030700//GO:0005622	glycine reductase complex//intracellular	KOG0703	Predicted GTPase-activating protein	DOWN	-2.3759	1.33e-10	DOWN	-1.1645	0.0064091	DOWN	-1.2488	0.00078839	blast,frame:-1 start:857 end:3	580	464	519	100	110	85	212
Cluster-35308.154378	6.1	1.34	0	1186	802640070	XP_012078656.1	483	2.2e-46	PREDICTED: probable ADP-ribosylation factor GTPase-activating protein AGD14 isoform X2 [Jatropha curcas]>gi|643722556|gb|KDP32306.1| hypothetical protein JCGZ_13231 [Jatropha curcas]	--	--	--	--	--	--	--	--	--	--	--	--	--	PF00306	ATP synthase alpha/beta chain, C terminal domain	GO:0015991	ATP hydrolysis coupled proton transport	GO:0016820	hydrolase activity, acting on acid anhydrides, catalyzing transmembrane movement of substances	GO:0033178	proton-transporting two-sector ATPase complex, catalytic domain	--	--	DOWN	#NAME?	4.45e-15	DOWN	#NAME?	0.00017419	DOWN	-2.122	0.00078741	blast,frame:2 start:2 end:1126	101.61	80.4	55.77	0	0	0	11.01
Cluster-35308.87317	65.87	13.51	3.32	1071	661899277	CDO97271.1	1237	7.5e-134	unnamed protein product [Coffea canephora]	731383876	XM_002264347.3	351	0	PREDICTED: Vitis vinifera ATP-dependent Clp protease proteolytic subunit-related protein 1, chloroplastic (LOC100253136), mRNA	K01358	clpP, CLPP	ATP-dependent Clp protease, protease subunit	http://www.genome.jp/dbget-bin/www_bget?ko:K01358	Q9XJ35	1122	2.3e-121	ATP-dependent Clp protease proteolytic subunit-related protein 1, chloroplastic OS=Arabidopsis thaliana GN=CLPR1 PE=1 SV=1	--	--	--	--	--	--	--	--	--	--	DOWN	-4.2882	6.97e-18	DOWN	-2.226	5.91e-05	DOWN	-2.0959	5.82e-08	blast,frame:1 start:1 end:969	885.29	761.53	598.26	30.05	55.45	28.74	179.29
Cluster-35308.127778	39.84	17.61	8.81	638	743848050	XP_011028135.1	367	3.4e-33	PREDICTED: uncharacterized protein LOC105128249 [Populus euphratica]	743809451	XM_011020208.1	77	4.35e-30	PREDICTED: Populus euphratica uncharacterized LOC105121532 (LOC105121532), transcript variant X2, mRNA	--	--	--	--	Q9LFD5	202	6.4e-15	Binding partner of ACD11 1 OS=Arabidopsis thaliana GN=BPA1 PE=1 SV=1	--	--	--	--	--	--	--	--	--	--	DOWN	-2.1404	4.7e-07	DOWN	-1.2053	0.017372	DOWN	-0.97128	0.033499	estscan,start:638 end:287; minus strand	207	218	201	48	61	31	84
Cluster-35308.81330	5.86	1.16	0.26	1884	731428733	XP_010664436.1	1710	1.9e-188	PREDICTED: E3 ubiquitin-protein ligase UPL2-like [Vitis vinifera]	357490094	XM_003615287.1	104	1.3e-44	Medicago truncatula E3 ubiquitin-protein ligase HUWE1 (MTR_5g066710) mRNA, complete cds	K10592	HUWE1, MULE, ARF-BP1	E3 ubiquitin-protein ligase HUWE1	http://www.genome.jp/dbget-bin/www_bget?ko:K10592	Q8GY23	770	2.6e-80	E3 ubiquitin-protein ligase UPL1 OS=Arabidopsis thaliana GN=UPL1 PE=1 SV=3	--	--	--	--	--	--	--	--	--	--	DOWN	-4.5291	3.86e-16	DOWN	-2.4493	0.0075186	DOWN	-2.1171	4.8e-06	blast,frame:2 start:2 end:1858	160.92	90.35	149.8	4.22	0	13.39	32.44
Cluster-35308.115176	87.12	31.12	19.64	1253	555431439	AGZ15280.1	996	7.7e-106	putative RAB11G, partial [Taraxacum brevicorniculatum]	698490312	XM_009793353.1	237	9.98e-119	PREDICTED: Nicotiana sylvestris ras-related protein RABA5c-like (LOC104238862), mRNA	K07904	RAB11A	Ras-related protein Rab-11A	http://www.genome.jp/dbget-bin/www_bget?ko:K07904	P28187	890	2.1e-94	Ras-related protein RABA5c OS=Arabidopsis thaliana GN=RABA5C PE=1 SV=1	PF01926//PF03193//PF00071//PF00025//PF08477	50S ribosome-binding GTPase//Protein of unknown function, DUF258//Ras family//ADP-ribosylation factor family//Ras of Complex, Roc, domain of DAPkinase	GO:0007264	small GTPase mediated signal transduction	GO:0003924//GO:0005525	GTPase activity//GTP binding	--	--	KOG0087	GTPase Rab11/YPT3, small G protein superfamily	DOWN	-2.1236	9.68e-10	DOWN	-0.85778	0.033336	DOWN	-1.3021	0.00024169	blast,frame:-1 start:1031 end:285	1179.06	1313.05	1145.73	321.54	288.15	215.17	447.65
Cluster-35308.180762	16.57	4.44	0.8	1771	802592828	XP_012071791.1	1330	2e-144	PREDICTED: lysophospholipid acyltransferase LPEAT1 isoform X1 [Jatropha curcas]>gi|643731135|gb|KDP38473.1| hypothetical protein JCGZ_04398 [Jatropha curcas]	685339612	XM_009108453.1	177	3.21e-85	PREDICTED: Brassica rapa lysophospholipid acyltransferase LPEAT1-like (LOC103832443), transcript variant X1, mRNA	K13510	LPCAT1_2	lysophosphatidylcholine acyltransferase / lyso-PAF acetyltransferase	http://www.genome.jp/dbget-bin/www_bget?ko:K13510	Q8L7R3	1146	6.2e-124	Lysophospholipid acyltransferase LPEAT1 OS=Arabidopsis thaliana GN=LPEAT1 PE=1 SV=1	PF01553	Acyltransferase	GO:0008152	metabolic process	GO:0016746	transferase activity, transferring acyl groups	--	--	KOG2898	Predicted phosphate acyltransferase, contains PlsC domain	DOWN	-4.381	7.22e-24	DOWN	-2.7042	8.06e-08	DOWN	-1.7129	9.69e-06	blast,frame:2 start:197 end:1348	340.42	348.32	366.38	15.96	8.35	25.73	97.61
Cluster-4174.4	1.64	0.34	0	2017	670382395	XP_008671960.1	523	8.7e-51	PREDICTED: uncharacterized protein LOC103649473 [Zea mays]	--	--	--	--	--	--	--	--	--	P92520	154	7.5e-09	Uncharacterized mitochondrial protein AtMg00820 OS=Arabidopsis thaliana GN=AtMg00820 PE=4 SV=1	--	--	--	--	--	--	--	--	--	--	DOWN	#NAME?	4.53e-07	DOWN	#NAME?	0.0096587	DOWN	-2.0688	0.025558	blast,frame:1 start:1795 end:1926	38	17.66	65.29	0	0	0	8
Cluster-35308.133175	72.45	13.02	5.86	502	728849470	KHG28913.1	381	6.3e-35	hypothetical protein F383_12290 [Gossypium arboreum]	--	--	--	--	--	K14012	SHP1, UBX1, NSFL1C	UBX domain-containing protein 1	http://www.genome.jp/dbget-bin/www_bget?ko:K14012	Q8RWU7	342	3e-31	Plant UBX domain-containing protein 4 OS=Arabidopsis thaliana GN=PUX4 PE=1 SV=1	--	--	--	--	--	--	--	--	--	--	DOWN	-3.6233	5.22e-13	DOWN	-1.4255	0.043411	DOWN	-2.2328	8.01e-08	blast,frame:1 start:58 end:501	253.72	269.1	196.03	23.16	19.15	16.23	48.2
Cluster-35308.162757	43.65	15.77	5.44	1453	289466339	ADC94855.1	815	8.7e-85	B-zip transcription factor [Vitis pseudoreticulata]	743819084	XM_011022492.1	63	6.19e-22	PREDICTED: Populus euphratica uncharacterized LOC105123035 (LOC105123035), transcript variant X4, mRNA	--	--	--	--	--	--	--	--	PF10473//PF04513//PF06005//PF11802	Leucine-rich repeats of kinetochore protein Cenp-F/LEK1//Baculovirus polyhedron envelope protein, PEP, C terminus//Protein of unknown function (DUF904)//Centromere-associated protein K	GO:0043093//GO:0000917	FtsZ-dependent cytokinesis//barrier septum assembly	GO:0008134//GO:0045502//GO:0042803//GO:0005198	transcription factor binding//dynein binding//protein homodimerization activity//structural molecule activity	GO:0030286//GO:0005667//GO:0019028//GO:0005737//GO:0005634//GO:0019031	dynein complex//transcription factor complex//viral capsid//cytoplasm//nucleus//viral envelope	--	--	DOWN	-3.0031	9.08e-16	DOWN	-1.7115	2.17e-06	DOWN	-1.327	0.00062747	blast,frame:1 start:73 end:1143	727.24	805.73	659.82	91.33	75.91	105.31	217.57
Cluster-35308.128019	15.64	4.28	0.39	541	--	--	--	--	--	--	--	--	--	--	--	--	--	--	--	--	--	--	--	--	--	--	--	--	--	--	--	--	DOWN	-5.5125	3.02e-10	DOWN	-3.8654	0.0019706	DOWN	-1.6787	0.0088391	estscan,start:541 end:293; minus strand	57.45	75.1	48.34	1.3	0	3.04	19.28
Cluster-35308.13018	2.66	0.49	0	2080	727610354	XP_010478327.1	713	8.3e-73	PREDICTED: exonuclease 1 [Camelina sativa]	--	--	--	--	--	K10746	EXO1	exonuclease 1	http://www.genome.jp/dbget-bin/www_bget?ko:K10746	Q8L6Z7	704	1.3e-72	Exonuclease 1 OS=Arabidopsis thaliana GN=EXO1 PE=2 SV=2	PF01652//PF00867//PF00752	Eukaryotic initiation factor 4E//XPG I-region//XPG N-terminal domain	GO:0006446//GO:0006281//GO:0006413	regulation of translational initiation//DNA repair//translational initiation	GO:0003723//GO:0004518//GO:0003743	RNA binding//nuclease activity//translation initiation factor activity	GO:0005737//GO:0005840	cytoplasm//ribosome	KOG2518	5'-3' exonuclease	DOWN	#NAME?	5.63e-16	DOWN	#NAME?	0.00050469	DOWN	-2.2513	0.00025212	blast,frame:2 start:110 end:1747	73.3	43.4	86.89	0	0	0	13
Cluster-35308.118795	14.77	7.22	2.02	2166	195621444	ACG32552.1	758	5.3e-78	FHA domain containing protein [Zea mays]>gi|645167506|gb|AIB05386.1| FHA transcription factor, partial [Zea mays]	697112747	XM_009611958.1	159	4e-75	PREDICTED: Nicotiana tomentosiformis uncharacterized LOC104103986 (LOC104103986), mRNA	--	--	--	--	Q945P0	554	3.3e-55	Transcriptional activator FHA1 OS=Nicotiana tabacum GN=FHA1 PE=1 SV=1	PF00498	FHA domain	--	--	GO:0005515	protein binding	--	--	KOG2294	Transcription factor of the Forkhead/HNF3 family	DOWN	-2.8714	2.21e-13	DOWN	-2.0351	2.44e-07	DOWN	-0.87095	0.040968	blast,frame:-2 start:1985 end:1023	402.25	415.28	370.48	43.42	54.49	63.88	175.96
Cluster-35308.161793	8.4	2.19	0	1420	645219506	XP_008236140.1	1810	3.6e-200	PREDICTED: uncharacterized protein At1g04910 isoform X2 [Prunus mume]	698469621	XM_009785315.1	293	8.41e-150	PREDICTED: Nicotiana sylvestris uncharacterized protein At1g04910-like (LOC104232178), mRNA	--	--	--	--	Q8W486	662	6.5e-68	Uncharacterized protein At1g04910 OS=Arabidopsis thaliana GN=At1g04910 PE=2 SV=1	PF08997	Ubiquinol-cytochrome C reductase complex, 6.4kD protein	GO:0006119//GO:0006118//GO:0015992	oxidative phosphorylation//obsolete electron transport//proton transport	GO:0008121//GO:0009055	ubiquinol-cytochrome-c reductase activity//electron carrier activity	--	--	--	--	DOWN	#NAME?	6.17e-27	DOWN	#NAME?	1.9e-06	DOWN	-1.7737	0.00030809	blast,frame:1 start:1 end:1260	148.55	116.71	145.06	0	0	0	14.05
Cluster-35308.25274	27.57	4.53	0.82	1177	743854001	XP_011029676.1	490	3.4e-47	PREDICTED: mitochondrial import inner membrane translocase subunit TIM17-2-like [Populus euphratica]	--	--	--	--	--	K17795	TIM17	mitochondrial import inner membrane translocase subunit TIM17	http://www.genome.jp/dbget-bin/www_bget?ko:K17795	Q9SP35	440	3e-42	Mitochondrial import inner membrane translocase subunit TIM17-2 OS=Arabidopsis thaliana GN=TIM17-2 PE=1 SV=2	--	--	--	--	--	--	--	--	KOG1652	Mitochondrial import inner membrane translocase, subunit TIM17	DOWN	-5.0971	4.11e-13	DOWN	-2.7003	1.01e-05	DOWN	-2.4319	3.47e-06	blast,frame:2 start:35 end:532	311.06	440.09	311.19	14.45	5.11	11.87	66.92
Cluster-35308.84322	9.59	2.24	0.4	1327	--	--	--	--	--	--	--	--	--	--	--	--	--	--	--	--	--	--	--	--	--	--	--	--	--	--	--	--	DOWN	-4.6357	2.95e-17	DOWN	-2.6874	0.025271	DOWN	-1.9862	7.33e-05	estscan,start:878 end:1259	105.38	148.52	175.85	4.25	7.39	6.17	29.87
Cluster-35308.122703	16.79	3.17	0	2303	734312439	KHN00617.1	2073	1.8e-230	Serine palmitoyltransferase 2 [Glycine soja]	747053895	XM_011074828.1	345	1.71e-178	PREDICTED: Sesamum indicum long chain base biosynthesis protein 2b (LOC105158175), transcript variant X3, mRNA	K00654	SPT	serine palmitoyltransferase	http://www.genome.jp/dbget-bin/www_bget?ko:K00654	Q9M304	1851	1.4e-205	Long chain base biosynthesis protein 2b OS=Arabidopsis thaliana GN=LCB2b PE=1 SV=1	PF01212//PF00155	Beta-eliminating lyase//Aminotransferase class I and II	GO:0009058//GO:0006520	biosynthetic process//cellular amino acid metabolic process	GO:0016829//GO:0030170	lyase activity//pyridoxal phosphate binding	--	--	KOG1357	Serine palmitoyltransferase	DOWN	#NAME?	4.26e-35	DOWN	#NAME?	8.71e-24	DOWN	-2.28	3.12e-08	estscan,start:245 end:1894	503.28	546.27	399.72	0	0	0	65.12
Cluster-35308.74715	8.29	3.63	0.6	2128	661876670	CDP19331.1	1865	2.2e-206	unnamed protein product [Coffea canephora]	764637026	XM_011471999.1	204	3.79e-100	PREDICTED: Fragaria vesca subsp. vesca S-type anion channel SLAH2-like (LOC101302316), transcript variant X4, mRNA	--	--	--	--	Q9FLV9	1552	6.2e-171	S-type anion channel SLAH3 OS=Arabidopsis thaliana GN=SLAH3 PE=1 SV=1	PF03595//PF02845	Voltage-dependent anion channel//CUE domain	GO:0055085	transmembrane transport	GO:0005515	protein binding	GO:0016021	integral component of membrane	--	--	DOWN	-3.7961	1.33e-11	DOWN	-2.7824	2.72e-08	DOWN	-1.0469	0.020917	blast,frame:-3 start:2015 end:228	281.46	200.89	172.14	7.72	10.13	29.01	102.37
Cluster-35308.148732	6.72	2.65	0.44	3223	596285699	XP_007225497.1	1238	1.7e-133	hypothetical protein PRUPE_ppa000888mg [Prunus persica]>gi|462422433|gb|EMJ26696.1| hypothetical protein PRUPE_ppa000888mg [Prunus persica]	764538740	XR_904418.1	274	7.06e-139	PREDICTED: Fragaria vesca subsp. vesca phosphatidate phosphatase PAH2-like (LOC101291310), transcript variant X5, misc_RNA	K15728	LPIN	phosphatidate phosphatase LPIN	http://www.genome.jp/dbget-bin/www_bget?ko:K15728	Q9FMN2	1116	3.4e-120	Phosphatidate phosphatase PAH2 OS=Arabidopsis thaliana GN=PAH2 PE=1 SV=1	PF13499//PF13405//PF00036//PF13833//PF13202	EF-hand domain pair//EF-hand domain//EF hand//EF-hand domain pair//EF hand	--	--	GO:0005509	calcium ion binding	--	--	KOG2116	Protein involved in plasmid maintenance/nuclear protein involved in lipid metabolism	DOWN	-3.9231	3.82e-19	DOWN	-2.7472	0.0002448	DOWN	-1.216	0.0063732	blast,frame:-2 start:3222 end:1147	323.29	215.16	302.27	16.77	14.02	23.5	106.45
Cluster-35308.141274	24.96	10.63	2.29	1003	661891767	CDP04692.1	383	7.4e-35	unnamed protein product [Coffea canephora]	802562836	XM_012211189.1	87	1.93e-35	PREDICTED: Jatropha curcas mitogen-activated protein kinase kinase kinase YODA (LOC105629578), mRNA	K04420	MAP3K2, MEKK2	mitogen-activated protein kinase kinase kinase 2	http://www.genome.jp/dbget-bin/www_bget?ko:K04420	Q9CAD5	275	3.5e-23	Mitogen-activated protein kinase kinase kinase YODA OS=Arabidopsis thaliana GN=YDA PE=1 SV=1	PF07714//PF00069	Protein tyrosine kinase//Protein kinase domain	GO:0006468	protein phosphorylation	GO:0005524//GO:0004672	ATP binding//protein kinase activity	--	--	KOG0198	MEKK and related serine/threonine protein kinases	DOWN	-3.4384	1.79e-15	DOWN	-2.4367	2.14e-07	DOWN	-1.0363	0.0133	blast,frame:1 start:154 end:969	317.8	241.66	219.31	18.21	32.41	21.08	112.28
Cluster-35308.108085	98.26	1.61	0	1450	698503426	XP_009797306.1	1259	2.8e-136	PREDICTED: probable sphingolipid transporter spinster homolog 2 [Nicotiana sylvestris]	697155613	XM_009633758.1	230	9.03e-115	PREDICTED: Nicotiana tomentosiformis probable sphingolipid transporter spinster homolog 2 (LOC104121700), partial mRNA	--	--	--	--	Q9FLG8	1120	5.2e-121	Probable sphingolipid transporter spinster homolog 2 OS=Arabidopsis thaliana GN=At5g64500 PE=2 SV=1	PF03137//PF07690//PF00083	Organic Anion Transporter Polypeptide (OATP) family//Major Facilitator Superfamily//Sugar (and other) transporter	GO:0055085//GO:0006810	transmembrane transport//transport	GO:0022857//GO:0005215	transmembrane transporter activity//transporter activity	GO:0016020//GO:0016021	membrane//integral component of membrane	--	--	DOWN	#NAME?	1.01e-55	DOWN	#NAME?	0.025229	DOWN	-5.8096	5.52e-34	estscan,start:1450 end:262; minus strand	1806.05	1748.93	1372.2	0	0	0	47.25
Cluster-35308.185007	167.35	21.38	6.12	416	604327584	EYU33341.1	200	5.1e-14	hypothetical protein MIMGU_mgv1a017267mg [Erythranthe guttata]	--	--	--	--	--	--	--	--	--	--	--	--	--	--	--	--	--	--	--	--	--	--	--	DOWN	-4.7474	1.93e-09	DOWN	-2.1028	0.0012553	DOWN	-2.6803	2.35e-05	blast,frame:-2 start:400 end:89	288.23	455.37	308.09	19	12	8	62.3
Cluster-35308.191716	12.82	2.69	0	490	--	--	--	--	--	--	--	--	--	--	--	--	--	--	--	--	--	--	--	--	--	--	--	--	--	--	--	--	DOWN	#NAME?	1.48e-10	DOWN	#NAME?	0.0071919	DOWN	-1.9975	0.0056528	estscan,start:490 end:394; minus strand	31	50	40	0	0	0	14
Cluster-35308.134824	106.11	45.54	22.26	1315	225425073	XP_002273185.1	383	9.7e-35	PREDICTED: UPF0496 protein 4 [Vitis vinifera]	--	--	--	--	--	--	--	--	--	Q9LMM6	151	1.1e-08	Protein BPS1, chloroplastic OS=Arabidopsis thaliana GN=BPS1 PE=2 SV=1	--	--	--	--	--	--	--	--	--	--	DOWN	-2.2491	1.82e-06	DOWN	-1.2168	0.00032887	DOWN	-1.067	0.0059032	blast,frame:3 start:105 end:1121	1672.24	1802.41	1238.91	372.79	296.01	319.89	677.33
Cluster-35308.185612	6.57	0.79	0	1331	658022136	XP_008346480.1	433	1.6e-40	PREDICTED: uncharacterized protein LOC103409443 isoform X1 [Malus domestica]	--	--	--	--	--	--	--	--	--	--	--	--	--	PF06003	Survival motor neuron protein (SMN)	GO:0006397	mRNA processing	GO:0003723	RNA binding	GO:0005634//GO:0005737	nucleus//cytoplasm	--	--	DOWN	#NAME?	2.15e-21	DOWN	#NAME?	0.00093564	DOWN	-2.9159	1.69e-07	blast,frame:2 start:77 end:964	97.47	91.5	107.15	0	0	0	12.09
Cluster-35308.71970	13.35	5.98	2.77	1491	565366020	XP_006349694.1	1351	6.3e-147	PREDICTED: F-box/kelch-repeat protein SKIP30-like isoform X1 [Solanum tuberosum]>gi|565366022|ref|XP_006349695.1| PREDICTED: F-box/kelch-repeat protein SKIP30-like isoform X2 [Solanum tuberosum]>gi|565366024|ref|XP_006349696.1| PREDICTED: F-box/kelch-repeat protein SKIP30-like isoform X3 [Solanum tuberosum]	--	--	--	--	--	--	--	--	--	Q9M1W7	1216	3.9e-132	F-box/kelch-repeat protein SKIP30 OS=Arabidopsis thaliana GN=SKIP30 PE=1 SV=2	PF01344//PF07646	Kelch motif//Kelch motif	--	--	GO:0005515	protein binding	--	--	--	--	DOWN	-2.257	1.66e-07	DOWN	-1.2681	0.0063847	DOWN	-1.0241	0.032428	blast,frame:-2 start:1262 end:216	276.42	235.18	181.29	43.52	44.67	54.84	84.13
Cluster-35308.120729	73.51	36.33	13.05	835	3913793	O23968.1	583	4e-58	RecName: Full=Probable phospholipid hydroperoxide glutathione peroxidase; Short=PHGPx; AltName: Full=Glutathione peroxidase 2 [Helianthus annuus]>gi|2569989|emb|CAA75009.1| glutathione peroxidase [Helianthus annuus]	695057532	XM_009418771.1	52	4.55e-16	PREDICTED: Musa acuminata subsp. malaccensis probable phospholipid hydroperoxide glutathione peroxidase (LOC103997527), mRNA	K00432	E1.11.1.9	glutathione peroxidase	http://www.genome.jp/dbget-bin/www_bget?ko:K00432	O23968	583	5.6e-59	Probable phospholipid hydroperoxide glutathione peroxidase OS=Helianthus annuus GN=GPXHA-2 PE=2 SV=1	PF00255//PF00578//PF08534	Glutathione peroxidase//AhpC/TSA family//Redoxin	GO:0055114//GO:0006804//GO:0006979//GO:0006749	oxidation-reduction process//obsolete peroxidase reaction//response to oxidative stress//glutathione metabolic process	GO:0016491//GO:0004602//GO:0016209	oxidoreductase activity//glutathione peroxidase activity//antioxidant activity	--	--	--	--	DOWN	-2.4616	2.09e-11	DOWN	-1.6555	4.1e-06	DOWN	-0.84287	0.044569	blast,frame:3 start:21 end:332|blast,frame:1 start:307 end:798	560.39	653.11	554.46	128.86	120.32	67.84	271.23
Cluster-35308.120720	25.63	8.49	1.34	1529	590631491	XP_007027579.1	2185	1.3e-243	Pyruvate kinase family protein [Theobroma cacao]>gi|508716184|gb|EOY08081.1| Pyruvate kinase family protein [Theobroma cacao]	802688040	XM_012227152.1	665	0	PREDICTED: Jatropha curcas pyruvate kinase, cytosolic isozyme-like (LOC105642341), mRNA	K00873	PK, pyk	pyruvate kinase	http://www.genome.jp/dbget-bin/www_bget?ko:K00873	Q42806	926	1.7e-98	Pyruvate kinase, cytosolic isozyme OS=Glycine max PE=2 SV=1	PF01872//PF00224	RibD C-terminal domain//Pyruvate kinase, barrel domain	GO:0006771//GO:0006144//GO:0015976//GO:0009231//GO:0006096//GO:0006094//GO:0055114	riboflavin metabolic process//purine nucleobase metabolic process//carbon utilization//riboflavin biosynthetic process//glycolytic process//gluconeogenesis//oxidation-reduction process	GO:0008703//GO:0030955//GO:0004743//GO:0000287	5-amino-6-(5-phosphoribosylamino)uracil reductase activity//potassium ion binding//pyruvate kinase activity//magnesium ion binding	--	--	--	--	DOWN	-4.2859	4.35e-08	DOWN	-2.8954	8.08e-05	DOWN	-1.4178	0.017413	estscan,start:197 end:1529	349.59	594.03	425.36	0	36.22	34.93	129.92
Cluster-35308.123230	9.17	3.68	1.12	2430	422898326	BAM67029.1	1429	9.2e-156	timing of cab expression 1-like [Chrysanthemum seticuspe f. boreale]	422898325	AB733626.1	310	5.16e-159	Chrysanthemum seticuspe f. boreale CsTOC1 mRNA for timing of cab expression 1-like, complete cds	K12127	TOC1, APRR1	pseudo-response regulator 1	http://www.genome.jp/dbget-bin/www_bget?ko:K12127	Q689G9	811	5.9e-85	Two-component response regulator-like PRR1 OS=Oryza sativa subsp. japonica GN=PRR1 PE=2 SV=2	PF06203//PF00072	CCT motif//Response regulator receiver domain	GO:0000160	phosphorelay signal transduction system	GO:0005515	protein binding	--	--	--	--	DOWN	-2.9614	6e-11	DOWN	-1.8803	4.12e-05	DOWN	-1.1215	0.0062944	blast,frame:3 start:234 end:1838	345.56	177.77	316.09	31.95	43.85	27.87	96.98
Cluster-35308.93824	149.5	20.73	6.41	429	84578877	BAE72881.1	522	2.4e-51	benzoyl CoA benzoic acid benzoyltransferase [Verbena x hybrida]	84578876	AB234908.1	177	7.34e-86	Verbena x hybrida mRNA for benzoyl CoA benzoic acid benzoyltransferase, complete cds, cultivar: Temari Violet	--	--	--	--	Q8GT20	468	6.2e-46	Benzyl alcohol O-benzoyltransferase OS=Nicotiana tabacum GN=HSR201 PE=1 SV=1	PF02458	Transferase family	--	--	GO:0016747	transferase activity, transferring acyl groups other than amino-acyl groups	--	--	--	--	DOWN	-4.481	1.83e-24	DOWN	-1.9521	0.0018302	DOWN	-2.5676	1.34e-10	estscan,start:429 end:1; minus strand	334	348	345	21	19	5	45
Cluster-35308.91218	86.54	13.01	0	294	--	--	--	--	--	--	--	--	--	--	--	--	--	--	--	--	--	--	--	--	--	--	--	--	--	--	--	--	DOWN	#NAME?	8.78e-12	DOWN	#NAME?	0.0089729	DOWN	-2.2788	0.0014488	--	43	42	54	0	0	0	8
Cluster-35308.21390	25.45	4.28	1.29	719	596038242	XP_007219829.1	422	1.6e-39	hypothetical protein PRUPE_ppa026670mg [Prunus persica]>gi|462416291|gb|EMJ21028.1| hypothetical protein PRUPE_ppa026670mg [Prunus persica]	--	--	--	--	--	K09539	DNAJC19	DnaJ homolog subfamily C member 19	http://www.genome.jp/dbget-bin/www_bget?ko:K09539	Q8RV04	405	2.1e-38	Mitochondrial import inner membrane translocase subunit TIM14-1 OS=Arabidopsis thaliana GN=TIM14-1 PE=1 SV=1	--	--	--	--	--	--	--	--	KOG0723	Molecular chaperone (DnaJ superfamily)	DOWN	-4.3422	2.93e-14	DOWN	-1.9836	0.021921	DOWN	-2.3926	2.22e-07	blast,frame:-2 start:694 end:293	167.57	186.12	133.1	8.5	5.64	10.3	28.42
Cluster-35308.173903	24.72	3.36	1.53	1315	641861727	KDO80415.1	949	2.3e-100	hypothetical protein CISIN_1g023093mg [Citrus sinensis]	--	--	--	--	--	--	--	--	--	Q6IR76	396	4.2e-37	Transmembrane protein 19 OS=Xenopus laevis GN=tmem19 PE=2 SV=1	PF01940	Integral membrane protein DUF92	--	--	--	--	GO:0016021	integral component of membrane	KOG4491	Predicted membrane protein	DOWN	-3.9694	2.93e-21	DOWN	-1.2772	0.042988	DOWN	-2.7296	2.12e-11	blast,frame:-3 start:1181 end:324	370.76	368.63	357.69	23.53	28.26	16.52	42.03
Cluster-35308.42491	139.82	5.17	1.86	1114	823159646	XP_012479656.1	337	1.8e-29	PREDICTED: glutaredoxin-C9 [Gossypium raimondii]>gi|763764373|gb|KJB31627.1| hypothetical protein B456_005G198800 [Gossypium raimondii]	--	--	--	--	--	--	--	--	--	Q9SGP6	266	4.2e-22	Glutaredoxin-C9 OS=Arabidopsis thaliana GN=GRXC9 PE=1 SV=1	PF00462	Glutaredoxin	GO:0045454//GO:0006118	cell redox homeostasis//obsolete electron transport	GO:0015035//GO:0009055	protein disulfide oxidoreductase activity//electron carrier activity	--	--	--	--	DOWN	-6.248	6.56e-26	DOWN	-1.6554	0.041898	DOWN	-4.6276	2.81e-19	blast,frame:3 start:282 end:710	1852	1837	1330	22	13	31	77
Cluster-35308.31514	91.99	40.85	0.07	606	--	--	--	--	--	--	--	--	--	--	--	--	--	--	--	--	--	--	--	--	--	--	--	--	--	--	--	--	DOWN	-10.31	6.33e-50	DOWN	-9.4001	6.36e-40	DOWN	-0.95854	0.020252	estscan,start:560 end:308; minus strand	494	388	440	1	0	0	159
Cluster-35308.10855	3.44	0.75	0	830	--	--	--	--	--	--	--	--	--	--	--	--	--	--	--	--	--	--	--	--	--	--	--	--	--	--	--	--	DOWN	#NAME?	1.74e-07	DOWN	#NAME?	0.047982	DOWN	-2.0911	0.037448	--	28	30	24	0	0	0	3
Cluster-35308.194218	19.74	4.84	0.08	1422	641833425	KDO52439.1	319	2.8e-27	hypothetical protein CISIN_1g012562mg [Citrus sinensis]	--	--	--	--	--	--	--	--	--	Q9ZV94	195	9.3e-14	Putative F-box/FBD/LRR-repeat protein At1g78760 OS=Arabidopsis thaliana GN=At1g78760 PE=3 SV=1	PF00646//PF08710//PF12937//PF08943//PF13855	F-box domain//nsp9 replicase//F-box-like//CsiD//Leucine rich repeat	GO:0019079	viral genome replication	GO:0005515//GO:0005506//GO:0003723	protein binding//iron ion binding//RNA binding	--	--	--	--	DOWN	-7.9078	9.9e-40	DOWN	-6.0509	2.08e-17	DOWN	-1.892	4.2e-06	estscan,start:1422 end:195; minus strand	344.66	327.22	294.14	1	1	2	75.7
Cluster-35308.17789	38.83	2.34	0.05	1782	697133175	XP_009620638.1	2125	1.3e-236	PREDICTED: glycerol-3-phosphate 2-O-acyltransferase 6-like [Nicotiana tomentosiformis]	566209028	XM_002322716.2	250	8.5e-126	Populus trichocarpa hypothetical protein (POPTR_0016s06390g) mRNA, complete cds	--	--	--	--	O80437	1390	3.2e-152	Glycerol-3-phosphate 2-O-acyltransferase 6 OS=Arabidopsis thaliana GN=GPAT6 PE=1 SV=1	PF01553	Acyltransferase	GO:0008152	metabolic process	GO:0016746	transferase activity, transferring acyl groups	--	--	--	--	DOWN	-9.7267	1.57e-24	DOWN	-5.8665	2.57e-10	DOWN	-3.8875	1.82e-10	estscan,start:1 end:1543	669	1035	786	0	0	3	64
Cluster-35308.78329	4.5	1.1	0.29	3399	225464803	XP_002268503.1	3030	0	PREDICTED: protein FAR-RED ELONGATED HYPOCOTYL 3 [Vitis vinifera]>gi|731384608|ref|XP_010648199.1| PREDICTED: protein FAR-RED ELONGATED HYPOCOTYL 3 [Vitis vinifera]>gi|731384611|ref|XP_010648200.1| PREDICTED: protein FAR-RED ELONGATED HYPOCOTYL 3 [Vitis vinifera]	802795531	XM_012237138.1	513	0	PREDICTED: Jatropha curcas protein FAR-RED ELONGATED HYPOCOTYL 3 (LOC105650273), transcript variant X1, mRNA	--	--	--	--	Q9LIE5	2640	6.8e-297	Protein FAR-RED ELONGATED HYPOCOTYL 3 OS=Arabidopsis thaliana GN=FHY3 PE=1 SV=1	PF10414//PF13994//PF04434	Sirohaem synthase dimerisation region//PgaD-like protein//SWIM zinc finger	GO:0055114//GO:0006779//GO:0042710	oxidation-reduction process//porphyrin-containing compound biosynthetic process//biofilm formation	GO:0008270	zinc ion binding	--	--	--	--	DOWN	-3.8549	2.48e-16	DOWN	-2.022	0.0014832	DOWN	-1.8722	1.78e-05	blast,frame:-1 start:3069 end:553	194.48	166.6	234.82	11.57	19.19	8.51	54.15
Cluster-35308.10475	149.12	42.85	11.98	484	--	--	--	--	--	--	--	--	--	--	--	--	--	--	--	--	--	--	--	--	--	--	--	--	--	--	--	--	DOWN	-3.6035	1.63e-05	DOWN	-2.0777	0.00029438	DOWN	-1.5599	0.021672	estscan,start:348 end:154; minus strand	265.39	582.97	524.29	29.18	59.01	24.01	173.03
Cluster-35308.44913	12.37	4.99	0.12	834	--	--	--	--	--	--	--	--	--	--	--	--	--	--	--	--	--	--	--	--	--	--	--	--	--	--	--	--	DOWN	-6.6214	1.57e-18	DOWN	-5.4855	1.21e-09	DOWN	-1.1715	0.049777	--	103	109	85	1	1.01	1	23.22
Cluster-35308.154936	12.25	4.81	2.7	1971	565375611	XP_006354315.1	403	7e-37	PREDICTED: transcription factor bHLH147-like isoform X1 [Solanum tuberosum]>gi|565375613|ref|XP_006354316.1| PREDICTED: transcription factor bHLH147-like isoform X2 [Solanum tuberosum]	357479016	XM_003609746.1	42	3.99e-10	Medicago truncatula Transcription factor bHLH148 (MTR_4g122500) mRNA, complete cds	--	--	--	--	Q9C8Z9	326	8.3e-29	Transcription factor bHLH148 OS=Arabidopsis thaliana GN=BHLH148 PE=1 SV=1	PF02981	Restriction endonuclease FokI, recognition domain	GO:0006308//GO:0009307	DNA catabolic process//DNA restriction-modification system	GO:0003677//GO:0009036	DNA binding//Type II site-specific deoxyribonuclease activity	GO:0009359	Type II site-specific deoxyribonuclease complex	--	--	DOWN	-2.1741	3.3e-06	DOWN	-1.0143	0.039831	DOWN	-1.1944	0.0043221	blast,frame:-1 start:1734 end:1039	354.26	307.74	223.82	65.33	79.37	51.44	100.42
Cluster-35308.138453	43.78	14.11	1.84	2190	661894372	CDP02813.1	1234	3.4e-133	unnamed protein product [Coffea canephora]	--	--	--	--	--	--	--	--	--	O23210	883	2.4e-93	Scarecrow-like protein 15 OS=Arabidopsis thaliana GN=SCL15 PE=2 SV=3	--	--	--	--	--	--	--	--	--	--	DOWN	-4.5493	1.55e-32	DOWN	-3.1208	1.8e-18	DOWN	-1.4648	4.61e-05	blast,frame:-3 start:1909 end:314	1427.3	1081.15	1061.18	45.05	64.48	41.17	316.05
Cluster-35308.153369	6.82	1.82	0	2179	567876167	XP_006430673.1	1678	1.1e-184	hypothetical protein CICLE_v10011515mg [Citrus clementina]>gi|557532730|gb|ESR43913.1| hypothetical protein CICLE_v10011515mg [Citrus clementina]	720039116	XR_736557.1	312	3.57e-160	PREDICTED: Nelumbo nucifera 60S ribosomal export protein NMD3 (LOC104605227), transcript variant X3, misc_RNA	K07562	NMD3	nonsense-mediated mRNA decay protein 3	http://www.genome.jp/dbget-bin/www_bget?ko:K07562	Q55BF2	842	1.3e-88	60S ribosomal export protein NMD3 OS=Dictyostelium discoideum GN=nmd3 PE=3 SV=1	--	--	--	--	--	--	--	--	KOG2613	NMD protein affecting ribosome stability and mRNA decay	DOWN	#NAME?	8.69e-24	DOWN	#NAME?	9.5e-09	DOWN	-1.7429	0.0011209	blast,frame:3 start:261 end:431	191.67	108.71	250.49	0	0	0	23.57
Cluster-35308.191409	12.38	4.31	2.05	1558	768677217	AJU57231.1	847	1.8e-88	bidirectional sugar transport SWEET 17 [Camellia sinensis]	--	--	--	--	--	K15382	SLC50A, SWEET	solute carrier family 50 (sugar transporter)	http://www.genome.jp/dbget-bin/www_bget?ko:K15382	Q10LN5	645	6.7e-66	Bidirectional sugar transporter SWEET16 OS=Oryza sativa subsp. japonica GN=SWEET16 PE=3 SV=1	PF03083	Sugar efflux transporter for intercellular exchange	--	--	--	--	GO:0016021	integral component of membrane	--	--	DOWN	-2.5483	1.53e-09	DOWN	-1.2205	0.015281	DOWN	-1.3681	0.0025292	blast,frame:-2 start:1101 end:289	189.94	194.38	291.27	34.02	43.2	34.96	52.06
Cluster-35308.30592	17.84	2.42	0	1603	589823908	AHL20262.1	1125	1.1e-120	monoxygenase [Olea europaea]	--	--	--	--	--	--	--	--	--	A6T923	204	9.5e-15	FAD-dependent urate hydroxylase OS=Klebsiella pneumoniae subsp. pneumoniae (strain ATCC 700721 / MGH 78578) GN=hpxO PE=1 SV=1	PF00070//PF01593//PF01494//PF01134//PF07992//PF01266//PF12831//PF08491	Pyridine nucleotide-disulphide oxidoreductase//Flavin containing amine oxidoreductase//FAD binding domain//Glucose inhibited division protein A//Pyridine nucleotide-disulphide oxidoreductase//FAD dependent oxidoreductase//FAD dependent oxidoreductase//Squalene epoxidase	GO:0016114//GO:0055114//GO:0006694//GO:0008033	terpenoid biosynthetic process//oxidation-reduction process//steroid biosynthetic process//tRNA processing	GO:0050660//GO:0016491//GO:0071949//GO:0004506	flavin adenine dinucleotide binding//oxidoreductase activity//FAD binding//squalene monooxygenase activity	GO:0016021	integral component of membrane	--	--	DOWN	#NAME?	3.04e-45	DOWN	#NAME?	1.93e-13	DOWN	-2.7145	3.83e-11	blast,frame:3 start:156 end:1379	258.44	319.25	429.52	0	0	0	32.36
Cluster-35308.71805	16	1.65	0.26	1237	255543152	XP_002512639.1	575	5e-57	conserved hypothetical protein [Ricinus communis]>gi|223548600|gb|EEF50091.1| conserved hypothetical protein [Ricinus communis]	702278297	XM_010046563.1	78	2.41e-30	PREDICTED: Eucalyptus grandis uncharacterized LOC104433717 (LOC104433717), mRNA	K19363	LITAF	lipopolysaccharide-induced tumor necrosis factor-alpha factor	http://www.genome.jp/dbget-bin/www_bget?ko:K19363	--	--	--	--	--	--	--	--	--	--	--	--	--	--	DOWN	-5.8589	4.5e-27	DOWN	-2.7592	0.0037515	DOWN	-3.1406	7.32e-12	blast,frame:-2 start:1113 end:634	222.02	205.92	229.45	4.85	5.89	0	17.49
Cluster-35308.57588	6.77	0.63	0	1020	747087765	XP_011091435.1	268	1.6e-21	PREDICTED: uncharacterized protein LOC105171881 isoform X2 [Sesamum indicum]	--	--	--	--	--	--	--	--	--	--	--	--	--	--	--	--	--	--	--	--	--	--	--	DOWN	#NAME?	6.28e-17	DOWN	#NAME?	0.031179	DOWN	-3.2588	2.44e-07	blast,frame:3 start:219 end:1019	65.46	72.72	77.59	0	0	0	7.42
Cluster-35308.131137	2.3	0.42	0.05	2590	698540663	XP_009765831.1	1251	4.3e-135	PREDICTED: probable sugar phosphate/phosphate translocator At1g12500 [Nicotiana sylvestris]	357476986	XM_003608731.1	256	5.74e-129	Medicago truncatula Solute carrier family 35 member E4 (MTR_4g101860) mRNA, complete cds	--	--	--	--	Q9LDH3	1165	5.6e-126	Probable sugar phosphate/phosphate translocator At1g12500 OS=Arabidopsis thaliana GN=At1g12500 PE=1 SV=1	PF06645//PF08449//PF00892	Microsomal signal peptidase 12 kDa subunit (SPC12)//UAA transporter family//EamA-like transporter family	GO:0055085//GO:0006465	transmembrane transport//signal peptide processing	GO:0008233	peptidase activity	GO:0016020//GO:0016021//GO:0005787	membrane//integral component of membrane//signal peptidase complex	--	--	DOWN	-5.4403	1.83e-13	DOWN	-3.251	0.016992	DOWN	-2.2387	8.25e-05	blast,frame:3 start:3 end:1100	98.67	57.34	70.91	4.84	0	0	19.69
Cluster-35308.28399	4.1	0.93	0	2774	--	--	--	--	--	--	--	--	--	--	--	--	--	--	--	--	--	--	--	--	--	--	--	--	--	--	--	--	DOWN	#NAME?	1.35e-10	DOWN	#NAME?	5.11e-10	DOWN	-2.0088	0.015048	estscan,start:1619 end:1257; minus strand	200.92	159.09	77.19	0	0	0	29.25
Cluster-35308.73587	6.43	2.3	0.97	4235	802763325	XP_012089999.1	1617	2.5e-177	PREDICTED: MATE efflux family protein 1 isoform X1 [Jatropha curcas]>gi|802763329|ref|XP_012090000.1| PREDICTED: MATE efflux family protein 1 isoform X1 [Jatropha curcas]	658055639	XM_008365350.1	288	1.53e-146	PREDICTED: Malus x domestica MATE efflux family protein 1-like (LOC103427283), mRNA	--	--	--	--	Q9SYD6	1500	1.3e-164	MATE efflux family protein 1 OS=Arabidopsis thaliana GN=MATE PE=2 SV=2	PF01554	MatE	GO:0006855//GO:0006810//GO:0055085//GO:0015893	drug transmembrane transport//transport//transmembrane transport//drug transport	GO:0015238//GO:0015297	drug transmembrane transporter activity//antiporter activity	GO:0016020	membrane	--	--	DOWN	-2.7144	5.65e-12	DOWN	-1.3896	0.013611	DOWN	-1.3617	0.0015848	blast,frame:-2 start:1801 end:275	363.09	365.73	350.8	51.61	33.54	77.07	76.77
Cluster-35308.19583	1.35	0.25	0.01	3940	661890981	CDP05558.1	1376	2.1e-149	unnamed protein product [Coffea canephora]	--	--	--	--	--	--	--	--	--	Q6L3L0	869	1.8e-91	Putative late blight resistance protein homolog R1B-23 OS=Solanum demissum GN=R1B-23 PE=3 SV=1	PF13855//PF00931	Leucine rich repeat//NB-ARC domain	--	--	GO:0043531//GO:0005515	ADP binding//protein binding	--	--	--	--	DOWN	-6.6386	2.14e-14	DOWN	-4.4659	0.0044056	DOWN	-2.2229	0.00015405	blast,frame:3 start:516 end:3356	51.43	66.48	91.52	2	0	0	15.97
Cluster-35308.29648	43.59	1.05	0.22	1978	302143056	CBI20351.3	701	2e-71	unnamed protein product [Vitis vinifera]	658115695	KF319050.1	132	3.73e-60	Actinidia chinensis NAC protein 1 (NAC1) mRNA, complete cds	--	--	--	--	Q9LD44	539	1.7e-53	NAC transcription factor 56 OS=Arabidopsis thaliana GN=NAC056 PE=2 SV=1	PF02365	No apical meristem (NAM) protein	GO:0006355	regulation of transcription, DNA-templated	GO:0003677	DNA binding	--	--	--	--	DOWN	-7.506	2.38e-44	DOWN	-2.3414	0.010471	DOWN	-5.2051	2.12e-33	blast,frame:2 start:2 end:850	1207.78	1065.5	888.96	10.63	6	0	27.32
Cluster-35308.50893	6.01	0.31	0	2553	225436886	XP_002273696.1	2114	3.6e-235	PREDICTED: GPI transamidase component PIG-T [Vitis vinifera]	828328266	XM_004510212.2	173	7.8e-83	PREDICTED: Cicer arietinum GPI transamidase component PIG-T (LOC101498331), mRNA	K05292	PIGT	phosphatidylinositol glycan, class T	http://www.genome.jp/dbget-bin/www_bget?ko:K05292	Q969N2	715	8.4e-74	GPI transamidase component PIG-T OS=Homo sapiens GN=PIGT PE=1 SV=1	PF04113	Gpi16 subunit, GPI transamidase component	GO:0016255	attachment of GPI anchor to protein	--	--	GO:0042765	GPI-anchor transamidase complex	KOG2407	GPI transamidase complex, GPI16/PIG-T component, involved in glycosylphosphatidylinositol anchor biosynthesis	DOWN	#NAME?	2.78e-28	DOWN	#NAME?	0.04718	DOWN	-4.1588	5.34e-16	blast,frame:-2 start:2336 end:387	178.14	225.88	177.66	0	0	0	0
Cluster-35308.69067	72.41	34.34	1.9	1090	37932212	AAP72959.1	656	1.8e-66	pectin acetylesterase [Lactuca sativa]	37932211	AY243361.1	233	1.45e-116	Lactuca sativa pectin acetylesterase mRNA, complete cds	--	--	--	--	Q6DBP4	513	9.5e-51	Pectin acetylesterase 8 OS=Arabidopsis thaliana GN=PAE8 PE=2 SV=1	PF03283	Pectinacetylesterase	--	--	GO:0016787	hydrolase activity	--	--	--	--	DOWN	-5.2483	1.09e-21	DOWN	-4.3927	8.05e-18	DOWN	-0.88906	0.018466	blast,frame:1 start:70 end:567	686.6	976.13	859.22	16.14	26.19	24.09	433.31
Cluster-35308.38298	20.62	7.69	2.15	828	719975063	XP_010246557.1	272	4.5e-22	PREDICTED: uncharacterized protein LOC104589812 [Nelumbo nucifera]	--	--	--	--	--	--	--	--	--	--	--	--	--	--	--	--	--	--	--	--	--	--	--	DOWN	-3.2235	5.25e-08	DOWN	-1.9905	0.00038074	DOWN	-1.27	0.0090305	estscan,start:728 end:253; minus strand	187	183	120	25	21	6	50
Cluster-35308.153002	44.91	10.57	3.98	790	661890429	CDP05926.1	199	1.3e-13	unnamed protein product [Coffea canephora]	--	--	--	--	--	--	--	--	--	O23144	154	2.9e-09	Proton pump-interactor 1 OS=Arabidopsis thaliana GN=PPI1 PE=1 SV=2	PF02724//PF06495	CDC45-like protein//Fruit fly transformer protein	GO:0046660//GO:0006270//GO:0006397	female sex differentiation//DNA replication initiation//mRNA processing	--	--	GO:0005634	nucleus	--	--	DOWN	-3.4427	2.17e-16	DOWN	-1.5977	0.0017329	DOWN	-1.8881	2.31e-06	estscan,start:790 end:288; minus strand	292.95	243.79	459.48	35.24	24.26	28.62	70
Cluster-35308.105679	302.12	93.42	48.34	1089	83722769	ABC41657.1	1136	3.9e-122	carbonic anhydrase 2 [Flaveria pringlei]	27652183	AY167112.1	399	0	Flaveria bidentis carbonic anhydrase 2 mRNA, complete cds	K01673	cynT, can	carbonic anhydrase	http://www.genome.jp/dbget-bin/www_bget?ko:K01673	P42737	918	1e-97	Beta carbonic anhydrase 2, chloroplastic OS=Arabidopsis thaliana GN=BCA2 PE=1 SV=3	PF00484	Carbonic anhydrase	GO:0006807//GO:0006730	nitrogen compound metabolic process//one-carbon metabolic process	GO:0008270//GO:0004089	zinc ion binding//carbonate dehydratase activity	--	--	KOG1578	Predicted carbonic anhydrase involved in protection against oxidative damage	DOWN	-2.6203	5.78e-14	DOWN	-1.1528	0.013987	DOWN	-1.5039	9.27e-06	blast,frame:-1 start:1047 end:247	3640.68	3775.63	3104.29	730.4	531.12	430.55	1128.66
Cluster-35308.199274	8.21	1.34	0.18	1418	764518877	XP_004289484.2	481	4.5e-46	PREDICTED: E3 ubiquitin-protein ligase ATL31-like [Fragaria vesca subsp. vesca]	--	--	--	--	--	K10664	ATL6S	E3 ubiquitin-protein ligase ATL6/9/15/31/42/55	http://www.genome.jp/dbget-bin/www_bget?ko:K10664	Q8RXX9	409	1.4e-38	E3 ubiquitin-protein ligase ATL6 OS=Arabidopsis thaliana GN=ATL6 PE=1 SV=2	PF11789//PF12906//PF17122//PF14634//PF12861//PF12678//PF17123//PF13639//PF00097//PF00628	Zinc-finger of the MIZ type in Nse subunit//RING-variant domain//Zinc-finger//zinc-RING finger domain//Anaphase-promoting complex subunit 11 RING-H2 finger//RING-H2 zinc finger//RING-like zinc finger//Ring finger domain//Zinc finger, C3HC4 type (RING finger)//PHD-finger	GO:0016567	protein ubiquitination	GO:0005515//GO:0008270//GO:0046872//GO:0004842	protein binding//zinc ion binding//metal ion binding//ubiquitin-protein transferase activity	GO:0005680	anaphase-promoting complex	--	--	DOWN	-5.4926	1.49e-06	DOWN	-3.0284	0.0026049	DOWN	-2.4944	0.0047602	blast,frame:-3 start:1206 end:166	103	190	107	2	4	3	19
Cluster-35308.126976	127.09	41.34	0	879	848863021	XP_012832282.1	725	1.4e-74	PREDICTED: vacuolar-sorting receptor 1-like [Erythranthe guttatus]>gi|604343005|gb|EYU42029.1| hypothetical protein MIMGU_mgv1a002928mg [Erythranthe guttata]	769814117	XM_011624363.1	114	1.64e-50	PREDICTED: Amborella trichopoda vacuolar-sorting receptor 1 (LOC18432324), transcript variant X2, mRNA	--	--	--	--	O22925	646	2.9e-66	Vacuolar-sorting receptor 2 OS=Arabidopsis thaliana GN=VSR2 PE=2 SV=1	--	--	--	--	--	--	--	--	--	--	DOWN	#NAME?	1.26e-72	DOWN	#NAME?	2.49e-57	DOWN	-1.4357	7.03e-05	blast,frame:2 start:65 end:559	1174.38	1010.39	1110.67	0	0	0.12	351.84
Cluster-35308.145500	30.88	11.99	5.51	726	297828309	XP_002882037.1	150	5.6e-08	expressed protein [Arabidopsis lyrata subsp. lyrata]>gi|297327876|gb|EFH58296.1| expressed protein [Arabidopsis lyrata subsp. lyrata]	--	--	--	--	--	--	--	--	--	--	--	--	--	PF00075	RNase H	GO:0051252	regulation of RNA metabolic process	GO:0004523//GO:0003676	RNA-DNA hybrid ribonuclease activity//nucleic acid binding	--	--	--	--	DOWN	-2.4322	1.36e-08	DOWN	-1.2927	0.034077	DOWN	-1.1825	0.012938	blast,frame:-1 start:438 end:181	190.04	143.17	268.41	40.38	35.22	31.78	40.14
Cluster-35308.23514	40.09	8.61	2.65	704	--	--	--	--	--	--	--	--	--	--	--	--	--	--	--	--	--	--	PF05832	Eukaryotic protein of unknown function (DUF846)	--	--	--	--	GO:0016021	integral component of membrane	--	--	DOWN	-3.9038	4.17e-18	DOWN	-1.9124	0.0018467	DOWN	-2.0286	1.04e-06	estscan,start:704 end:405; minus strand	285.1	247.62	209.11	21.14	11.74	16.03	66.16
Cluster-35308.128203	8.7	4.16	1.53	3809	747062340	XP_011077675.1	1817	1.5e-200	PREDICTED: cell division cycle 20.2, cofactor of APC complex-like [Sesamum indicum]	697105967	XM_009608522.1	415	0	PREDICTED: Nicotiana tomentosiformis DUF21 domain-containing protein At4g14240-like (LOC104101106), mRNA	K03363	CDC20	cell division cycle 20, cofactor of APC complex	http://www.genome.jp/dbget-bin/www_bget?ko:K03363	Q9S7I8	1712	3.1e-189	Cell division cycle 20.2, cofactor of APC complex OS=Arabidopsis thaliana GN=CDC20-2 PE=1 SV=1	PF09004//PF00400	Domain of unknown function (DUF1891)//WD domain, G-beta repeat	GO:0055114	oxidation-reduction process	GO:0008168//GO:0016706//GO:0005515	methyltransferase activity//oxidoreductase activity, acting on paired donors, with incorporation or reduction of molecular oxygen, 2-oxoglutarate as one donor, and incorporation of one atom each of oxygen into both donors//protein binding	--	--	KOG0305	Anaphase promoting complex, Cdc20, Cdh1, and Ama1 subunits	DOWN	-2.4924	6.11e-11	DOWN	-1.6427	0.00019789	DOWN	-0.88338	0.026813	blast,frame:2 start:251 end:1639	404.35	426.42	473.3	30.6	90.74	107.37	203.48
Cluster-35308.128207	30.07	3	1.03	4081	590585328	XP_007015421.1	3368	0	Beta-galactosidase 8 isoform 1 [Theobroma cacao]>gi|590585336|ref|XP_007015422.1| Beta-galactosidase 8 isoform 1 [Theobroma cacao]>gi|590585340|ref|XP_007015423.1| Beta-galactosidase 8 isoform 1 [Theobroma cacao]>gi|508785784|gb|EOY33040.1| Beta-galactosidase 8 isoform 1 [Theobroma cacao]>gi|508785785|gb|EOY33041.1| Beta-galactosidase 8 isoform 1 [Theobroma cacao]>gi|508785786|gb|EOY33042.1| Beta…	694420746	XM_009339990.1	478	0	PREDICTED: Pyrus x bretschneideri beta-galactosidase 8-like (LOC103930633), transcript variant X1, mRNA	--	--	--	--	Q9SCV4	3112	0	Beta-galactosidase 8 OS=Arabidopsis thaliana GN=BGAL8 PE=2 SV=2	PF02449//PF02837	Beta-galactosidase//Glycosyl hydrolases family 2, sugar binding domain	GO:0005975//GO:0006687//GO:0006012//GO:0046486//GO:0006027	carbohydrate metabolic process//glycosphingolipid metabolic process//galactose metabolic process//glycerolipid metabolic process//glycosaminoglycan catabolic process	GO:0004553//GO:0004565	hydrolase activity, hydrolyzing O-glycosyl compounds//beta-galactosidase activity	GO:0009341	beta-galactosidase complex	--	--	DOWN	-4.817	2.08e-37	DOWN	-1.669	2.61e-05	DOWN	-3.1885	2.54e-18	estscan,start:3755 end:1; minus strand	1811.65	1422.78	1622.98	73.85	61.93	32.06	125.18
Cluster-35308.137566	57.48	20.02	10.51	532	357483927	XP_003612250.1	189	1.2e-12	Prolyl 4-hydroxylase alpha-2 subunit [Medicago truncatula]>gi|355513585|gb|AES95208.1| prolyl 4-hydroxylase alpha-like protein [Medicago truncatula]	--	--	--	--	--	K00472	E1.14.11.2	prolyl 4-hydroxylase	http://www.genome.jp/dbget-bin/www_bget?ko:K00472	Q24JN5	170	2.8e-11	Prolyl 4-hydroxylase 5 OS=Arabidopsis thaliana GN=P4H5 PE=2 SV=1	PF06870	A49-like RNA polymerase I associated factor	GO:0006144//GO:0006206//GO:0006351	purine nucleobase metabolic process//pyrimidine nucleobase metabolic process//transcription, DNA-templated	GO:0043167//GO:0003677//GO:0016705//GO:0003899	ion binding//DNA binding//oxidoreductase activity, acting on paired donors, with incorporation or reduction of molecular oxygen//DNA-directed RNA polymerase activity	GO:0005730//GO:0005634	nucleolus//nucleus	--	--	DOWN	-2.4211	1.39e-08	DOWN	-1.1538	0.034471	DOWN	-1.3036	0.003094	blast,frame:-1 start:316 end:2	239	225	180	47	41.78	30	67
Cluster-35308.137568	34.91	5.52	0.19	929	225463022	XP_002266038.1	486	7.8e-47	PREDICTED: E3 ubiquitin-protein ligase arkadia-like [Vitis vinifera]>gi|731407570|ref|XP_010656539.1| PREDICTED: E3 ubiquitin-protein ligase arkadia-like [Vitis vinifera]	--	--	--	--	--	--	--	--	--	Q6IRP0	155	2.6e-09	E3 ubiquitin-protein ligase RNF126-B OS=Xenopus laevis GN=rnf126-b PE=2 SV=1	PF12861//PF12678//PF17123//PF13639//PF12906//PF00097//PF14634	Anaphase-promoting complex subunit 11 RING-H2 finger//RING-H2 zinc finger//RING-like zinc finger//Ring finger domain//RING-variant domain//Zinc finger, C3HC4 type (RING finger)//zinc-RING finger domain	GO:0016567	protein ubiquitination	GO:0004842//GO:0046872//GO:0008270//GO:0005515	ubiquitin-protein transferase activity//metal ion binding//zinc ion binding//protein binding	GO:0005680	anaphase-promoting complex	KOG0800	FOG: Predicted E3 ubiquitin ligase	DOWN	-7.5917	4.37e-39	DOWN	-5.1285	3.44e-11	DOWN	-2.5021	1.39e-09	blast,frame:-1 start:839 end:216	296.14	320.09	362.46	2.06	0	3.06	44.68
Cluster-35308.129550	73.57	4.39	0.66	839	571440932	XP_006575294.1	289	4.9e-24	PREDICTED: ubiquitin-conjugating enzyme E2 variant 1D-like [Glycine max]	731401010	XM_003632602.2	116	1.21e-51	PREDICTED: Vitis vinifera ubiquitin-conjugating enzyme E2 variant 1D (LOC100244148), mRNA	K10704	UBE2V	ubiquitin-conjugating enzyme E2 variant	http://www.genome.jp/dbget-bin/www_bget?ko:K10704	Q9SVD7	282	4.5e-24	Ubiquitin-conjugating enzyme E2 variant 1D OS=Arabidopsis thaliana GN=UEV1D PE=1 SV=1	--	--	--	--	--	--	--	--	--	--	DOWN	-6.7513	2.22e-45	DOWN	-2.9469	0.002993	DOWN	-3.851	1.29e-22	blast,frame:1 start:178 end:495	629.56	591.03	561.97	16.25	0	0	41.35
Cluster-35308.135459	6.64	1.84	0	739	731409841	XP_010657340.1	467	9.9e-45	PREDICTED: probable histone-lysine N-methyltransferase ATXR3 [Vitis vinifera]>gi|731409843|ref|XP_010657341.1| PREDICTED: probable histone-lysine N-methyltransferase ATXR3 [Vitis vinifera]	--	--	--	--	--	--	--	--	--	O23372	333	4.8e-30	Histone-lysine N-methyltransferase ATXR3 OS=Arabidopsis thaliana GN=ATXR3 PE=2 SV=2	--	--	--	--	--	--	--	--	--	--	DOWN	#NAME?	4.3e-10	DOWN	#NAME?	0.00047271	DOWN	-1.6063	0.025676	blast,frame:-2 start:738 end:1	52.44	21.14	59.67	0	0	0	9.17
Cluster-35308.183288	36.73	11.2	0.32	758	731372804	XP_010650880.1	377	2.8e-34	PREDICTED: cleavage and polyadenylation specificity factor subunit CG7185 isoform X2 [Vitis vinifera]>gi|731372808|ref|XP_010650883.1| PREDICTED: cleavage and polyadenylation specificity factor subunit CG7185 isoform X2 [Vitis vinifera]>gi|731372811|ref|XP_010650886.1| PREDICTED: cleavage and polyadenylation specificity factor subunit CG7185 isoform X2 [Vitis vinifera]	--	--	--	--	--	K14398	CPSF6_7	cleavage and polyadenylation specificity factor subunit 6/7	http://www.genome.jp/dbget-bin/www_bget?ko:K14398	Q9SVM8	127	3.8e-06	Glycine-rich RNA-binding protein 2, mitochondrial OS=Arabidopsis thaliana GN=RBG2 PE=1 SV=1	PF00076//PF08074	RNA recognition motif. (a.k.a. RRM, RBD, or RNP domain)//CHDCT2 (NUC038) domain	GO:0006355	regulation of transcription, DNA-templated	GO:0005524//GO:0003676//GO:0003677//GO:0016818//GO:0008270	ATP binding//nucleic acid binding//DNA binding//hydrolase activity, acting on acid anhydrides, in phosphorus-containing anhydrides//zinc ion binding	GO:0005634	nucleus	--	--	DOWN	-6.732	2.04e-32	DOWN	-5.252	1.67e-15	DOWN	-1.5191	0.00021748	blast,frame:-2 start:757 end:173	259.14	245.39	259.62	2.56	4.26	0	93.92
Cluster-35308.131752	42.96	5.33	0.08	2081	309256357	ADO61006.1	2727	2.4e-306	flavin-binding kelch repeat F-box 1 [Helianthus annuus]	309256356	GU985592.1	901	0	Helianthus annuus isolate Ann1238 flavin-binding kelch repeat F-box 1 mRNA, partial cds	K12116	FKF1	flavin-binding kelch repeat F-box protein 1	http://www.genome.jp/dbget-bin/www_bget?ko:K12116	Q9C9W9	2431	7.2e-273	Adagio protein 3 OS=Arabidopsis thaliana GN=ADO3 PE=1 SV=1	PF12937//PF00646//PF01344//PF00989//PF07646//PF08447	F-box-like//F-box domain//Kelch motif//PAS fold//Kelch motif//PAS fold	GO:0006355	regulation of transcription, DNA-templated	GO:0005515	protein binding	--	--	--	--	DOWN	-8.8675	5.03e-46	DOWN	-6.0364	9.92e-09	DOWN	-2.8622	8.82e-14	blast,frame:2 start:56 end:2032	1299.72	1090.15	915.35	0	6.71	0	183.57
Cluster-35308.121630	89.85	31.12	7.2	2439	73624747	AAZ79231.1	2408	2.8e-269	cellulose synthase-like protein CslG [Nicotiana tabacum]	--	--	--	--	--	--	--	--	--	Q0WVN5	2019	5e-225	Cellulose synthase-like protein G3 OS=Arabidopsis thaliana GN=CSLG3 PE=2 SV=2	PF13506//PF03552	Glycosyl transferase family 21//Cellulose synthase	GO:0006011//GO:0030244//GO:0005985//GO:0005982	UDP-glucose metabolic process//cellulose biosynthetic process//sucrose metabolic process//starch metabolic process	GO:0016760//GO:0016757	cellulose synthase (UDP-forming) activity//transferase activity, transferring glycosyl groups	GO:0016020	membrane	--	--	DOWN	-3.6126	3.03e-16	DOWN	-2.2808	3.38e-10	DOWN	-1.3681	7.89e-05	blast,frame:-1 start:2439 end:235	2690.05	3124.42	2454.28	288.5	253.51	126.84	1026.19
Cluster-35308.21816	15.07	5.3	1.1	1579	697152654	XP_009630559.1	484	2.3e-46	PREDICTED: F-box/kelch-repeat protein At3g06240-like [Nicotiana tomentosiformis]	--	--	--	--	--	--	--	--	--	Q8GXC7	332	1.3e-29	F-box/kelch-repeat protein At3g06240 OS=Arabidopsis thaliana GN=At3g06240 PE=2 SV=1	PF01344//PF00646//PF12937	Kelch motif//F-box domain//F-box-like	--	--	GO:0005515	protein binding	--	--	--	--	DOWN	-3.7122	8.13e-18	DOWN	-2.404	4.12e-07	DOWN	-1.3503	0.0015775	blast,frame:-2 start:1578 end:436	278	257	302	34	20	8	78
Cluster-35308.141533	3.93	0.14	0	4819	224106768	XP_002314279.1	1681	1.1e-184	pleckstrin homology domain-containing family protein [Populus trichocarpa]>gi|222850687|gb|EEE88234.1| pleckstrin homology domain-containing family protein [Populus trichocarpa]	657943360	XM_008369017.1	88	2.64e-35	PREDICTED: Malus x domestica protein ENHANCED DISEASE RESISTANCE 2-like (LOC103430788), transcript variant X2, mRNA	--	--	--	--	Q8VZF6	478	4.8e-46	Protein ENHANCED DISEASE RESISTANCE 2-like OS=Arabidopsis thaliana GN=EDR2L PE=2 SV=1	PF04628//PF04827//PF01852//PF01609//PF11615	Sedlin, N-terminal conserved region//Plant transposon protein//START domain//Transposase DDE domain//Protein of unknown function (DUF3249)	GO:0000266//GO:0006888//GO:0006313	mitochondrial fission//ER to Golgi vesicle-mediated transport//transposition, DNA-mediated	GO:0003677//GO:0008289//GO:0016788//GO:0004803	DNA binding//lipid binding//hydrolase activity, acting on ester bonds//transposase activity	GO:0005739//GO:0005622	mitochondrion//intracellular	--	--	DOWN	#NAME?	2.21e-20	DOWN	#NAME?	0.0452	DOWN	-4.584	1.76e-11	blast,frame:-1 start:4663 end:2543	162.89	292.39	300.43	0	0	0	16.74
Cluster-35308.132959	26.39	6.68	0.96	1597	594618417	AHM24031.1	813	1.6e-84	3-beta-hydroxylase [Tanacetum parthenium]	731376272	XM_010669208.1	35	2.5e-06	PREDICTED: Beta vulgaris subsp. vulgaris cytochrome P450 71A26-like (LOC104884532), mRNA	--	--	--	--	Q9STL0	591	1.3e-59	Cytochrome P450 71A23 OS=Arabidopsis thaliana GN=CYP71A23 PE=2 SV=1	PF00067//PF00888	Cytochrome P450//Cullin family	GO:0055114//GO:0006511	oxidation-reduction process//ubiquitin-dependent protein catabolic process	GO:0016705//GO:0020037//GO:0005506//GO:0031625	oxidoreductase activity, acting on paired donors, with incorporation or reduction of molecular oxygen//heme binding//iron ion binding//ubiquitin protein ligase binding	--	--	--	--	DOWN	-4.8002	9.72e-30	DOWN	-3.0055	4.67e-11	DOWN	-1.8293	2.23e-06	blast,frame:1 start:247 end:1197	555.27	497.31	434.97	13.27	18.17	22.2	97.3
Cluster-33207.0	41.63	12.87	1.78	506	--	--	--	--	--	--	--	--	--	--	--	--	--	--	--	--	--	--	--	--	--	--	--	--	--	--	--	--	DOWN	-4.5183	1.19e-16	DOWN	-3.1085	7.22e-06	DOWN	-1.4486	0.0019275	estscan,start:37 end:335	130	126	167	6	6	6	45
Cluster-35308.128744	34.62	15.03	8.06	1286	593793148	XP_007159613.1	723	3.6e-74	hypothetical protein PHAVU_002G252000g [Phaseolus vulgaris]>gi|561033028|gb|ESW31607.1| hypothetical protein PHAVU_002G252000g [Phaseolus vulgaris]	571468981	XM_006584473.1	128	4.01e-58	PREDICTED: Glycine max uncharacterized LOC100527656 (LOC100527656), transcript variant X1, mRNA	--	--	--	--	P94077	630	3e-64	Protein LSD1 OS=Arabidopsis thaliana GN=LSD1 PE=1 SV=1	--	--	--	--	--	--	--	--	--	--	DOWN	-2.085	2.02e-08	DOWN	-1.0921	0.0073116	DOWN	-1.0291	0.0099205	blast,frame:3 start:48 end:596	499.6	521.31	473.39	123.3	117.32	107.8	188.87
Cluster-35308.141362	51.9	17.64	7.04	1656	747073345	XP_011083629.1	1590	1.3e-174	PREDICTED: protein WALLS ARE THIN 1-like [Sesamum indicum]	848877380	XM_012983670.1	258	2.82e-130	PREDICTED: Erythranthe guttatus protein WALLS ARE THIN 1-like (LOC105959546), mRNA	--	--	--	--	Q94AP3	1419	1.3e-155	Protein WALLS ARE THIN 1 OS=Arabidopsis thaliana GN=WAT1 PE=1 SV=1	PF00892	EamA-like transporter family	--	--	--	--	GO:0016021//GO:0016020	integral component of membrane//membrane	--	--	DOWN	-2.9042	4.32e-16	DOWN	-1.565	0.0073085	DOWN	-1.3732	0.00011865	blast,frame:2 start:41 end:1258	871.49	1056.34	1121.97	82.71	52.17	269.86	339.76
Cluster-35308.110190	9.54	3.77	1.31	914	225432183	XP_002268377.1	433	1.1e-40	PREDICTED: probable GTP diphosphokinase CRSH, chloroplastic [Vitis vinifera]>gi|297736813|emb|CBI26014.3| unnamed protein product [Vitis vinifera]	63145791	DQ011151.1	149	5.99e-70	Chrysanthemum lavandulifolium betaine aldehyde dehydrogenase (DlBADH1) mRNA, complete cds	--	--	--	--	Q84R11	413	3.1e-39	Probable GTP diphosphokinase CRSH, chloroplastic OS=Arabidopsis thaliana GN=CRSH PE=2 SV=1	PF13499//PF13202//PF13833//PF10591//PF13405//PF00036	EF-hand domain pair//EF hand//EF-hand domain pair//Secreted protein acidic and rich in cysteine Ca binding region//EF-hand domain//EF hand	GO:0015969//GO:0007165	guanosine tetraphosphate metabolic process//signal transduction	GO:0005509	calcium ion binding	GO:0005578	proteinaceous extracellular matrix	--	--	DOWN	-2.8903	2.45e-07	DOWN	-1.7612	0.021657	DOWN	-1.1678	0.035769	blast,frame:3 start:213 end:698	103.56	80.6	77.55	17.28	0	18.03	35.24
Cluster-35308.144467	40.85	4.24	0	2155	--	--	--	--	--	470265703	XM_004361527.1	64	2.57e-22	Dictyostelium fasciculatum annexin VII (nxnA) mRNA, complete cds	--	--	--	--	--	--	--	--	--	--	--	--	--	--	--	--	--	--	DOWN	#NAME?	3.75e-54	DOWN	#NAME?	5.33e-28	DOWN	-3.1181	3.49e-17	estscan,start:862 end:281; minus strand	1153.04	1179.4	936.4	0	0	0	87.31
Cluster-35308.126021	452.71	159.17	95.18	751	225434490	XP_002275261.1	525	1.9e-51	PREDICTED: gamma-interferon-inducible lysosomal thiol reductase isoform X1 [Vitis vinifera]	--	--	--	--	--	K08059	IFI30, GILT	interferon, gamma-inducible protein 30	http://www.genome.jp/dbget-bin/www_bget?ko:K08059	O17861	207	2e-15	GILT-like protein F37H8.5 OS=Caenorhabditis elegans GN=F37H8.5 PE=1 SV=1	--	--	--	--	--	--	--	--	KOG3160	Gamma-interferon inducible lysosomal thiol reductase	DOWN	-2.2232	7.4e-07	DOWN	-0.94325	0.012611	DOWN	-1.3152	0.00049943	blast,frame:2 start:2 end:655	3578.27	3294.73	2404.64	731.43	809.66	430.19	1168.01
Cluster-35308.68526	65.74	23.1	8.5	1306	747048428	XP_011070225.1	845	2.6e-88	PREDICTED: tobamovirus multiplication protein 2A [Sesamum indicum]>gi|747048430|ref|XP_011070226.1| PREDICTED: tobamovirus multiplication protein 2A [Sesamum indicum]	743848482	XM_011029941.1	181	1.41e-87	PREDICTED: Populus euphratica tobamovirus multiplication protein 2A-like (LOC105128328), mRNA	--	--	--	--	Q9C5W7	764	9e-80	Tobamovirus multiplication protein 2A OS=Arabidopsis thaliana GN=TOM2A PE=1 SV=1	PF00335//PF13851	Tetraspanin family//Growth-arrest specific micro-tubule binding	GO:0048870	cell motility	--	--	GO:0016021//GO:0031514	integral component of membrane//motile cilium	--	--	DOWN	-2.9468	2.59e-11	DOWN	-1.6349	5.14e-06	DOWN	-1.3462	0.00021951	blast,frame:-2 start:1092 end:256	942.73	1107.81	843.01	123.3	122.76	128.16	360.37
Cluster-35308.144340	24.44	4.68	0.1	968	590603082	XP_007019916.1	418	6.3e-39	Got1/Sft2-like vescicle transport protein family isoform 4, partial [Theobroma cacao]>gi|590603086|ref|XP_007019918.1| Got1/Sft2-like vescicle transport protein family isoform 4, partial [Theobroma cacao]>gi|508725244|gb|EOY17141.1| Got1/Sft2-like vescicle transport protein family isoform 4, partial [Theobroma cacao]>gi|508725246|gb|EOY17143.1| Got1/Sft2-like vescicle transport protein family iso…	--	--	--	--	--	--	--	--	--	Q9CR60	210	1.2e-15	Vesicle transport protein GOT1B OS=Mus musculus GN=Golt1b PE=2 SV=1	PF04088//PF04178	Peroxin 13, N-terminal region//Got1/Sft2-like family	GO:0016560//GO:0016192	protein import into peroxisome matrix, docking//vesicle-mediated transport	--	--	GO:0016021//GO:0005777	integral component of membrane//peroxisome	KOG1743	Ferric reductase-like proteins	DOWN	-7.9144	1.37e-34	DOWN	-5.7234	5.89e-11	DOWN	-2.2211	1.39e-07	blast,frame:2 start:149 end:619|blast,frame:3 start:432 end:644	254.08	256.13	215.41	0	1.84	1.01	53.33
Cluster-35308.144343	21.03	8.28	3.49	1080	734400688	KHN31535.1	752	1.3e-77	BAG family molecular chaperone regulator 1 [Glycine soja]	566198398	XM_002318812.2	163	1.17e-77	Populus trichocarpa hypothetical protein (POPTR_0012s13940g) mRNA, complete cds	--	--	--	--	Q0WUQ1	678	6.9e-70	BAG family molecular chaperone regulator 1 OS=Arabidopsis thaliana GN=BAG1 PE=1 SV=1	PF00240//PF02179	Ubiquitin family//BAG domain	--	--	GO:0051087//GO:0005515	chaperone binding//protein binding	--	--	--	--	DOWN	-2.605	3.27e-08	DOWN	-1.4616	0.0030275	DOWN	-1.1765	0.0067449	blast,frame:-2 start:995 end:252	208.97	284.64	230.13	29.6	33.03	56.45	92.9
Cluster-35308.47913	10.92	3.23	0.69	1453	823248050	XP_012456696.1	507	4.5e-49	PREDICTED: protein SULFUR DEFICIENCY-INDUCED 2-like [Gossypium raimondii]>gi|763805022|gb|KJB71960.1| hypothetical protein B456_011G160800 [Gossypium raimondii]	--	--	--	--	--	--	--	--	--	Q8GXU5	456	5.2e-44	Protein SULFUR DEFICIENCY-INDUCED 1 OS=Arabidopsis thaliana GN=SDI1 PE=2 SV=1	PF05679//PF13374//PF09177//PF13174//PF08785//PF13181//PF00515//PF13414//PF13176//PF07721	Chondroitin N-acetylgalactosaminyltransferase//Tetratricopeptide repeat//Syntaxin 6, N-terminal//Tetratricopeptide repeat//Ku C terminal domain like//Tetratricopeptide repeat//Tetratricopeptide repeat//TPR repeat//Tetratricopeptide repeat//Tetratricopeptide repeat	GO:0048193	Golgi vesicle transport	GO:0042802//GO:0016817//GO:0005515//GO:0008376	identical protein binding//hydrolase activity, acting on acid anhydrides//protein binding//acetylgalactosaminyltransferase activity	GO:0032580//GO:0016020	Golgi cisterna membrane//membrane	--	--	DOWN	-3.938	4.1e-16	DOWN	-2.4409	0.012837	DOWN	-1.5336	0.00021973	blast,frame:-2 start:777 end:337	182.74	162.16	203.26	9.63	12.29	12.86	66.64
Cluster-35308.168047	7.31	1.05	0.02	2604	694327603	XP_009354662.1	1216	4.9e-131	PREDICTED: cysteine protease ATG4-like [Pyrus x bretschneideri]>gi|694327605|ref|XP_009354663.1| PREDICTED: cysteine protease ATG4-like [Pyrus x bretschneideri]	702499034	XM_010039557.1	185	1.7e-89	PREDICTED: Eucalyptus grandis cysteine protease ATG4 (LOC104426486), transcript variant X4, mRNA	K08342	ATG4	cysteine protease ATG4	http://www.genome.jp/dbget-bin/www_bget?ko:K08342	A2Q1V6	1156	6.3e-125	Cysteine protease ATG4 OS=Medicago truncatula GN=ATG4 PE=3 SV=1	--	--	--	--	--	--	--	--	KOG2674	Cysteine protease required for autophagy - Apg4p/Aut2p	DOWN	-9.506	1.18e-36	DOWN	-6.9098	1.83e-09	DOWN	-2.6266	7.82e-10	blast,frame:3 start:219 end:1388|blast,frame:2 start:1985 end:2365	299.04	207.33	217.88	0.32	0	1.25	28.83
Cluster-35308.178227	11.45	2.98	0.28	717	763743376	KJB10875.1	550	2.3e-54	hypothetical protein B456_001G230100 [Gossypium raimondii]	731440858	XM_002271020.3	150	1.29e-70	PREDICTED: Vitis vinifera peptidyl-prolyl cis-trans isomerase FKBP15-1 (LOC100245185), mRNA	K09569	FKBP2	FK506-binding protein 2	http://www.genome.jp/dbget-bin/www_bget?ko:K09569	Q41649	506	4e-50	FK506-binding protein 2 OS=Vicia faba GN=FKBP15 PE=1 SV=1	PF00254	FKBP-type peptidyl-prolyl cis-trans isomerase	GO:0006457	protein folding	--	--	--	--	KOG0549	FKBP-type peptidyl-prolyl cis-trans isomerase	DOWN	-5.4006	6.59e-13	DOWN	-3.655	0.0011734	DOWN	-1.7887	0.0037586	blast,frame:3 start:303 end:698	58.41	58.27	101.89	1.97	0	3.29	11.08
Cluster-35308.96621	287.19	39.43	23.3	580	567209419	XP_006409813.1	391	5.1e-36	hypothetical protein EUTSA_v10017678mg, partial [Eutrema salsugineum]>gi|557110982|gb|ESQ51266.1| hypothetical protein EUTSA_v10017678mg, partial [Eutrema salsugineum]	729416491	XM_010559070.1	99	2.32e-42	PREDICTED: Tarenaya hassleriana cyclin-dependent kinases regulatory subunit 1-like (LOC104826394), mRNA	K02219	CKS1	cyclin-dependent kinase regulatory subunit CKS1	http://www.genome.jp/dbget-bin/www_bget?ko:K02219	O23249	388	1.6e-36	Cyclin-dependent kinases regulatory subunit 1 OS=Arabidopsis thaliana GN=CKS1 PE=1 SV=1	PF01111	Cyclin-dependent kinase regulatory subunit	GO:0007049//GO:0045859	cell cycle//regulation of protein kinase activity	GO:0016538	cyclin-dependent protein serine/threonine kinase regulator activity	--	--	KOG3484	Cyclin-dependent protein kinase CDC28, regulatory subunit CKS1, and related proteins	DOWN	-3.6115	4.86e-22	DOWN	-0.99719	0.024686	DOWN	-2.6491	1.02e-13	estscan,start:94 end:388	1340.24	1348.52	1114.83	95.91	107.35	105.79	184.82
Cluster-35308.39217	89.01	31.87	8.66	1318	398363585	AFO84087.1	1519	1.8e-166	hexose transport protein [Actinidia deliciosa]	565360777	XM_006347081.1	287	1.69e-146	PREDICTED: Solanum tuberosum sugar carrier protein C-like (LOC102596883), mRNA	--	--	--	--	Q41144	1486	1.7e-163	Sugar carrier protein C OS=Ricinus communis GN=STC PE=2 SV=1	PF00083//PF07690	Sugar (and other) transporter//Major Facilitator Superfamily	GO:0055085	transmembrane transport	GO:0022857	transmembrane transporter activity	GO:0016021	integral component of membrane	--	--	DOWN	-3.3535	1.46e-06	DOWN	-2.0761	0.00030106	DOWN	-1.3103	0.018924	estscan,start:221 end:1318	1117	1709	1135	133	155	100	576
Cluster-35308.146023	56.14	5.66	0.62	561	255569355	XP_002525645.1	635	2.5e-64	Epidermis-specific secreted glycoprotein EP1 precursor, putative [Ricinus communis]>gi|223535081|gb|EEF36763.1| Epidermis-specific secreted glycoprotein EP1 precursor, putative [Ricinus communis]	--	--	--	--	--	--	--	--	--	Q39688	539	4.7e-54	Epidermis-specific secreted glycoprotein EP1 OS=Daucus carota GN=EP1 PE=1 SV=1	--	--	--	--	--	--	--	--	--	--	DOWN	-6.4294	2.85e-13	DOWN	-3.4257	0.016025	DOWN	-3.0386	1.89e-06	estscan,start:138 end:561	160	290.89	248	3	5	0	29
Cluster-35308.146026	77.81	8.47	0.19	381	802639909	XP_012078591.1	160	2e-09	PREDICTED: epidermis-specific secreted glycoprotein EP1 [Jatropha curcas]>gi|643722805|gb|KDP32539.1| hypothetical protein JCGZ_14742 [Jatropha curcas]	--	--	--	--	--	--	--	--	--	--	--	--	--	--	--	--	--	--	--	--	--	--	--	DOWN	-8.5494	9.13e-13	DOWN	-5.6999	0.00041629	DOWN	-2.8831	5.3e-05	blast,frame:-3 start:379 end:224	71	136	177	0	1	0	17
Cluster-35308.146025	111.81	12.62	1.1	862	356549665	XP_003543212.1	909	6.5e-96	PREDICTED: epidermis-specific secreted glycoprotein EP1-like [Glycine max]>gi|734413440|gb|KHN36885.1| Epidermis-specific secreted glycoprotein EP1 [Glycine soja]	--	--	--	--	--	--	--	--	--	Q39688	495	9.2e-49	Epidermis-specific secreted glycoprotein EP1 OS=Daucus carota GN=EP1 PE=1 SV=1	PF00954	S-locus glycoprotein domain	GO:0048544	recognition of pollen	--	--	--	--	--	--	DOWN	-6.6328	2.79e-11	DOWN	-3.7334	0.0015526	DOWN	-2.9374	0.00010212	estscan,start:862 end:1; minus strand	572	1221	1021	16	8	4	155
Cluster-35308.150628	29.35	11.84	3	2923	747098555	XP_011097296.1	2869	0	PREDICTED: chloride channel protein CLC-b-like [Sesamum indicum]	698529309	XM_009763169.1	623	0	PREDICTED: Nicotiana sylvestris chloride channel protein CLC-b-like (LOC104213640), mRNA	K05016	CLCN7	chloride channel 7	http://www.genome.jp/dbget-bin/www_bget?ko:K05016	P92942	2631	6.5e-296	Chloride channel protein CLC-b OS=Arabidopsis thaliana GN=CLC-B PE=1 SV=1	PF00654//PF07086//PF15182	Voltage gated chloride channel//Jagunal, ER re-organisation during oogenesis//Otospiralin	GO:0055085//GO:0007605//GO:0006821//GO:0007029	transmembrane transport//sensory perception of sound//chloride transport//endoplasmic reticulum organization	GO:0005247	voltage-gated chloride channel activity	GO:0016020//GO:0005789	membrane//endoplasmic reticulum membrane	KOG0474	Cl- channel CLC-7 and related proteins (CLC superfamily)	DOWN	-3.2705	4.45e-14	DOWN	-2.1871	0.00092942	DOWN	-1.1203	0.0032307	blast,frame:3 start:126 end:2522	1407	940	960	123	86	128	535
Cluster-35308.131971	2.43	0.83	0.29	2675	661885405	CDP10916.1	1095	5.4e-117	unnamed protein product [Coffea canephora]	--	--	--	--	--	K15429	TRM5, TRMT5	tRNA (guanine37-N1)-methyltransferase	http://www.genome.jp/dbget-bin/www_bget?ko:K15429	F6HH45	1071	4.6e-115	tRNA (guanine(37)-N1)-methyltransferase 2 OS=Vitis vinifera GN=VIT_11s0016g04350 PE=3 SV=1	PF02086//PF09445//PF02005	D12 class N6 adenine-specific DNA methyltransferase//RNA cap guanine-N2 methyltransferase//N2,N2-dimethylguanosine tRNA methyltransferase	GO:0009451//GO:0008033//GO:0032775//GO:0001510//GO:0009452//GO:0006306	RNA modification//tRNA processing//DNA methylation on adenine//RNA methylation//7-methylguanosine RNA capping//DNA methylation	GO:0003723//GO:0008168//GO:0009007//GO:0004809	RNA binding//methyltransferase activity//site-specific DNA-methyltransferase (adenine-specific) activity//tRNA (guanine-N2-)-methyltransferase activity	--	--	KOG2078	tRNA modification enzyme	DOWN	-3.0291	1.57e-07	DOWN	-1.6968	0.04078	DOWN	-1.3727	0.018164	blast,frame:1 start:1 end:1152	87.22	47.44	112.33	4.34	10.76	14.06	22.78
Cluster-35308.172729	13.21	2.25	0.16	838	--	--	--	--	--	363806977	NM_001255641.1	57	7.59e-19	Glycine max rac-like GTP-binding protein RAC1-like (LOC100805035), mRNA >gnl|BL_ORD_ID|7208739 Soybean clone JCVI-FLGm-1D2 unknown mRNA	--	--	--	--	--	--	--	--	--	--	--	--	--	--	--	--	--	--	DOWN	-6.2832	1e-18	DOWN	-3.9097	0.0011557	DOWN	-2.4089	5.75e-06	estscan,start:57 end:1; minus strand	86.72	95.43	137.33	0	3.03	1.02	20.26
Cluster-35308.132690	13.58	1.76	0.24	1057	747075592	XP_011084838.1	290	4.7e-24	PREDICTED: alpha-galactosidase-like [Sesamum indicum]	731320116	XM_010672333.1	76	2.65e-29	PREDICTED: Beta vulgaris subsp. vulgaris alpha-galactosidase (LOC104887650), mRNA	K07407	E3.2.1.22B, galA, rafA	alpha-galactosidase	http://www.genome.jp/dbget-bin/www_bget?ko:K07407	Q8VXZ7	265	5.3e-22	Alpha-galactosidase 3 OS=Arabidopsis thaliana GN=AGAL3 PE=1 SV=1	PF16499//PF05645	Alpha galactosidase A//RNA polymerase III subunit RPC82	GO:0006351//GO:0005975//GO:0006206//GO:0006144	transcription, DNA-templated//carbohydrate metabolic process//pyrimidine nucleobase metabolic process//purine nucleobase metabolic process	GO:0004553//GO:0003899//GO:0003677	hydrolase activity, hydrolyzing O-glycosyl compounds//DNA-directed RNA polymerase activity//DNA binding	GO:0005730	nucleolus	KOG2366	Alpha-D-galactosidase (melibiase)	DOWN	-5.6477	1.49e-21	DOWN	-2.9315	0.0059662	DOWN	-2.7501	8.1e-09	estscan,start:108 end:401	182.41	141.56	130.77	1.66	2.61	3.74	16.29
Cluster-35308.17969	18.68	1.88	0.53	1424	684782496	AIN76710.1	1595	3e-175	salicylic acid carboxyl methyltransferase [Artemisia annua]	684782495	KJ996012.1	1041	0	Artemisia annua salicylic acid carboxyl methyltransferase (SAMT2) mRNA, complete cds	K08241	E2.1.1.141	jasmonate O-methyltransferase	http://www.genome.jp/dbget-bin/www_bget?ko:K08241	Q9FYZ9	688	6.3e-71	Benzoate carboxyl methyltransferase OS=Antirrhinum majus GN=BAMT PE=1 SV=1	PF03492	SAM dependent carboxyl methyltransferase	--	--	GO:0008168	methyltransferase activity	--	--	--	--	DOWN	-5.0256	1.72e-22	DOWN	-1.9279	0.017739	DOWN	-3.1349	2.48e-12	blast,frame:1 start:1 end:1170	254.32	235.46	423.78	1	23.81	2	32.42
Cluster-35308.192246	46.55	1.1	0	1018	502134145	XP_004502015.1	758	2.5e-78	PREDICTED: serine carboxypeptidase-like 40 [Cicer arietinum]	--	--	--	--	--	K16297	SCPL-II	serine carboxypeptidase-like clade II	http://www.genome.jp/dbget-bin/www_bget?ko:K16297	P52711	580	1.5e-58	Serine carboxypeptidase II-3 OS=Hordeum vulgare GN=CXP;2-3 PE=2 SV=1	PF00450	Serine carboxypeptidase	GO:0006508	proteolysis	GO:0004185	serine-type carboxypeptidase activity	--	--	--	--	DOWN	#NAME?	5.32e-52	DOWN	#NAME?	0.011385	DOWN	-5.1559	2.66e-31	estscan,start:936 end:198; minus strand	513.55	528.66	438.91	0	0	0	6.64
Cluster-35308.22552	22.38	4.43	1.72	1795	661882164	CDP14140.1	1298	1.1e-140	unnamed protein product [Coffea canephora]	723690123	XM_004236863.2	79	9.79e-31	PREDICTED: Solanum lycopersicum zeatin O-xylosyltransferase-like (LOC101259234), mRNA	K13495	CISZOG	cis-zeatin O-glucosyltransferase	http://www.genome.jp/dbget-bin/www_bget?ko:K13495	Q9ZSK5	1080	2.8e-116	Zeatin O-glucosyltransferase OS=Phaseolus lunatus GN=ZOG1 PE=2 SV=1	PF00201//PF04101	UDP-glucoronosyl and UDP-glucosyl transferase//Glycosyltransferase family 28 C-terminal domain	GO:0008152	metabolic process	GO:0016758	transferase activity, transferring hexosyl groups	--	--	--	--	DOWN	-3.6463	0.0007204	DOWN	-1.5199	0.02705	DOWN	-2.1671	0.023701	blast,frame:-2 start:1659 end:199	786	346	322	62	42	9	119
Cluster-35308.147689	37.68	18.08	9.44	988	763793521	KJB60517.1	305	8.1e-26	hypothetical protein B456_009G312100 [Gossypium raimondii]	731422207	XM_002263822.2	92	3.15e-38	PREDICTED: Vitis vinifera coiled-coil domain-containing protein 12 (LOC100244142), mRNA	K12871	CCDC12	coiled-coil domain-containing protein 12	http://www.genome.jp/dbget-bin/www_bget?ko:K12871	--	--	--	--	--	--	--	--	--	--	--	--	--	--	DOWN	-1.9656	2.43e-07	DOWN	-1.1271	0.0064015	DOWN	-0.87559	0.039394	estscan,start:83 end:762	391	314	446	54.03	112.58	120.72	181.96
Cluster-35308.15050	64.11	7.98	0.07	950	--	--	--	--	--	--	--	--	--	--	--	--	--	--	--	--	--	--	PF00168	C2 domain	--	--	GO:0005515	protein binding	--	--	--	--	DOWN	-9.823	1.48e-23	DOWN	-7.0149	1.66e-18	DOWN	-2.8536	6.69e-07	estscan,start:868 end:253; minus strand	493	770	590	2	0	0	49
Cluster-35308.184600	11	2.43	0.35	1181	565381192	XP_006356963.1	1168	8.2e-126	PREDICTED: peroxisomal (S)-2-hydroxy-acid oxidase GLO1-like isoform X1 [Solanum tuberosum]>gi|565381194|ref|XP_006356964.1| PREDICTED: peroxisomal (S)-2-hydroxy-acid oxidase GLO1-like isoform X2 [Solanum tuberosum]	590622439	XM_007024989.1	373	0	Theobroma cacao Aldolase-type TIM barrel family protein isoform 1 (TCM_029459) mRNA, complete cds	K11517	HAO	(S)-2-hydroxy-acid oxidase	http://www.genome.jp/dbget-bin/www_bget?ko:K11517	Q9LRS0	1122	2.5e-121	Peroxisomal (S)-2-hydroxy-acid oxidase GLO2 OS=Arabidopsis thaliana GN=GLO2 PE=1 SV=1	PF01180//PF01645//PF00478//PF02581//PF03060//PF00977//PF01070	Dihydroorotate dehydrogenase//Conserved region in glutamate synthase//IMP dehydrogenase / GMP reductase domain//Thiamine monophosphate synthase/TENI//Nitronate monooxygenase//Histidine biosynthesis protein//FMN-dependent dehydrogenase	GO:0000105//GO:0006807//GO:0006537//GO:0009228//GO:0055114	histidine biosynthetic process//nitrogen compound metabolic process//glutamate biosynthetic process//thiamine biosynthetic process//oxidation-reduction process	GO:0004789//GO:0016491//GO:0003824//GO:0015930//GO:0016627//GO:0018580//GO:0016638	thiamine-phosphate diphosphorylase activity//oxidoreductase activity//catalytic activity//glutamate synthase activity//oxidoreductase activity, acting on the CH-CH group of donors//nitronate monooxygenase activity//oxidoreductase activity, acting on the CH-NH2 group of donors	GO:0005737	cytoplasm	KOG0538	Glycolate oxidase	DOWN	-5.0362	2.27e-11	DOWN	-3.0112	0.00023838	DOWN	-2.0589	0.00024295	estscan,start:1181 end:312; minus strand	189.41	135.51	101.79	3.2	3.28	6.97	26.25
Cluster-35308.184692	3.28	0.62	0	951	763746466	KJB13905.1	245	7.1e-19	hypothetical protein B456_002G101100 [Gossypium raimondii]	--	--	--	--	--	--	--	--	--	Q8GYN5	138	2.5e-07	RPM1-interacting protein 4 OS=Arabidopsis thaliana GN=RIN4 PE=1 SV=1	--	--	--	--	--	--	--	--	--	--	DOWN	#NAME?	1.66e-08	DOWN	#NAME?	0.049502	DOWN	-2.1748	0.0073518	blast,frame:2 start:158 end:454	29	33	33	0	0	0	6.02
Cluster-35308.140133	43.66	16.79	6.78	1559	357466985	XP_003603777.1	1449	2.8e-158	Lateral signaling target protein-like protein [Medicago truncatula]>gi|355492825|gb|AES74028.1| RING/FYVE/PHD-type zinc finger protein [Medicago truncatula]	645228943	XM_008223007.1	306	5.49e-157	PREDICTED: Prunus mume uncharacterized LOC103321220 (LOC103321220), mRNA	--	--	--	--	Q6VNB8	183	2.5e-12	WD repeat and FYVE domain-containing protein 3 OS=Mus musculus GN=Wdfy3 PE=1 SV=1	PF08416//PF01363	Phosphotyrosine-binding domain//FYVE zinc finger	--	--	GO:0046872//GO:0005515	metal ion binding//protein binding	--	--	--	--	DOWN	-2.6669	1.26e-13	DOWN	-1.5011	0.0060874	DOWN	-1.2017	0.00084129	blast,frame:-3 start:1557 end:196	845.06	820.93	724.1	131.06	132.31	109	385.1
Cluster-35308.117679	23.81	7.8	2.96	704	720074087	XP_010278909.1	461	4.7e-44	PREDICTED: 2,3-bisphosphoglycerate-independent phosphoglycerate mutase [Nelumbo nucifera]	6706330	AJ132256.1	122	4.66e-55	Apium graveolens mRNA for cofactor-independent phosphoglyceromutase	K15633	gpmI	2,3-bisphosphoglycerate-independent phosphoglycerate mutase	http://www.genome.jp/dbget-bin/www_bget?ko:K15633	Q42908	443	8e-43	2,3-bisphosphoglycerate-independent phosphoglycerate mutase OS=Mesembryanthemum crystallinum GN=PGM1 PE=2 SV=1	PF01676	Metalloenzyme superfamily	--	--	GO:0046872//GO:0003824	metal ion binding//catalytic activity	--	--	KOG4513	Phosphoglycerate mutase	DOWN	-2.9732	1.28e-08	DOWN	-1.5793	0.014486	DOWN	-1.4274	0.002489	estscan,start:470 end:1; minus strand	137.51	174.68	128.15	16.2	25.59	13.57	51.68
Cluster-35308.75984	20.61	2.65	0.77	1046	--	--	--	--	--	--	--	--	--	--	--	--	--	--	--	--	--	--	PF06682	SOCE-associated regulatory factor of calcium homoeostasis	GO:2001256	regulation of store-operated calcium entry	--	--	GO:0030176	integral component of endoplasmic reticulum membrane	--	--	DOWN	-4.7066	4.31e-22	DOWN	-2.0353	0.0159	DOWN	-2.7126	1.76e-10	estscan,start:139 end:944	227.83	156.67	295.5	9	10	6.37	27
Cluster-35308.92236	12.79	5.51	0.95	1238	565389497	XP_006360490.1	934	1.2e-98	PREDICTED: uncharacterized protein LOC102581586 isoform X1 [Solanum tuberosum]>gi|565389499|ref|XP_006360491.1| PREDICTED: uncharacterized protein LOC102581586 isoform X2 [Solanum tuberosum]	764627694	XM_011470979.1	93	1.1e-38	PREDICTED: Fragaria vesca subsp. vesca uncharacterized LOC101303268 (LOC101303268), transcript variant X2, mRNA	--	--	--	--	--	--	--	--	PF06026	Ribose 5-phosphate isomerase A (phosphoriboisomerase A)	GO:0006098//GO:0015976//GO:0009052	pentose-phosphate shunt//carbon utilization//pentose-phosphate shunt, non-oxidative branch	GO:0004751	ribose-5-phosphate isomerase activity	--	--	--	--	DOWN	-3.7558	6.53e-15	DOWN	-2.7259	1.09e-06	DOWN	-1.0713	0.029511	blast,frame:-2 start:1090 end:2	202.99	150.26	173.02	19.49	7.5	11.86	76.74
Cluster-35308.72259	42.23	14.89	1.17	990	590653377	XP_007033405.1	207	1.9e-14	Uncharacterized protein TCM_019614 [Theobroma cacao]>gi|508712434|gb|EOY04331.1| Uncharacterized protein TCM_019614 [Theobroma cacao]	--	--	--	--	--	--	--	--	--	--	--	--	--	--	--	--	--	--	--	--	--	--	--	DOWN	-5.1345	4.66e-31	DOWN	-3.8639	4.07e-17	DOWN	-1.3093	0.00073862	blast,frame:3 start:561 end:800	436.81	395.05	461.47	14	11	11	128.69
Cluster-35308.188881	11.15	1.92	0.06	1065	224091686	XP_002309328.1	897	2e-94	putative SNARE family protein [Populus trichocarpa]>gi|743870066|ref|XP_011033466.1| PREDICTED: VAMP-like protein YKT61 [Populus euphratica]>gi|222855304|gb|EEE92851.1| putative SNARE family protein [Populus trichocarpa]	823225829	XM_012590273.1	194	6.77e-95	PREDICTED: Gossypium raimondii VAMP-like protein YKT61 (LOC105769564), mRNA	K08516	YKT6	synaptobrevin homolog YKT6	http://www.genome.jp/dbget-bin/www_bget?ko:K08516	Q9ZRD6	857	1.2e-90	VAMP-like protein YKT61 OS=Arabidopsis thaliana GN=YKT61 PE=2 SV=1	PF00957//PF04843	Synaptobrevin//Herpesvirus tegument protein, N-terminal conserved region	GO:0016192//GO:0006508	vesicle-mediated transport//proteolysis	GO:0008233	peptidase activity	GO:0016021	integral component of membrane	KOG0861	SNARE protein YKT6, synaptobrevin/VAMP syperfamily	DOWN	-7.5239	4.18e-14	DOWN	-5.2151	2.3e-05	DOWN	-2.3534	4.06e-05	blast,frame:2 start:227 end:853	99.13	159.5	118.02	2	0	0	25.44
Cluster-35308.120493	181.14	15.28	0.35	849	501412908	AGL92232.1	510	1.2e-49	GASA-like protein GEG2 [Gerbera hybrid cultivar]	501412907	KC620442.1	169	4.23e-81	Gerbera hybrid cultivar GASA-like protein GEG2 (GEG2) mRNA, complete cds	--	--	--	--	Q6NMQ7	405	2.5e-38	Gibberellin-regulated protein 6 OS=Arabidopsis thaliana GN=GASA6 PE=3 SV=1	--	--	--	--	--	--	--	--	--	--	DOWN	-8.9076	2.22e-70	DOWN	-5.5651	7.35e-23	DOWN	-3.3898	1.78e-20	blast,frame:2 start:176 end:541	1481.62	1538.61	1444.97	8.8	0	0	107.38
Cluster-35308.153261	45.18	19.8	10.15	1596	596142485	XP_007222547.1	1581	1.4e-173	hypothetical protein PRUPE_ppa006204mg [Prunus persica]>gi|462419483|gb|EMJ23746.1| hypothetical protein PRUPE_ppa006204mg [Prunus persica]	828313928	XM_012716245.1	394	0	PREDICTED: Cicer arietinum 26S proteasome non-ATPase regulatory subunit 11 homolog (LOC101513501), mRNA	K03036	PSMD11, RPN6	26S proteasome regulatory subunit N6	http://www.genome.jp/dbget-bin/www_bget?ko:K03036	Q9LP45	1462	1.3e-160	26S proteasome non-ATPase regulatory subunit 11 homolog OS=Arabidopsis thaliana GN=RPN6 PE=1 SV=1	PF00207//PF01399//PF00515	Alpha-2-macroglobulin family//PCI domain//Tetratricopeptide repeat	--	--	GO:0004866//GO:0005515	endopeptidase inhibitor activity//protein binding	--	--	KOG1463	26S proteasome regulatory complex, subunit RPN6/PSMD11	DOWN	-2.1541	1.22e-07	DOWN	-1.1446	0.0013496	DOWN	-1.0449	0.0085942	blast,frame:3 start:78 end:1406	800.26	979.09	763.94	211.04	142.19	216.33	310.77
Cluster-35308.159607	1.02	0.22	0	3042	731435243	XP_010645384.1	887	8.1e-93	PREDICTED: RNA polymerase II C-terminal domain phosphatase-like 4 [Vitis vinifera]	357501218	XM_003620850.1	80	4.65e-31	Medicago truncatula RNA polymerase II C-terminal domain phosphatase-like protein (MTR_6g092010) mRNA, complete cds	K18999	CPL3_4	RNA polymerase II C-terminal domain phosphatase-like 3/4	http://www.genome.jp/dbget-bin/www_bget?ko:K18999	Q00IB6	707	8.5e-73	RNA polymerase II C-terminal domain phosphatase-like 4 OS=Arabidopsis thaliana GN=CPL4 PE=1 SV=1	PF00737	Photosystem II 10 kDa phosphoprotein	GO:0050821//GO:0015979	protein stabilization//photosynthesis	GO:0042301	phosphate ion binding	GO:0009523//GO:0016020	photosystem II//membrane	--	--	DOWN	#NAME?	1.69e-10	DOWN	#NAME?	0.0087164	DOWN	-2.1244	0.0075575	blast,frame:1 start:703 end:1839|blast,frame:2 start:2219 end:2578	40.58	39.09	40.51	0	0	0	6.22
Cluster-35308.137347	28.82	12.69	6.68	2344	641863505	KDO82191.1	2218	2.9e-247	hypothetical protein CISIN_1g006587mg [Citrus sinensis]	568874412	XM_006490247.1	302	1.39e-154	PREDICTED: Citrus sinensis probable alpha-galactosidase B-like (LOC102615368), mRNA	--	--	--	--	P14749	198	6.9e-14	Alpha-galactosidase OS=Cyamopsis tetragonoloba PE=1 SV=1	PF16499	Alpha galactosidase A	GO:0005975	carbohydrate metabolic process	GO:0004553	hydrolase activity, hydrolyzing O-glycosyl compounds	--	--	KOG2366	Alpha-D-galactosidase (melibiase)	DOWN	-2.0739	4.07e-09	DOWN	-1.1098	0.0035742	DOWN	-1.0016	0.0062875	blast,frame:-1 start:2344 end:377	1067.67	686.17	784.11	194.76	215.91	178.98	403.73
Cluster-35308.189471	22.2	3.91	0.24	565	--	--	--	--	--	--	--	--	--	--	--	--	--	--	--	--	--	--	--	--	--	--	--	--	--	--	--	--	DOWN	-6.5236	1.28e-17	DOWN	-4.2945	0.00086304	DOWN	-2.2605	2.44e-05	estscan,start:220 end:363	88	97.35	95	0	3.22	0	15.59
Cluster-35308.167181	15.61	0.88	0.05	1695	802586824	XP_012070697.1	579	2.3e-57	PREDICTED: indole-3-acetic acid-amido synthetase GH3.6 [Jatropha curcas]>gi|643731810|gb|KDP39002.1| hypothetical protein JCGZ_00759 [Jatropha curcas]	848872652	XM_012981431.1	56	5.64e-18	PREDICTED: Erythranthe guttatus probable indole-3-acetic acid-amido synthetase GH3.1 (LOC105957508), mRNA	K14487	GH3	auxin responsive GH3 gene family	http://www.genome.jp/dbget-bin/www_bget?ko:K14487	Q9LSQ4	557	1.2e-55	Indole-3-acetic acid-amido synthetase GH3.6 OS=Arabidopsis thaliana GN=GH3.6 PE=1 SV=1	--	--	--	--	--	--	--	--	--	--	DOWN	-8.2771	5.11e-40	DOWN	-4.2574	0.00077136	DOWN	-4.0544	3.4e-19	blast,frame:2 start:2 end:448	309.28	263.29	370.65	0	1.28	1.56	11.24
Cluster-35308.167187	23.61	7.55	0	1207	747047855	XP_011069913.1	1038	1e-110	PREDICTED: (DL)-glycerol-3-phosphatase 2 [Sesamum indicum]	593783446	XM_007154702.1	271	1.21e-137	Phaseolus vulgaris hypothetical protein (PHAVU_003G145700g) mRNA, complete cds	K17623	HDHD1	pseudouridine-5'-monophosphatase	http://www.genome.jp/dbget-bin/www_bget?ko:K17623	Q8VZP1	966	3.1e-103	(DL)-glycerol-3-phosphatase 2 OS=Arabidopsis thaliana GN=GPP2 PE=1 SV=1	--	--	--	--	--	--	--	--	KOG2914	Predicted haloacid-halidohydrolase and related hydrolases	DOWN	#NAME?	1.1e-43	DOWN	#NAME?	1.25e-25	DOWN	-1.4462	0.00024763	blast,frame:-3 start:1145 end:327	339	247.9	353.14	0	0	0	97.89
Cluster-35308.56347	5.34	1.39	0.05	1776	698557263	XP_009770976.1	587	2.9e-58	PREDICTED: tobamovirus multiplication protein 1 [Nicotiana sylvestris]	--	--	--	--	--	--	--	--	--	--	--	--	--	--	--	--	--	--	--	--	--	--	--	DOWN	-6.8199	1.64e-20	DOWN	-5.1078	2.39e-05	DOWN	-1.7444	0.00025852	blast,frame:-2 start:1775 end:1008	102.05	98.39	140.55	0	0	2.98	40.98
Cluster-35308.176341	28.39	9.17	3.28	775	697153805	XP_009631155.1	309	2.2e-26	PREDICTED: 60S ribosomal protein L18a-like protein [Nicotiana tomentosiformis]	--	--	--	--	--	--	--	--	--	Q8L9S1	205	3.5e-15	60S ribosomal protein L18a-like protein OS=Arabidopsis thaliana GN=At1g29970 PE=2 SV=2	PF11575//PF02297	FhuF 2Fe-2S C-terminal domain//Cytochrome oxidase c subunit VIb	GO:0015992//GO:0006123	proton transport//mitochondrial electron transport, cytochrome c to oxygen	GO:0051537//GO:0004129	2 iron, 2 sulfur cluster binding//cytochrome-c oxidase activity	GO:0045277//GO:0005739	respiratory chain complex IV//mitochondrion	--	--	DOWN	-3.0655	4.51e-12	DOWN	-1.6931	0.0025212	DOWN	-1.4135	0.00092804	blast,frame:-1 start:775 end:257	234.79	171.29	205.32	37.78	13.67	19.08	63.59
Cluster-35308.174011	3.94	1.05	0.15	1064	565478848	XP_006297064.1	148	1.4e-07	hypothetical protein CARUB_v10013065mg [Capsella rubella]>gi|482565773|gb|EOA29962.1| hypothetical protein CARUB_v10013065mg [Capsella rubella]	--	--	--	--	--	--	--	--	--	B4KYX8	125	9.1e-06	Serine/threonine-protein kinase PLK4 OS=Drosophila mojavensis GN=SAK PE=3 SV=1	PF00069//PF07714//PF06479	Protein kinase domain//Protein tyrosine kinase//Ribonuclease 2-5A	GO:0006397//GO:0051252//GO:0006468	mRNA processing//regulation of RNA metabolic process//protein phosphorylation	GO:0004540//GO:0005524//GO:0004672	ribonuclease activity//ATP binding//protein kinase activity	--	--	--	--	DOWN	-4.6803	5.46e-08	DOWN	-2.9429	0.047482	DOWN	-1.7796	0.016824	blast,frame:-3 start:1053 end:58	50.84	33.78	48.34	1.97	3.32	0.13	13.3
Cluster-35308.168917	5.91	2.01	0	1315	--	--	--	--	--	--	--	--	--	--	--	--	--	--	--	--	--	--	--	--	--	--	--	--	--	--	--	--	DOWN	#NAME?	1.06e-19	DOWN	#NAME?	4.01e-09	DOWN	-1.4079	0.013191	estscan,start:1315 end:747; minus strand	95.71	86.03	80.61	0	0	0	27.84
Cluster-35308.133747	81.84	28.95	13.62	2346	747060894	XP_011076897.1	1250	5.1e-135	PREDICTED: NAC domain-containing protein 78-like [Sesamum indicum]	727639338	XM_010492648.1	110	7.52e-48	PREDICTED: Camelina sativa NAC domain-containing protein 78-like (LOC104768629), transcript variant X3, mRNA >gnl|BL_ORD_ID|26293052 PREDICTED: Camelina sativa NAC domain-containing protein 78-like (LOC104768629), transcript variant X4, mRNA	--	--	--	--	Q84K00	941	4.8e-100	NAC domain-containing protein 78 OS=Arabidopsis thaliana GN=NAC078 PE=2 SV=2	PF02365	No apical meristem (NAM) protein	GO:0006355	regulation of transcription, DNA-templated	GO:0003677	DNA binding	--	--	--	--	DOWN	-2.5809	2.32e-13	DOWN	-1.2564	0.0001007	DOWN	-1.3595	0.00018168	blast,frame:-1 start:2346 end:601	2517.02	2594.79	2099.39	374.1	397.3	427.43	741.92
Cluster-35308.113958	68.87	23.72	7.24	1915	604322091	EYU32509.1	1954	9.6e-217	hypothetical protein MIMGU_mgv1a005226mg [Erythranthe guttata]	698545906	XM_009769243.1	358	0	PREDICTED: Nicotiana sylvestris amino acid permease 3-like (LOC104218691), mRNA	--	--	--	--	Q39134	1768	5e-196	Amino acid permease 3 OS=Arabidopsis thaliana GN=AAP3 PE=1 SV=2	--	--	--	--	--	--	--	--	--	--	DOWN	-3.206	7.17e-17	DOWN	-1.8775	9.12e-08	DOWN	-1.3664	9.33e-05	blast,frame:-1 start:1780 end:203	1987.99	1407.45	1418.08	195.34	213.05	102.62	619.93
Cluster-35308.6031	14.98	2.81	0.59	662	527185601	EPS58953.1	141	5.6e-07	hypothetical protein M569_15859 [Genlisea aurea]	--	--	--	--	--	--	--	--	--	--	--	--	--	--	--	--	--	--	--	--	--	--	--	DOWN	-4.6003	2.15e-12	DOWN	-2.422	0.03747	DOWN	-2.2194	0.00010643	blast,frame:3 start:84 end:329	100	63	88	4	5	1	9
Cluster-35308.121218	11.26	1.19	0.43	2108	565395614	XP_006363432.1	381	2.7e-34	PREDICTED: uncharacterized protein LOC102581039 isoform X1 [Solanum tuberosum]	698553734	XM_009771716.1	65	6.99e-23	PREDICTED: Nicotiana sylvestris uncharacterized LOC104220785 (LOC104220785), mRNA	--	--	--	--	Q9FL87	337	4.7e-30	Protein CHLORORESPIRATORY REDUCTION 7, chloroplastic OS=Arabidopsis thaliana GN=CRR7 PE=2 SV=1	PF04353	Regulator of RNA polymerase sigma(70) subunit, Rsd/AlgQ	GO:0006355	regulation of transcription, DNA-templated	--	--	--	--	--	--	DOWN	-4.6873	1.93e-24	DOWN	-1.6427	0.041001	DOWN	-3.0861	3.79e-13	blast,frame:3 start:1101 end:1397	284.4	262.71	329.99	16.04	13.4	4.11	28.35
Cluster-35308.118134	3097.14	1157.95	3.15	303	565446688	XP_006284705.1	399	3.1e-37	hypothetical protein CARUB_v10005963mg [Capsella rubella]>gi|565446693|ref|XP_006284706.1| hypothetical protein CARUB_v10005963mg [Capsella rubella]>gi|482553410|gb|EOA17603.1| hypothetical protein CARUB_v10005963mg [Capsella rubella]>gi|482553411|gb|EOA17604.1| hypothetical protein CARUB_v10005963mg [Capsella rubella]	565389931	XM_006360639.1	143	3.98e-67	PREDICTED: Solanum tuberosum ubiquitin-conjugating enzyme E2 28-like (LOC102603677), transcript variant X2, mRNA	K06689	UBE2D_E, UBC4, UBC5	ubiquitin-conjugating enzyme E2 D/E	http://www.genome.jp/dbget-bin/www_bget?ko:K06689	P35132	396	9.7e-38	SUMO-conjugating enzyme UBC9 OS=Arabidopsis thaliana GN=UBC9 PE=1 SV=1	PF05773	RWD domain	--	--	GO:0005515	protein binding	--	--	KOG0417	Ubiquitin-protein ligase	DOWN	-9.8731	1.43e-35	DOWN	-8.9976	3.18e-38	DOWN	-0.90945	0.026541	estscan,start:1 end:303	2189.38	2026.78	1431.02	2.04	1.93	1.97	948.34
Cluster-35308.157417	38.28	1.79	0.04	1087	659131805	XP_008465865.1	256	4.3e-20	PREDICTED: remorin [Cucumis melo]	568874549	XM_006490315.1	49	2.79e-14	PREDICTED: Citrus sinensis remorin-like (LOC102607902), mRNA	--	--	--	--	P93788	249	3.9e-20	Remorin OS=Solanum tuberosum PE=1 SV=1	--	--	--	--	--	--	--	--	--	--	DOWN	-10.327	4.17e-50	DOWN	-6.1466	1.24e-05	DOWN	-4.2278	7.87e-24	estscan,start:375 end:695	443.72	446.71	439.22	1.3	0	0	26.16
Cluster-35308.105821	10.98	4.48	2.16	1560	645243405	XP_008227960.1	1696	6.5e-187	PREDICTED: kelch repeat-containing protein At3g27220 isoform X1 [Prunus mume]	595933669	XM_007215365.1	417	0	Prunus persica hypothetical protein (PRUPE_ppa006105mg) mRNA, complete cds	--	--	--	--	Q9LK31	1402	1.1e-153	Kelch repeat-containing protein At3g27220 OS=Arabidopsis thaliana GN=At3g27220 PE=2 SV=1	PF07646//PF01344	Kelch motif//Kelch motif	--	--	GO:0005515	protein binding	--	--	--	--	DOWN	-2.3396	6.25e-08	DOWN	-1.257	0.024255	DOWN	-1.117	0.0095088	blast,frame:-3 start:1546 end:281	213.82	210.03	177.85	33.69	44.38	40.07	97.41
Cluster-35308.41215	72.22	10.15	2.29	601	848894984	XP_012847533.1	493	7.8e-48	PREDICTED: nudix hydrolase 1 [Erythranthe guttatus]>gi|604316750|gb|EYU28942.1| hypothetical protein MIMGU_mgv1a015620mg [Erythranthe guttata]	--	--	--	--	--	K03574	mutT, NUDT15, MTH2	8-oxo-dGTP diphosphatase	http://www.genome.jp/dbget-bin/www_bget?ko:K03574	Q9CA40	434	7.6e-42	Nudix hydrolase 1 OS=Arabidopsis thaliana GN=NUDT1 PE=1 SV=1	PF00293	NUDIX domain	--	--	GO:0016787	hydrolase activity	--	--	--	--	DOWN	-4.9841	1.7e-26	DOWN	-2.3938	0.00017416	DOWN	-2.6268	9.35e-11	blast,frame:3 start:3 end:464	305.11	382.08	334	13.05	6	13	45.74
Cluster-35308.137987	61.08	10.63	0.63	728	567919264	XP_006451638.1	823	5.1e-86	hypothetical protein CICLE_v10009007mg [Citrus clementina]>gi|568875343|ref|XP_006490762.1| PREDICTED: uncharacterized protein LOC102618389 isoform X2 [Citrus sinensis]>gi|557554864|gb|ESR64878.1| hypothetical protein CICLE_v10009007mg [Citrus clementina]	--	--	--	--	--	--	--	--	--	--	--	--	--	PF02544//PF04140	3-oxo-5-alpha-steroid 4-dehydrogenase//Isoprenylcysteine carboxyl methyltransferase (ICMT) family	GO:0006479//GO:0006481//GO:0006629	protein methylation//C-terminal protein methylation//lipid metabolic process	GO:0004671//GO:0016627	protein C-terminal S-isoprenylcysteine carboxyl O-methyltransferase activity//oxidoreductase activity, acting on the CH-CH group of donors	GO:0005737//GO:0016021	cytoplasm//integral component of membrane	--	--	DOWN	-6.6304	2.35e-31	DOWN	-4.3262	7.45e-12	DOWN	-2.3364	2.24e-09	blast,frame:-3 start:588 end:1	377.17	450.32	364.55	2.05	6.01	4.42	76.8
Cluster-35308.162115	3.17	0.91	0.04	3768	731370629	XP_010647970.1	1696	1.6e-186	PREDICTED: PAX3- and PAX7-binding protein 1 [Vitis vinifera]	605097588	KJ019313.1	1701	0	Chrysanthemum indicum clone CL12355 microsatellite sequence	K13211	GCFC	GC-rich sequence DNA-binding factor	http://www.genome.jp/dbget-bin/www_bget?ko:K13211	Q9Y5B6	358	3.1e-32	PAX3- and PAX7-binding protein 1 OS=Homo sapiens GN=PAXBP1 PE=1 SV=2	PF07842	GC-rich sequence DNA-binding factor-like protein	GO:0006355	regulation of transcription, DNA-templated	GO:0003677	DNA binding	GO:0005634	nucleus	KOG2136	Transcriptional regulators binding to the GC-rich sequences	DOWN	-6.2739	2.25e-13	DOWN	-4.5948	0.00017378	DOWN	-1.711	0.0078319	blast,frame:-3 start:3766 end:1097	108.48	191.42	169.11	0	6.09	0	21.77
Cluster-35308.99532	117.03	30.18	5.97	717	764603065	XP_011466764.1	282	2.7e-23	PREDICTED: uncharacterized protein LOC105352154 [Fragaria vesca subsp. vesca]	--	--	--	--	--	--	--	--	--	--	--	--	--	--	--	--	--	--	--	--	--	--	--	DOWN	-4.2627	6.86e-28	DOWN	-2.5401	1.95e-10	DOWN	-1.7573	1.4e-06	blast,frame:1 start:1 end:435	759.14	762.27	709.11	29	46.54	38.59	191.87
Cluster-35308.124102	19.79	6.63	3.13	1408	698477254	XP_009785861.1	896	3.4e-94	PREDICTED: BTB/POZ and MATH domain-containing protein 3-like isoform X1 [Nicotiana sylvestris]	357460946	XM_003600707.1	41	1.02e-09	Medicago truncatula Speckle-type POZ protein-like protein (MTR_3g069000) mRNA, complete cds	K10523	SPOP	speckle-type POZ protein	http://www.genome.jp/dbget-bin/www_bget?ko:K10523	O22286	748	6.9e-78	BTB/POZ and MATH domain-containing protein 3 OS=Arabidopsis thaliana GN=BPM3 PE=1 SV=1	PF00651//PF00917	BTB/POZ domain//MATH domain	--	--	GO:0005515	protein binding	--	--	KOG1987	Speckle-type POZ protein SPOP and related proteins with TRAF, MATH and BTB/POZ domains	DOWN	-2.6285	3.96e-11	DOWN	-1.2477	0.0064315	DOWN	-1.4199	0.00070213	blast,frame:-2 start:1359 end:292	312.11	286.56	356.99	52.5	51.72	47.5	79.05
Cluster-35308.81898	58.41	9.88	0.59	529	743833751	XP_011024611.1	152	2.4e-08	PREDICTED: galacturonosyltransferase 8 [Populus euphratica]	--	--	--	--	--	--	--	--	--	Q9LSG3	135	3.1e-07	Galacturonosyltransferase 8 OS=Arabidopsis thaliana GN=GAUT8 PE=1 SV=1	--	--	--	--	--	--	--	--	--	--	DOWN	-6.7431	7.17e-30	DOWN	-4.4336	1.63e-07	DOWN	-2.3432	5.24e-08	estscan,start:370 end:1; minus strand	177.64	236.41	234.74	1.15	3.25	2.21	43.33
Cluster-35308.25510	13.48	1.71	0.26	1236	393990624	BAM28983.1	1182	2e-127	UDP-glucose crocetin glucosyltransferase [Gardenia jasminoides]	743834411	XM_011026480.1	104	8.46e-45	PREDICTED: Populus euphratica crocetin glucosyltransferase, chloroplastic-like (LOC105125837), mRNA	K12338	UGT75C1	anthocyanidin 3-O-glucoside 5-O-glucosyltransferase	http://www.genome.jp/dbget-bin/www_bget?ko:K12338	F8WKW0	1179	6.4e-128	Crocetin glucosyltransferase, chloroplastic OS=Gardenia jasminoides GN=UGT75L6 PE=1 SV=1	PF04101//PF00201	Glycosyltransferase family 28 C-terminal domain//UDP-glucoronosyl and UDP-glucosyl transferase	GO:0008152	metabolic process	GO:0016758	transferase activity, transferring hexosyl groups	--	--	--	--	DOWN	-5.6413	3.38e-11	DOWN	-2.8294	0.0023071	DOWN	-2.8493	1.88e-05	estscan,start:1236 end:162; minus strand	173.85	235.09	144.27	6.03	4.84	0	11.54
Cluster-35308.82432	142.08	34.81	1.33	1305	731377470	XP_010667883.1	618	5.4e-62	PREDICTED: WAT1-related protein At3g28050-like [Beta vulgaris subsp. vulgaris]>gi|731377473|ref|XP_010667884.1| PREDICTED: WAT1-related protein At3g28050-like [Beta vulgaris subsp. vulgaris]>gi|731377477|ref|XP_010667885.1| PREDICTED: WAT1-related protein At3g28050-like [Beta vulgaris subsp. vulgaris]>gi|870841182|gb|KMS95059.1| hypothetical protein BVRB_012880 isoform A [Beta vulgaris subsp. vul…	--	--	--	--	--	--	--	--	--	Q9FL08	523	7.9e-52	WAT1-related protein At5g40240 OS=Arabidopsis thaliana GN=At5g40240 PE=2 SV=1	PF01625//PF00892//PF02434//PF08449	Peptide methionine sulfoxide reductase//EamA-like transporter family//Fringe-like//UAA transporter family	GO:0055114//GO:0055085//GO:0006464	oxidation-reduction process//transmembrane transport//cellular protein modification process	GO:0016757//GO:0008113	transferase activity, transferring glycosyl groups//peptide-methionine (S)-S-oxide reductase activity	GO:0016021//GO:0016020	integral component of membrane//membrane	--	--	DOWN	-6.6934	1.79e-58	DOWN	-4.8782	5.13e-38	DOWN	-1.8564	8.62e-08	blast,frame:2 start:2 end:868	2331.16	2066.17	1853.1	38.02	16.49	4.87	473.96
Cluster-35308.126451	4.92	1.28	0	1547	698494695	XP_009793530.1	646	3.6e-65	PREDICTED: uncharacterized protein LOC104240387 isoform X1 [Nicotiana sylvestris]	720072700	XM_010280159.1	58	3.97e-19	PREDICTED: Nelumbo nucifera uncharacterized LOC104612648 (LOC104612648), transcript variant X5, mRNA	--	--	--	--	--	--	--	--	--	--	--	--	--	--	--	--	--	--	DOWN	#NAME?	1.1e-19	DOWN	#NAME?	4.24e-07	DOWN	-1.7415	0.00092175	estscan,start:299 end:957	82.76	61.94	121.13	0	0	0	27.42
Cluster-35308.123173	35.82	13.04	8.22	1349	747043615	XP_011084738.1	1131	1.8e-121	PREDICTED: dihydropyrimidine dehydrogenase [NADP(+)], partial [Sesamum indicum]	--	--	--	--	--	K00207	DPYD	dihydropyrimidine dehydrogenase (NADP+)	http://www.genome.jp/dbget-bin/www_bget?ko:K00207	Q9LVI9	1074	1e-115	Dihydropyrimidine dehydrogenase (NADP(+)), chloroplastic OS=Arabidopsis thaliana GN=PYD1 PE=1 SV=1	PF01645//PF01180	Conserved region in glutamate synthase//Dihydroorotate dehydrogenase	GO:0006537//GO:0055114	glutamate biosynthetic process//oxidation-reduction process	GO:0015930//GO:0016638//GO:0016627	glutamate synthase activity//oxidoreductase activity, acting on the CH-NH2 group of donors//oxidoreductase activity, acting on the CH-CH group of donors	GO:0005737	cytoplasm	KOG1799	Dihydropyrimidine dehydrogenase	DOWN	-2.0695	1.26e-08	DOWN	-0.80868	0.044646	DOWN	-1.3019	0.0011645	estscan,start:852 end:166; minus strand	562.24	440.77	637.67	144.16	133.85	100.83	138.92
Cluster-35308.32070	117.92	2.96	0	566	697129145	XP_009618631.1	228	3.9e-17	PREDICTED: mitochondrial import receptor subunit TOM6 homolog [Nicotiana tomentosiformis]	--	--	--	--	--	--	--	--	--	Q9XIA7	222	2.7e-17	Mitochondrial import receptor subunit TOM6 homolog OS=Arabidopsis thaliana GN=TOM6 PE=1 SV=1	--	--	--	--	--	--	--	--	--	--	DOWN	#NAME?	2.41e-54	DOWN	#NAME?	0.00044017	DOWN	-5.1166	1.12e-30	blast,frame:-3 start:564 end:337	520.76	479.57	493.78	0	0	0	13.06
Cluster-35308.129440	24.92	1.7	0.38	1424	422898326	BAM67029.1	2044	2.6e-227	timing of cab expression 1-like [Chrysanthemum seticuspe f. boreale]	422898325	AB733626.1	1190	0	Chrysanthemum seticuspe f. boreale CsTOC1 mRNA for timing of cab expression 1-like, complete cds	K12127	TOC1, APRR1	pseudo-response regulator 1	http://www.genome.jp/dbget-bin/www_bget?ko:K12127	Q9LKL2	467	2.7e-45	Two-component response regulator-like APRR1 OS=Arabidopsis thaliana GN=APRR1 PE=1 SV=1	PF06203	CCT motif	--	--	GO:0005515	protein binding	--	--	--	--	DOWN	-6.0685	3.55e-36	DOWN	-2.363	0.0044804	DOWN	-3.7416	1.24e-18	blast,frame:1 start:136 end:1398	462.59	341.6	417.36	2.9	2.65	12.43	21.82
Cluster-35308.178479	46.18	13.2	0	812	255585973	XP_002533657.1	169	3.9e-10	conserved hypothetical protein [Ricinus communis]>gi|223526452|gb|EEF28728.1| conserved hypothetical protein [Ricinus communis]	--	--	--	--	--	--	--	--	--	--	--	--	--	--	--	--	--	--	--	--	--	--	--	DOWN	#NAME?	1.44e-38	DOWN	#NAME?	3.13e-26	DOWN	-1.614	4.4e-05	blast,frame:3 start:3 end:383	359.39	396.24	310.01	0	0	0	88.63
Cluster-35308.98359	44.25	20.97	11.72	1657	698510152	XP_009800258.1	1344	4.5e-146	PREDICTED: protoheme IX farnesyltransferase, mitochondrial [Nicotiana sylvestris]	802573668	XM_012213035.1	290	4.58e-148	PREDICTED: Jatropha curcas protoheme IX farnesyltransferase, mitochondrial (LOC105631042), transcript variant X2, mRNA	K02257	COX10	protoheme IX farnesyltransferase	http://www.genome.jp/dbget-bin/www_bget?ko:K02257	O64886	1184	2.3e-128	Protoheme IX farnesyltransferase, mitochondrial OS=Arabidopsis thaliana GN=COX10 PE=2 SV=4	PF01040	UbiA prenyltransferase family	--	--	GO:0004659	prenyltransferase activity	GO:0016021	integral component of membrane	KOG1380	Heme A farnesyltransferase	DOWN	-1.9122	1.52e-07	DOWN	-1.0241	0.0051778	DOWN	-0.92309	0.020737	blast,frame:-3 start:1655 end:321	934.91	945.37	726.97	239.42	206.13	243.89	353.88
Cluster-35308.118325	8.08	0.75	0	1344	728813224	KHG01126.1	358	7.9e-32	E3 ubiquitin-protein ligase LAP [Gossypium arboreum]	--	--	--	--	--	--	--	--	--	--	--	--	--	PF03884	Domain of unknown function (DUF329)	--	--	GO:0008270	zinc ion binding	--	--	--	--	DOWN	#NAME?	4.83e-25	DOWN	#NAME?	0.0011143	DOWN	-3.2634	7.31e-10	blast,frame:3 start:264 end:836	95.49	129.56	143.15	0	0	0	5.63
Cluster-35308.116969	230.93	27	12.53	422	86279650	ABC94480.1	418	2.7e-39	putative flavonoid 3'-hydroxylase cytochrome P450 [Artemisia annua]	--	--	--	--	--	--	--	--	--	Q95078	169	2.8e-11	Cytochrome P450 18a1 OS=Drosophila melanogaster GN=Cyp18a1 PE=2 SV=2	PF00067	Cytochrome P450	GO:0055114	oxidation-reduction process	GO:0016705//GO:0005506//GO:0020037	oxidoreductase activity, acting on paired donors, with incorporation or reduction of molecular oxygen//iron ion binding//heme binding	--	--	--	--	DOWN	-4.1359	1.23e-13	DOWN	-1.3201	0.017976	DOWN	-2.8558	1.29e-08	blast,frame:1 start:1 end:420	670	416	427	37	35	12	60
Cluster-35308.131740	6.82	1.92	0	814	743767120	XP_010913811.1	858	5e-90	PREDICTED: pre-mRNA-splicing factor ATP-dependent RNA helicase PRP16 [Elaeis guineensis]>gi|743767122|ref|XP_010913812.1| PREDICTED: pre-mRNA-splicing factor ATP-dependent RNA helicase PRP16 [Elaeis guineensis]	694393768	XM_009374036.1	197	1.1e-96	PREDICTED: Pyrus x bretschneideri pre-mRNA-splicing factor ATP-dependent RNA helicase PRP16 (LOC103961484), mRNA	K12815	DHX38, PRP16	pre-mRNA-splicing factor ATP-dependent RNA helicase DHX38/PRP16	http://www.genome.jp/dbget-bin/www_bget?ko:K12815	Q9P774	639	1.7e-65	Pre-mRNA-splicing factor ATP-dependent RNA helicase prp16 OS=Schizosaccharomyces pombe (strain 972 / ATCC 24843) GN=prp16 PE=3 SV=2	PF00270	DEAD/DEAH box helicase	--	--	GO:0003676//GO:0005524	nucleic acid binding//ATP binding	--	--	KOG0922	DEAH-box RNA helicase	DOWN	#NAME?	4.49e-13	DOWN	#NAME?	0.00012299	DOWN	-1.665	0.011964	estscan,start:1 end:814	44.62	44.03	69.41	0	0	0	16.15
Cluster-35308.131331	13.46	4.87	0.09	2197	255547676	XP_002514895.1	302	4e-25	conserved hypothetical protein [Ricinus communis]>gi|223545946|gb|EEF47449.1| conserved hypothetical protein [Ricinus communis]	--	--	--	--	--	--	--	--	--	--	--	--	--	PF05184//PF13903	Saposin-like type B, region 1//PMP-22/EMP/MP20/Claudin tight junction	GO:0006629	lipid metabolic process	--	--	GO:0016021	integral component of membrane	--	--	DOWN	-7.2787	4.38e-34	DOWN	-5.9976	8.37e-25	DOWN	-1.3159	0.001117	blast,frame:-2 start:2193 end:1699	389.77	397.84	313.44	2.47	5.45	0	123.68
Cluster-35308.185997	5.99	0.48	0.08	2618	657948755	XP_008339280.1	217	3.4e-15	PREDICTED: uncharacterized protein LOC103402318 [Malus domestica]	--	--	--	--	--	--	--	--	--	--	--	--	--	--	--	--	--	--	--	--	--	--	--	DOWN	-6.2489	6.42e-10	DOWN	-2.7711	0.021584	DOWN	-3.5049	1.08e-05	estscan,start:2534 end:2057; minus strand	157.53	268.2	170.68	0	3.32	4.59	13.05
Cluster-35308.53526	32.2	14.04	7.99	851	848927685	XP_012827558.1	851	3.4e-89	PREDICTED: ADP-ribosylation factor GTPase-activating protein AGD12-like [Erythranthe guttatus]>gi|848927689|ref|XP_012827559.1| PREDICTED: ADP-ribosylation factor GTPase-activating protein AGD12-like [Erythranthe guttatus]>gi|604299183|gb|EYU19118.1| hypothetical protein MIMGU_mgv1a009770mg [Erythranthe guttata]>gi|604299184|gb|EYU19119.1| hypothetical protein MIMGU_mgv1a009770mg [Erythranthe gut…	593693923	XM_007147421.1	163	9.17e-78	Phaseolus vulgaris hypothetical protein (PHAVU_006G128200g) mRNA, complete cds	K12486	SMAP	stromal membrane-associated protein	http://www.genome.jp/dbget-bin/www_bget?ko:K12486	Q9FVJ3	799	5.1e-84	ADP-ribosylation factor GTPase-activating protein AGD12 OS=Arabidopsis thaliana GN=AGD12 PE=1 SV=1	PF00168//PF01412	C2 domain//Putative GTPase activating protein for Arf	--	--	GO:0005096//GO:0005515	GTPase activator activity//protein binding	--	--	KOG0703	Predicted GTPase-activating protein	DOWN	-1.9673	1.07e-06	DOWN	-0.97114	0.037737	DOWN	-1.0355	0.022845	estscan,start:179 end:851	295.02	256.68	245.04	93.83	61.52	43.77	104.78
Cluster-35308.163689	10.7	2.15	0.47	1344	657944923	XP_008377167.1	1152	6.7e-124	PREDICTED: transcriptional corepressor SEUSS isoform X1 [Malus domestica]>gi|657944925|ref|XP_008377174.1| PREDICTED: transcriptional corepressor SEUSS isoform X1 [Malus domestica]	764637852	XM_004308064.2	330	2.15e-170	PREDICTED: Fragaria vesca subsp. vesca probable transcriptional regulator SLK2 (LOC101300963), transcript variant X3, mRNA	--	--	--	--	Q94BP0	983	3.7e-105	Probable transcriptional regulator SLK2 OS=Arabidopsis thaliana GN=SLK2 PE=1 SV=1	PF03153//PF00873	Transcription factor IIA, alpha/beta subunit//AcrB/AcrD/AcrF family	GO:0006810//GO:0006367	transport//transcription initiation from RNA polymerase II promoter	GO:0005215	transporter activity	GO:0016020//GO:0005672	membrane//transcription factor TFIIA complex	--	--	DOWN	-4.418	1.62e-17	DOWN	-2.3659	0.0028146	DOWN	-2.0928	2.67e-06	blast,frame:-1 start:1344 end:73	126.75	137.61	222.47	8.38	7.51	5.72	37.67
Cluster-35308.125331	11.44	2.11	0.06	1131	719973937	XP_010243544.1	734	1.7e-75	PREDICTED: peroxiredoxin-2E-1, chloroplastic [Nelumbo nucifera]	--	--	--	--	--	--	--	--	--	Q949U7	661	6.8e-68	Peroxiredoxin-2E, chloroplastic OS=Arabidopsis thaliana GN=PRXIIE PE=1 SV=2	PF00578//PF08534	AhpC/TSA family//Redoxin	GO:0055114	oxidation-reduction process	GO:0016209//GO:0016491	antioxidant activity//oxidoreductase activity	--	--	KOG0541	Alkyl hydroperoxide reductase/peroxiredoxin	DOWN	-7.6902	5.85e-25	DOWN	-5.4596	1.57e-06	DOWN	-2.2624	2.78e-06	blast,frame:3 start:30 end:698	162.25	132.58	123.95	0	2.33	0	22.68
Cluster-35308.102997	111.37	5.43	1.12	518	729431771	XP_010519858.1	477	4.8e-46	PREDICTED: NADH dehydrogenase [ubiquinone] iron-sulfur protein 7, mitochondrial-like [Tarenaya hassleriana]	--	--	--	--	--	K03940	NDUFS7	NADH dehydrogenase (ubiquinone) Fe-S protein 7	http://www.genome.jp/dbget-bin/www_bget?ko:K03940	P42027	475	1.1e-46	NADH dehydrogenase [ubiquinone] iron-sulfur protein 7, mitochondrial OS=Brassica oleracea PE=2 SV=1	PF01058	NADH ubiquinone oxidoreductase, 20 Kd subunit	GO:0055114	oxidation-reduction process	GO:0051536	iron-sulfur cluster binding	--	--	KOG1687	NADH-ubiquinone oxidoreductase, NUFS7/PSST/20 kDa subunit	DOWN	-6.6169	3.42e-14	DOWN	-2.5392	0.014623	DOWN	-4.1139	5.22e-09	estscan,start:106 end:518	408.2	486.09	284.13	6.91	1.34	3.54	15.73
Cluster-35308.129493	57.13	20.44	8.59	1384	403502181	AFR46613.1	630	2.3e-63	ABA receptor [Artemisia annua]	403502180	JQ617313.1	246	1.1e-123	Artemisia annua ABA receptor (PYL9) mRNA, complete cds	K14496	PYL	abscisic acid receptor PYR/PYL family	http://www.genome.jp/dbget-bin/www_bget?ko:K14496	Q84MC7	584	7.1e-59	Abscisic acid receptor PYL9 OS=Arabidopsis thaliana GN=PYL9 PE=1 SV=1	PF00624	Flocculin repeat	GO:0000128	flocculation	--	--	--	--	--	--	DOWN	-2.7306	1.08e-05	DOWN	-1.444	0.018188	DOWN	-1.3185	0.013847	estscan,start:843 end:405; minus strand	1058.58	1030.79	617.6	107.77	175.03	125.55	410.8
Cluster-35308.85822	13.21	0.62	0.02	1506	595793443	XP_007200470.1	1308	6.1e-142	hypothetical protein PRUPE_ppa009035mg [Prunus persica]>gi|462395870|gb|EMJ01669.1| hypothetical protein PRUPE_ppa009035mg [Prunus persica]	595793442	XM_007200408.1	290	4.16e-148	Prunus persica hypothetical protein (PRUPE_ppa009035mg) mRNA, complete cds	K15102	SLC25A3, PHC, PIC	solute carrier family 25 (mitochondrial phosphate transporter), member 3	http://www.genome.jp/dbget-bin/www_bget?ko:K15102	Q7DNC3	1129	4.9e-122	Mitochondrial phosphate carrier protein 1, mitochondrial OS=Arabidopsis thaliana GN=MPT1 PE=2 SV=1	--	--	--	--	--	--	--	--	KOG0767	Mitochondrial phosphate carrier protein	DOWN	-9.405	1.05e-35	DOWN	-5.2173	0.0072528	DOWN	-4.2197	4.09e-19	blast,frame:3 start:216 end:1184	220.36	219.94	252.29	0.2	0.9	0	13.48
Cluster-35308.112500	200.06	51.01	26.49	916	593687321	XP_007144320.1	1126	4.7e-121	hypothetical protein PHAVU_007G146300g [Phaseolus vulgaris]>gi|561017510|gb|ESW16314.1| hypothetical protein PHAVU_007G146300g [Phaseolus vulgaris]	828304042	XM_004495899.2	236	2.6e-118	PREDICTED: Cicer arietinum UDP-glucuronic acid decarboxylase 2 (LOC101492419), mRNA	K08678	UXS1, uxs	UDP-glucuronate decarboxylase	http://www.genome.jp/dbget-bin/www_bget?ko:K08678	Q9LZI2	1051	3.3e-113	UDP-glucuronic acid decarboxylase 2 OS=Arabidopsis thaliana GN=UXS2 PE=1 SV=1	PF00106//PF01073//PF01370	short chain dehydrogenase//3-beta hydroxysteroid dehydrogenase/isomerase family//NAD dependent epimerase/dehydratase family	GO:0008209//GO:0008210//GO:0006694//GO:0008152//GO:0055114//GO:0008207	androgen metabolic process//estrogen metabolic process//steroid biosynthetic process//metabolic process//oxidation-reduction process//C21-steroid hormone metabolic process	GO:0050662//GO:0003824//GO:0016491//GO:0003854//GO:0016616	coenzyme binding//catalytic activity//oxidoreductase activity//3-beta-hydroxy-delta5-steroid dehydrogenase activity//oxidoreductase activity, acting on the CH-OH group of donors, NAD or NADP as acceptor	--	--	KOG1429	dTDP-glucose 4-6-dehydratase/UDP-glucuronic acid decarboxylase	DOWN	-2.9223	5.94e-08	DOWN	-1.1762	0.034543	DOWN	-1.7779	0.00010376	blast,frame:-2 start:915 end:1	1758.85	2209.92	1528.59	186.15	270.06	271.19	468.96
Cluster-35308.121769	40.96	4.01	0.04	1969	40643882	CAD87008.1	964	6.2e-102	MYB8 protein [Gerbera hybrid cultivar]	40643881	AJ554698.1	374	0	Gerbera hybrid cv. 'Terra Regina' mRNA for MYB8 protein	K09422	MYBP	myb proto-oncogene protein, plant	http://www.genome.jp/dbget-bin/www_bget?ko:K09422	P81391	737	1.8e-76	Myb-related protein 305 OS=Antirrhinum majus GN=MYB305 PE=2 SV=1	PF09111	SLIDE	GO:0006338	chromatin remodeling	GO:0016818//GO:0005524//GO:0003676	hydrolase activity, acting on acid anhydrides, in phosphorus-containing anhydrides//ATP binding//nucleic acid binding	GO:0005634	nucleus	--	--	DOWN	-9.9243	5.81e-66	DOWN	-6.8074	1.18e-16	DOWN	-3.1506	3.93e-18	blast,frame:-1 start:1816 end:1085	1063.62	699.78	1185.71	0	0	2.52	118.06
Cluster-35308.85901	7.94	1.14	0	1988	568847260	XP_006477456.1	767	4.4e-79	PREDICTED: uncharacterized protein LOC102627455 isoform X1 [Citrus sinensis]>gi|568847262|ref|XP_006477457.1| PREDICTED: uncharacterized protein LOC102627455 isoform X2 [Citrus sinensis]	566191338	XM_002315016.2	146	6.18e-68	Populus trichocarpa zinc finger family protein (POPTR_0010s17630g) mRNA, complete cds	--	--	--	--	F4JKK0	139	4e-07	Probable E3 ubiquitin ligase SUD1 OS=Arabidopsis thaliana GN=SUD1 PE=1 SV=1	PF12906//PF13639	RING-variant domain//Ring finger domain	--	--	GO:0008270//GO:0005515	zinc ion binding//protein binding	--	--	--	--	DOWN	#NAME?	5.99e-21	DOWN	#NAME?	1.72e-08	DOWN	-2.6786	7.06e-07	blast,frame:2 start:1094 end:1978	218.23	219.31	141.85	0	0	0	23.3
Cluster-35308.131343	27.79	1.68	0	828	823146692	XP_012473249.1	436	4.4e-41	PREDICTED: zinc finger A20 and AN1 domain-containing stress-associated protein 5-like [Gossypium raimondii]>gi|763754898|gb|KJB22229.1| hypothetical protein B456_004G036200 [Gossypium raimondii]	--	--	--	--	--	--	--	--	--	Q9LHJ8	400	9.2e-38	Zinc finger A20 and AN1 domain-containing stress-associated protein 5 OS=Arabidopsis thaliana GN=SAP5 PE=2 SV=1	PF01754//PF01428	A20-like zinc finger//AN1-like Zinc finger	--	--	GO:0008270//GO:0003677	zinc ion binding//DNA binding	--	--	KOG3173	Predicted Zn-finger protein	DOWN	#NAME?	2.83e-13	DOWN	#NAME?	0.00025309	DOWN	-3.8594	4.82e-06	blast,frame:1 start:253 end:732	188	299.24	172.19	0	0	0	12.52
Cluster-35308.169960	11.13	3.08	0.8	1216	356562273	XP_003549396.1	305	1e-25	PREDICTED: U4/U6.U5 small nuclear ribonucleoprotein 27 kDa protein-like isoform X1 [Glycine max]	--	--	--	--	--	K12846	SNRNP27	U4/U6.U5 tri-snRNP-associated protein 3	http://www.genome.jp/dbget-bin/www_bget?ko:K12846	--	--	--	--	PF01080	Presenilin	--	--	GO:0004190	aspartic-type endopeptidase activity	GO:0016021	integral component of membrane	KOG3263	Nucleic acid binding protein	DOWN	-3.7642	1.56e-09	DOWN	-2.1089	0.0025456	DOWN	-1.6876	0.00037411	blast,frame:2 start:59 end:718	162.53	172.93	112.33	8.54	14.07	9.69	39.28
Cluster-35308.118251	11.73	4.12	0	1955	422898326	BAM67029.1	2040	1e-226	timing of cab expression 1-like [Chrysanthemum seticuspe f. boreale]	422898325	AB733626.1	979	0	Chrysanthemum seticuspe f. boreale CsTOC1 mRNA for timing of cab expression 1-like, complete cds	K12127	TOC1, APRR1	pseudo-response regulator 1	http://www.genome.jp/dbget-bin/www_bget?ko:K12127	Q9LKL2	509	5e-50	Two-component response regulator-like APRR1 OS=Arabidopsis thaliana GN=APRR1 PE=1 SV=1	PF13869//PF06203	Nucleotide hydrolase//CCT motif	GO:0006378	mRNA polyadenylation	GO:0003729//GO:0005515	mRNA binding//protein binding	GO:0005849	mRNA cleavage factor complex	--	--	DOWN	#NAME?	1.42e-35	DOWN	#NAME?	2.11e-07	DOWN	-1.3798	0.0058471	estscan,start:1 end:1494	343.99	185.65	309.23	0	0	0	107.55
Cluster-35308.169132	8.66	2.89	0	1534	255545728	XP_002513924.1	1121	3e-120	protein phosphatase 2c, putative [Ricinus communis]>gi|223547010|gb|EEF48507.1| protein phosphatase 2c, putative [Ricinus communis]	566157164	XM_006386347.1	272	4.3e-138	Populus trichocarpa hypothetical protein (POPTR_0002s09750g) mRNA, complete cds	K17506	PPM1L, PP2CE	protein phosphatase 1L	http://www.genome.jp/dbget-bin/www_bget?ko:K17506	Q9S9Z7	1050	7.2e-113	Probable protein phosphatase 2C 10 OS=Arabidopsis thaliana GN=At1g34750 PE=2 SV=1	PF07228//PF00481	Stage II sporulation protein E (SpoIIE)//Protein phosphatase 2C	GO:0008152//GO:0006470	metabolic process//protein dephosphorylation	GO:0004721//GO:0003824	phosphoprotein phosphatase activity//catalytic activity	--	--	--	--	DOWN	#NAME?	3.8e-29	DOWN	#NAME?	5.62e-15	DOWN	-1.4353	0.0033171	blast,frame:2 start:218 end:1135	160.44	132.09	172.11	0	0	0	33.78
Cluster-35308.84210	5.95	1.02	0	3695	565368015	XP_006350649.1	2544	7.2e-285	PREDICTED: probable RNA helicase SDE3-like [Solanum tuberosum]	--	--	--	--	--	K18422	MOV10	helicase MOV-10	http://www.genome.jp/dbget-bin/www_bget?ko:K18422	Q8GYD9	2369	2e-265	Probable RNA helicase SDE3 OS=Arabidopsis thaliana GN=SDE3 PE=1 SV=1	PF08069//PF01443//PF04851//PF13361//PF02562//PF00580	Ribosomal S13/S15 N-terminal domain//Viral (Superfamily 1) RNA helicase//Type III restriction enzyme, res subunit//UvrD-like helicase C-terminal domain//PhoH-like protein//UvrD/REP helicase N-terminal domain	GO:0006412//GO:0042254	translation//ribosome biogenesis	GO:0016787//GO:0003677//GO:0003735//GO:0005524	hydrolase activity//DNA binding//structural constituent of ribosome//ATP binding	GO:0005840	ribosome	KOG1802	RNA helicase nonsense mRNA reducing factor (pNORF1)	DOWN	#NAME?	5.15e-42	DOWN	#NAME?	2.62e-13	DOWN	-2.3969	5.14e-09	blast,frame:2 start:311 end:3307	308.9	303.98	252.16	0	0	0	61.56
Cluster-35308.128795	39.56	9.38	0	2271	698583200	XP_009778034.1	1055	2e-112	PREDICTED: F-box/kelch-repeat protein SKIP11-like [Nicotiana sylvestris]>gi|698583203|ref|XP_009778035.1| PREDICTED: F-box/kelch-repeat protein SKIP11-like [Nicotiana sylvestris]	747053426	XM_011074574.1	103	5.67e-44	PREDICTED: Sesamum indicum ABC transporter B family member 25 (LOC105157991), mRNA	--	--	--	--	Q8L736	937	1.4e-99	F-box/kelch-repeat protein SKIP11 OS=Arabidopsis thaliana GN=SKIP11 PE=1 SV=2	PF07646//PF01344//PF06624//PF00664	Kelch motif//Kelch motif//Ribosome associated membrane protein RAMP4//ABC transporter transmembrane region	GO:0006810//GO:0055085	transport//transmembrane transport	GO:0005515//GO:0005524//GO:0042626	protein binding//ATP binding//ATPase activity, coupled to transmembrane movement of substances	GO:0016021//GO:0005783	integral component of membrane//endoplasmic reticulum	--	--	DOWN	#NAME?	2.94e-47	DOWN	#NAME?	4.23e-40	DOWN	-1.9086	6.11e-08	blast,frame:1 start:1219 end:2271	1021	1288.31	1048.08	0	0	0	263.54
Cluster-35308.160913	44	15.6	7.56	825	460380941	XP_004236211.1	686	4.5e-70	PREDICTED: iron-sulfur cluster assembly protein 1-like [Solanum lycopersicum]	565387432	XM_006359442.1	184	1.88e-89	PREDICTED: Solanum tuberosum iron-sulfur cluster assembly protein 1-like (LOC102582012), mRNA	--	--	--	--	O49627	624	9.7e-64	Iron-sulfur cluster assembly protein 1 OS=Arabidopsis thaliana GN=ISU1 PE=2 SV=1	PF01592	NifU-like N terminal domain	GO:0016226	iron-sulfur cluster assembly	GO:0005506//GO:0051536	iron ion binding//iron-sulfur cluster binding	--	--	KOG3361	Iron binding protein involved in Fe-S cluster formation	DOWN	-2.5312	1.24e-10	DOWN	-1.2279	0.0048387	DOWN	-1.34	0.0015649	blast,frame:3 start:3 end:497	395.29	340.16	304.82	61.43	48.87	67.72	97.05
Cluster-35308.175440	7.91	2.23	0.64	2181	460374767	XP_004233181.1	975	3.6e-103	PREDICTED: cation/calcium exchanger 4-like [Solanum lycopersicum]	--	--	--	--	--	K13754	SLC24A6, NCKX6	solute carrier family 24 (sodium/potassium/calcium exchanger), member 6	http://www.genome.jp/dbget-bin/www_bget?ko:K13754	Q9SYG9	835	8.7e-88	Cation/calcium exchanger 4 OS=Arabidopsis thaliana GN=CCX4 PE=2 SV=1	PF03699//PF01699	Uncharacterised protein family (UPF0182)//Sodium/calcium exchanger protein	GO:0055085	transmembrane transport	--	--	GO:0016021	integral component of membrane	KOG2399	K+-dependent Na+:Ca2+ antiporter	DOWN	-3.6338	1.69e-15	DOWN	-2.0191	0.00052085	DOWN	-1.652	0.00011112	blast,frame:2 start:107 end:1735|blast,frame:3 start:1575 end:2093	221.5	212.17	207.84	20.52	6.09	24.4	52.31
Cluster-35308.165397	4.23	0.49	0	1871	747094599	XP_011095143.1	1219	1.6e-131	PREDICTED: probably inactive leucine-rich repeat receptor-like protein kinase At3g28040 [Sesamum indicum]	--	--	--	--	--	--	--	--	--	Q9LZV7	1047	2e-112	Leucine-rich repeat receptor-like protein kinase PXC2 OS=Arabidopsis thaliana GN=PXC2 PE=2 SV=1	PF13855//PF04498//PF00560	Leucine rich repeat//Poxvirus nucleic acid binding protein VP8/L4R//Leucine Rich Repeat	--	--	GO:0005515//GO:0005198	protein binding//structural molecule activity	GO:0019028	viral capsid	--	--	DOWN	#NAME?	4.52e-21	DOWN	#NAME?	0.035551	DOWN	-2.9015	1.97e-07	blast,frame:1 start:1531 end:1854	89.06	99.67	98.7	0	0	0	1.57
Cluster-35308.52684	30.99	2.58	0.96	1512	568845304	XP_006476516.1	573	1e-56	PREDICTED: homeobox protein BEL1 homolog [Citrus sinensis]	697191215	XM_009606381.1	163	1.66e-77	PREDICTED: Nicotiana tomentosiformis homeobox protein BEL1 homolog (LOC104099401), transcript variant X3, mRNA	--	--	--	--	Q38897	409	1.5e-38	Homeobox protein BEL1 homolog OS=Arabidopsis thaliana GN=BEL1 PE=1 SV=2	PF01017	STAT protein, all-alpha domain	GO:0006355//GO:0007165	regulation of transcription, DNA-templated//signal transduction	GO:0003700//GO:0004871	transcription factor activity, sequence-specific DNA binding//signal transducer activity	GO:0005667	transcription factor complex	--	--	DOWN	-4.942	8.55e-32	DOWN	-1.5854	0.021929	DOWN	-3.3954	2.15e-18	estscan,start:653 end:1512	573.03	532.86	528.43	24.91	19.96	6.53	53.72
Cluster-35308.52683	88.31	16.11	3.38	999	359474075	XP_002279230.2	308	3.7e-26	PREDICTED: homeobox protein BEL1 homolog [Vitis vinifera]	565354078	XM_006343883.1	51	1.97e-15	PREDICTED: Solanum tuberosum BEL1-related homeotic protein 14 (BEL14), mRNA	--	--	--	--	Q38897	160	7.5e-10	Homeobox protein BEL1 homolog OS=Arabidopsis thaliana GN=BEL1 PE=1 SV=2	--	--	--	--	--	--	--	--	--	--	DOWN	-4.6605	6.37e-33	DOWN	-2.4366	7.54e-08	DOWN	-2.261	1.97e-10	estscan,start:999 end:446; minus strand	909	867	962	33	52	21	197
Cluster-35308.52681	89.85	16.05	3.66	415	641857564	KDO76309.1	653	1.5e-66	hypothetical protein CISIN_1g005058mg [Citrus sinensis]>gi|641857565|gb|KDO76310.1| hypothetical protein CISIN_1g005058mg [Citrus sinensis]	659073908	XM_008439096.1	156	3.34e-74	PREDICTED: Cucumis melo homeobox protein BEL1 homolog (LOC103482774), mRNA	--	--	--	--	Q38897	536	7.8e-54	Homeobox protein BEL1 homolog OS=Arabidopsis thaliana GN=BEL1 PE=1 SV=2	PF00046//PF05920	Homeobox domain//Homeobox KN domain	GO:0006355	regulation of transcription, DNA-templated	GO:0003677	DNA binding	--	--	--	--	DOWN	-4.5247	2.31e-19	DOWN	-2.3825	0.0015355	DOWN	-2.1795	5.18e-07	estscan,start:415 end:1; minus strand	205.83	170.82	187.77	7.9	11.66	4	42.53
Cluster-35308.139318	110.16	35.24	15.89	414	27436243	AAO13347.1	555	3.5e-55	phenylalanine ammonia-lyase2 [Lactuca sativa]	334724665	JF806362.1	176	2.54e-85	Chrysanthemum x morifolium phenylalanine ammonia lyase (PAL) mRNA, complete cds	K10775	E4.3.1.24	phenylalanine ammonia-lyase	http://www.genome.jp/dbget-bin/www_bget?ko:K10775	O64963	527	8.6e-53	Phenylalanine ammonia-lyase 1 OS=Prunus avium GN=PAL1 PE=2 SV=1	--	--	--	--	--	--	--	--	--	--	DOWN	-2.778	5.47e-09	DOWN	-1.4145	0.0055137	DOWN	-1.4013	0.001635	estscan,start:34 end:414	171.68	263.41	253.5	39.92	29.26	29.87	63
Cluster-35308.7494	23.01	4.69	0.47	738	645274153	XP_008242208.1	392	4.9e-36	PREDICTED: protein ELF4-LIKE 3 [Prunus mume]	--	--	--	--	--	--	--	--	--	Q8S8F5	367	5.5e-34	Protein ELF4-LIKE 3 OS=Arabidopsis thaliana GN=EFL3 PE=3 SV=1	--	--	--	--	--	--	--	--	--	--	DOWN	-5.652	1.04e-21	DOWN	-3.604	2.78e-05	DOWN	-2.0856	5.39e-06	blast,frame:2 start:137 end:499	140.78	162.92	155.28	3.76	2.13	3.34	31.13
Cluster-35308.24539	13.66	2.25	0	625	--	--	--	--	--	--	--	--	--	--	--	--	--	--	--	--	--	--	--	--	--	--	--	--	--	--	--	--	DOWN	#NAME?	2.68e-16	DOWN	#NAME?	0.00080466	DOWN	-2.3784	0.00012254	estscan,start:625 end:183; minus strand	68.15	57.49	81.96	0	0	0	3.57
Cluster-35308.136579	36.55	8.11	2.51	883	697181992	XP_009599993.1	701	8.7e-72	PREDICTED: WAT1-related protein At3g28050-like [Nicotiana tomentosiformis]	--	--	--	--	--	--	--	--	--	Q9FL08	447	3.5e-43	WAT1-related protein At5g40240 OS=Arabidopsis thaliana GN=At5g40240 PE=2 SV=1	PF08449//PF00892	UAA transporter family//EamA-like transporter family	GO:0055085	transmembrane transport	--	--	GO:0016021//GO:0016020	integral component of membrane//membrane	--	--	DOWN	-3.8641	1.62e-19	DOWN	-1.9144	0.00047181	DOWN	-1.9843	5.7e-07	blast,frame:-1 start:775 end:86	337.98	332.22	283.52	19.13	23.32	23.11	74.89
Cluster-35308.98134	107.67	24.25	10.03	1516	566179360	XP_002310485.2	1809	5e-200	hypothetical protein POPTR_0007s03190g [Populus trichocarpa]>gi|550334025|gb|EEE90935.2| hypothetical protein POPTR_0007s03190g [Populus trichocarpa]	292786879	AK338667.1	382	0	Lotus japonicus cDNA, clone: LjFL2-036-CG10, HTC	K01431	UPB1	beta-ureidopropionase	http://www.genome.jp/dbget-bin/www_bget?ko:K01431	Q8H183	1683	2.8e-186	Beta-ureidopropionase OS=Arabidopsis thaliana GN=PYD3 PE=1 SV=1	PF00795	Carbon-nitrogen hydrolase	GO:0006807	nitrogen compound metabolic process	GO:0016810	hydrolase activity, acting on carbon-nitrogen (but not peptide) bonds	--	--	KOG0808	Carbon-nitrogen hydrolase	DOWN	-3.4099	5.36e-11	DOWN	-1.4524	2.61e-05	DOWN	-1.9937	5.21e-06	blast,frame:3 start:27 end:1277	2440.84	1780.84	1484	186.63	167.5	176.87	426.91
Cluster-35308.114123	54.58	25.42	14.98	2330	661898418	CDO98385.1	2043	5.6e-227	unnamed protein product [Coffea canephora]	731426557	XM_002280946.3	564	0	PREDICTED: Vitis vinifera eukaryotic peptide chain release factor GTP-binding subunit ERF3A (LOC100249117), mRNA	K03267	ERF3, GSPT	peptide chain release factor subunit 3	http://www.genome.jp/dbget-bin/www_bget?ko:K03267	Q8R050	1338	4.4e-146	Eukaryotic peptide chain release factor GTP-binding subunit ERF3A OS=Mus musculus GN=Gspt1 PE=1 SV=2	PF03144//PF00503//PF01926	Elongation factor Tu domain 2//G-protein alpha subunit//50S ribosome-binding GTPase	GO:0007186//GO:0007165	G-protein coupled receptor signaling pathway//signal transduction	GO:0005525//GO:0031683//GO:0003924//GO:0019001//GO:0004871	GTP binding//G-protein beta/gamma-subunit complex binding//GTPase activity//guanyl nucleotide binding//signal transducer activity	--	--	KOG0459	Polypeptide release factor 3	DOWN	-1.8367	8.61e-08	DOWN	-0.91784	0.0064073	DOWN	-0.95584	0.016168	blast,frame:2 start:53 end:1669	1470.46	1611.79	1682.28	404.21	501.86	407.14	569.06
Cluster-35308.115157	43.69	5.4	0.09	650	567859900	XP_006422604.1	531	3.3e-52	hypothetical protein CICLE_v10029311mg [Citrus clementina]>gi|568866818|ref|XP_006486745.1| PREDICTED: rac-like GTP-binding protein ARAC3-like [Citrus sinensis]>gi|557524538|gb|ESR35844.1| hypothetical protein CICLE_v10029311mg [Citrus clementina]>gi|641849187|gb|KDO68062.1| hypothetical protein CISIN_1g029144mg [Citrus sinensis]	731382888	XM_002278559.3	216	2.38e-107	PREDICTED: Vitis vinifera rac-like GTP-binding protein RAC1 (LOC100253703), mRNA	K04392	RAC1	Ras-related C3 botulinum toxin substrate 1	http://www.genome.jp/dbget-bin/www_bget?ko:K04392	O04369	525	2.3e-52	Rac-like GTP-binding protein RAC1 OS=Lotus japonicus GN=RAC1 PE=2 SV=1	--	--	--	--	--	--	--	--	--	--	DOWN	-8.4078	5.03e-35	DOWN	-5.6453	1.67e-07	DOWN	-2.8121	9.74e-11	estscan,start:650 end:182; minus strand	216.5	221.43	271.78	1.52	0	0	33.53
Cluster-35308.157394	21.85	2.95	0	1167	27804371	AAO22987.1	1289	7.6e-140	MADS-box transcription factor CDM104 [Chrysanthemum x morifolium]	27804370	AY173062.1	894	0	Chrysanthemum x morifolium MADS-box transcription factor CDM104 (cdm104) mRNA, complete cds	K09264	K09264	MADS-box transcription factor, plant	http://www.genome.jp/dbget-bin/www_bget?ko:K09264	Q6EU39	756	6.8e-79	MADS-box transcription factor 6 OS=Oryza sativa subsp. japonica GN=MADS6 PE=1 SV=1	PF01486//PF00319	K-box region//SRF-type transcription factor (DNA-binding and dimerisation domain)	GO:0006355	regulation of transcription, DNA-templated	GO:0003700//GO:0003677//GO:0046983	transcription factor activity, sequence-specific DNA binding//DNA binding//protein dimerization activity	GO:0005634//GO:0005667	nucleus//transcription factor complex	--	--	DOWN	#NAME?	4.77e-41	DOWN	#NAME?	3.41e-11	DOWN	-2.7234	9.66e-11	blast,frame:2 start:344 end:1102	301.52	225.88	305.5	0	0	0	37.5
Cluster-35308.157393	50.67	23.46	9.11	1514	727694805	AIY60738.1	1072	1.4e-114	rhomboid protein Lacsa33473 [Lactuca sativa]	727694909	KM823909.1	117	6.18e-52	Pinellia ternata rhomboid protein Pintu13861 mRNA, partial cds	--	--	--	--	Q9LYP1	813	2.2e-85	RHOMBOID-like protein 3 OS=Arabidopsis thaliana GN=RBL3 PE=2 SV=1	PF05393//PF02706//PF01694	Human adenovirus early E3A glycoprotein//Chain length determinant protein//Rhomboid family	GO:0009103	lipopolysaccharide biosynthetic process	GO:0004252	serine-type endopeptidase activity	GO:0016020//GO:0016021	membrane//integral component of membrane	--	--	DOWN	-2.4655	2.83e-05	DOWN	-1.5209	7.16e-06	DOWN	-0.9803	0.046449	blast,frame:2 start:89 end:1090	921.49	1084.7	672.35	220.28	149.13	114.7	367.49
Cluster-35308.128915	677.46	253.64	171.21	540	697160600	XP_009589074.1	493	7e-48	PREDICTED: ubiquitin-conjugating enzyme E2-17 kDa [Nicotiana tomentosiformis]>gi|698484333|ref|XP_009788975.1| PREDICTED: ubiquitin-conjugating enzyme E2-17 kDa [Nicotiana sylvestris]>gi|698484335|ref|XP_009788976.1| PREDICTED: ubiquitin-conjugating enzyme E2-17 kDa [Nicotiana sylvestris]	565353974	XM_006343832.1	162	2.04e-77	PREDICTED: Solanum tuberosum SUMO-conjugating enzyme UBC9-like (LOC102599342), mRNA	K06689	UBE2D_E, UBC4, UBC5	ubiquitin-conjugating enzyme E2 D/E	http://www.genome.jp/dbget-bin/www_bget?ko:K06689	P35135	490	2.2e-48	Ubiquitin-conjugating enzyme E2-17 kDa OS=Solanum lycopersicum PE=2 SV=1	--	--	--	--	--	--	--	--	KOG0417	Ubiquitin-protein ligase	DOWN	-1.9493	7.76e-09	DOWN	-0.8015	0.033213	DOWN	-1.1846	0.0007462	blast,frame:2 start:2 end:277	2716	2684	2429	780	754	464	1003
Cluster-35308.126957	20.95	8.23	3.45	1820	255568950	XP_002525445.1	1821	2.4e-201	Glucan endo-1,3-beta-glucosidase precursor, putative [Ricinus communis]>gi|223535258|gb|EEF36935.1| Glucan endo-1,3-beta-glucosidase precursor, putative [Ricinus communis]	--	--	--	--	--	--	--	--	--	Q6NKW9	1743	3.8e-193	Glucan endo-1,3-beta-glucosidase 8 OS=Arabidopsis thaliana GN=At1g64760 PE=1 SV=2	PF00332	Glycosyl hydrolases family 17	GO:0005985//GO:0005982//GO:0005975	sucrose metabolic process//starch metabolic process//carbohydrate metabolic process	GO:0004553//GO:0042973//GO:0043169	hydrolase activity, hydrolyzing O-glycosyl compounds//glucan endo-1,3-beta-D-glucosidase activity//cation binding	--	--	--	--	DOWN	-2.6019	1.89e-05	DOWN	-1.4358	0.00046091	DOWN	-1.2002	0.019684	blast,frame:1 start:160 end:1629	585.64	483.21	312.3	75.24	75.13	76.95	193.8
Cluster-35308.83738	16.68	7.51	4.33	1549	565390085	XP_006360777.1	1487	1.1e-162	PREDICTED: folate-biopterin transporter 1, chloroplastic-like [Solanum tuberosum]	568872516	XM_006489351.1	505	0	PREDICTED: Citrus sinensis folate-biopterin transporter 1, chloroplastic-like (LOC102611726), mRNA	--	--	--	--	Q9SKZ5	1424	3.1e-156	Folate-biopterin transporter 1, chloroplastic OS=Arabidopsis thaliana GN=At2g32040 PE=1 SV=2	PF03092//PF07690	BT1 family//Major Facilitator Superfamily	GO:0006810//GO:0055085	transport//transmembrane transport	--	--	GO:0016021	integral component of membrane	--	--	DOWN	-1.9111	1.28e-06	DOWN	-0.97085	0.041449	DOWN	-0.97832	0.020663	estscan,start:1549 end:158; minus strand	300.26	293.39	311.61	91.14	82.16	63.33	140.69
Cluster-35308.72538	15.04	3.29	0.61	1206	698484651	XP_009789126.1	1081	1e-115	PREDICTED: zinc finger AN1 and C2H2 domain-containing stress-associated protein 13-like [Nicotiana sylvestris]	--	--	--	--	--	--	--	--	--	Q0D5B9	873	1.9e-92	Zinc finger AN1 and C2H2 domain-containing stress-associated protein 16 OS=Oryza sativa subsp. japonica GN=SAP16 PE=2 SV=2	PF00096//PF13912//PF01428	Zinc finger, C2H2 type//C2H2-type zinc finger//AN1-like Zinc finger	--	--	GO:0046872//GO:0008270	metal ion binding//zinc ion binding	--	--	KOG3183	Predicted Zn-finger protein	DOWN	-4.6195	2.39e-20	DOWN	-2.6242	0.00012847	DOWN	-2.032	3.21e-06	blast,frame:-2 start:1205 end:246	209.31	205	184	9.3	9.43	5.88	44.32
Cluster-35308.134977	166.12	28.62	12.57	556	743881589	XP_011036513.1	485	6.1e-47	PREDICTED: dnaJ protein homolog XDJ1-like isoform X2 [Populus euphratica]	388510331	BT143438.1	109	6.11e-48	Medicago truncatula clone JCVI-FLMt-14A21 unknown mRNA	K09512	DNAJB6	DnaJ homolog subfamily B member 6	http://www.genome.jp/dbget-bin/www_bget?ko:K09512	Q7Z6W7	186	4e-13	DnaJ homolog subfamily B member 7 OS=Homo sapiens GN=DNAJB7 PE=2 SV=2	--	--	--	--	--	--	--	--	KOG0714	Molecular chaperone (DnaJ superfamily)	DOWN	-3.6769	2.88e-22	DOWN	-1.3809	0.0016175	DOWN	-2.3363	4.88e-10	estscan,start:184 end:556	813.69	556.15	665.9	65.41	56.94	33.08	97.49
Cluster-35308.76160	30.68	7.83	2.38	667	21327035	AAM48132.1	289	3.9e-24	putative protein kinase [Saussurea medusa]	--	--	--	--	--	--	--	--	--	--	--	--	--	PF03647	Transmembrane proteins 14C	--	--	--	--	GO:0016020	membrane	--	--	DOWN	-3.6409	3.21e-14	DOWN	-1.9008	0.0038373	DOWN	-1.7775	7.99e-05	blast,frame:2 start:26 end:589	171.1	177.56	171.18	16.16	15.56	9.02	41.18
Cluster-35308.79998	5.14	1.07	0	896	567146530	XP_006415539.1	466	1.6e-44	hypothetical protein EUTSA_v10006931mg [Eutrema salsugineum]>gi|557093310|gb|ESQ33892.1| hypothetical protein EUTSA_v10006931mg [Eutrema salsugineum]	--	--	--	--	--	K01880	GARS, glyS1	glycyl-tRNA synthetase	http://www.genome.jp/dbget-bin/www_bget?ko:K01880	O23627	438	3.9e-42	Glycine--tRNA ligase, mitochondrial 1 OS=Arabidopsis thaliana GN=At1g29880 PE=1 SV=1	PF00434//PF09223	Glycoprotein VP7//ZinT (YodA) periplasmic lipocalin-like zinc-recruitment	--	--	GO:0008270	zinc ion binding	GO:0019028	viral capsid	KOG2298	Glycyl-tRNA synthetase and related class II tRNA synthetase	DOWN	#NAME?	1.31e-11	DOWN	#NAME?	0.0040716	DOWN	-2.0354	0.0031537	estscan,start:27 end:896	45	37	55	0	0	0	10
Cluster-35308.87903	5.86	1.7	0.03	1030	641841100	KDO60014.1	185	6.9e-12	hypothetical protein CISIN_1g028549mg [Citrus sinensis]	698587472	XM_009780895.1	51	2.04e-15	PREDICTED: Nicotiana sylvestris remorin-like (LOC104228430), mRNA	--	--	--	--	P93788	168	9.1e-11	Remorin OS=Solanum tuberosum PE=1 SV=1	--	--	--	--	--	--	--	--	--	--	DOWN	-7.4796	2.19e-09	DOWN	-5.924	5.2e-05	DOWN	-1.6085	0.023366	blast,frame:-2 start:447 end:217	36.18	55.72	97.12	1	0	0	16.14
Cluster-35308.141420	118.24	18.6	9.62	2063	596020085	XP_007218933.1	2364	3e-264	hypothetical protein PRUPE_ppa003358mg [Prunus persica]>gi|462415395|gb|EMJ20132.1| hypothetical protein PRUPE_ppa003358mg [Prunus persica]	--	--	--	--	--	K06901	pbuG	putative MFS transporter, AGZA family, xanthine/uracil permease	http://www.genome.jp/dbget-bin/www_bget?ko:K06901	Q9SRK7	2251	5.3e-252	Adenine/guanine permease AZG1 OS=Arabidopsis thaliana GN=AZG1 PE=2 SV=1	PF00860	Permease family	GO:0006810//GO:0055085	transport//transmembrane transport	GO:0005215	transporter activity	GO:0016020	membrane	--	--	DOWN	-3.5943	2.4e-13	DOWN	-1.1114	0.0017323	DOWN	-2.5192	1.47e-09	blast,frame:-2 start:1951 end:149	3308.78	3298.69	2398.31	318.18	277.66	143.23	451.89
Cluster-35308.53627	17.17	4.17	1.24	1397	661893591	CDP03400.1	950	1.8e-100	unnamed protein product [Coffea canephora]	567918003	XM_006450945.1	295	6.39e-151	Citrus clementina hypothetical protein (CICLE_v10008976mg) mRNA, complete cds	--	--	--	--	--	--	--	--	PF02011//PF12906	Glycosyl hydrolase family 48//RING-variant domain	GO:0005975//GO:0005985//GO:0030245//GO:0005982	carbohydrate metabolic process//sucrose metabolic process//cellulose catabolic process//starch metabolic process	GO:0008270//GO:0004553//GO:0008810	zinc ion binding//hydrolase activity, hydrolyzing O-glycosyl compounds//cellulase activity	--	--	KOG1609	Protein involved in mRNA turnover and stability	DOWN	-3.7579	6.89e-18	DOWN	-1.903	0.00058632	DOWN	-1.8922	4.57e-06	blast,frame:3 start:96 end:1055	279.75	294.19	248.02	25.2	21.73	12.75	74.96
Cluster-35308.143875	31.19	13.19	7.73	1010	657961552	XP_008372369.1	624	8.5e-63	PREDICTED: rho GDP-dissociation inhibitor 1-like [Malus domestica]>gi|658041245|ref|XP_008356236.1| PREDICTED: rho GDP-dissociation inhibitor 1-like [Malus domestica]	255571247	XM_002526528.1	144	4e-67	Ricinus communis Rho GDP-dissociation inhibitor, putative, mRNA	K12462	ARHGDI, RHOGDI	Rho GDP-dissociation inhibitor	http://www.genome.jp/dbget-bin/www_bget?ko:K12462	Q9SFC6	408	1.3e-38	Rho GDP-dissociation inhibitor 1 OS=Arabidopsis thaliana GN=GDI1 PE=1 SV=1	PF02115	RHO protein GDP dissociation inhibitor	--	--	GO:0005094	Rho GDP-dissociation inhibitor activity	GO:0005737	cytoplasm	KOG3205	Rho GDP-dissociation inhibitor	DOWN	-1.9875	3.48e-07	DOWN	-0.9331	0.033202	DOWN	-1.0934	0.013382	blast,frame:2 start:167 end:889	371.28	298.81	312.09	97.3	70.92	75.28	112.64
Cluster-35308.84306	56.93	18.09	8.62	753	657388312	KEH30262.1	413	1.8e-38	transcription factor jumonji (JmjC) domain protein [Medicago truncatula]	703082581	XM_010093688.1	89	1.1e-36	Morus notabilis Lysine-specific demethylase 8 partial mRNA	K10277	KDM8, JMJD5	lysine-specific demethylase 8	http://www.genome.jp/dbget-bin/www_bget?ko:K10277	Q8RWR1	375	6.6e-35	Putative lysine-specific demethylase JMJD5 OS=Arabidopsis thaliana GN=JMJD5 PE=2 SV=1	--	--	--	--	--	--	--	--	--	--	DOWN	-2.6818	1.09e-08	DOWN	-1.2463	0.005296	DOWN	-1.4713	0.00022231	blast,frame:-3 start:514 end:5	506.64	341.17	324.87	45.68	89.12	44.7	111.79
Cluster-35308.127818	376.4	61.98	41.22	1763	658002348	XP_008393660.1	1457	3.8e-159	PREDICTED: vacuolar-processing enzyme [Malus domestica]>gi|658050486|ref|XP_008360960.1| PREDICTED: vacuolar-processing enzyme-like [Malus domestica]	698531456	XM_009764254.1	270	6.41e-137	PREDICTED: Nicotiana sylvestris vacuolar-processing enzyme-like (LOC104214567), mRNA	K01369	LGMN	legumain	http://www.genome.jp/dbget-bin/www_bget?ko:K01369	Q39119	1411	1.1e-154	Vacuolar-processing enzyme gamma-isozyme OS=Arabidopsis thaliana GN=At4g32940 PE=2 SV=2	PF01650//PF06221	Peptidase C13 family//Putative zinc finger motif, C2HC5-type	GO:0006508//GO:0006355	proteolysis//regulation of transcription, DNA-templated	GO:0008233//GO:0008270	peptidase activity//zinc ion binding	GO:0005634	nucleus	KOG1349	Gpi-anchor transamidase	DOWN	-3.168	1.65e-14	DOWN	-0.74438	0.031333	DOWN	-2.4601	2.42e-11	blast,frame:-1 start:1532 end:342|blast,frame:-2 start:1762 end:1451	9245.42	8096.75	6537.44	997.16	962.33	669	1067.68
Cluster-35308.128599	156.93	73.7	43.08	586	225466190	XP_002264628.1	668	3.9e-68	PREDICTED: uncharacterized protein LOC100251247 [Vitis vinifera]	--	--	--	--	--	--	--	--	--	--	--	--	--	--	--	--	--	--	--	--	--	--	--	DOWN	-1.8424	3.08e-07	DOWN	-0.99895	0.0083216	DOWN	-0.87966	0.029491	blast,frame:-1 start:538 end:2	725.06	737	657.36	208	203.91	172.28	281.1
Cluster-35308.96586	6.19	1.83	0.07	755	332371920	BAK22410.1	494	7.5e-48	NAD kinase [Nicotiana benthamiana]	--	--	--	--	--	K00858	ppnK, NADK	NAD+ kinase	http://www.genome.jp/dbget-bin/www_bget?ko:K00858	Q60E60	440	1.9e-42	Putative NAD kinase 3 OS=Oryza sativa subsp. japonica GN=Os05g0388400 PE=3 SV=2	PF01513	ATP-NAD kinase	GO:0046497//GO:0006769//GO:0008152//GO:0006741	nicotinate nucleotide metabolic process//nicotinamide metabolic process//metabolic process//NADP biosynthetic process	GO:0003951	NAD+ kinase activity	--	--	KOG2178	Predicted sugar kinase	DOWN	-6.9952	5.6e-10	DOWN	-5.4422	0.0018111	DOWN	-1.5857	0.038477	estscan,start:755 end:459; minus strand	39.43	37.91	50.72	0	0	1.35	5.74
Cluster-35308.114617	285	44.22	17.12	779	658051065	XP_008361257.1	407	9.5e-38	PREDICTED: uncharacterized protein LOC103424953 [Malus domestica]	723747468	XM_004251550.2	41	5.52e-10	PREDICTED: Solanum lycopersicum uncharacterized LOC101246994 (LOC101246994), mRNA	--	--	--	--	--	--	--	--	--	--	--	--	--	--	--	--	--	--	DOWN	-4.05	2.17e-29	DOWN	-1.5957	1.13e-05	DOWN	-2.4894	6.89e-13	blast,frame:2 start:50 end:556	2056.62	2187.16	1935.92	118.29	108.89	142.59	305.2
Cluster-35308.116458	406.8	53.02	34.63	1913	225001452	ACN78586.1	1772	1.2e-195	4-hydroxyphenylpyruvate dioxygenase [Lactuca sativa]	255558689	XM_002520323.1	309	1.45e-158	Ricinus communis 4-hydroxyphenylpyruvate dioxygenase, putative, mRNA	K00457	HPD, hppD	4-hydroxyphenylpyruvate dioxygenase	http://www.genome.jp/dbget-bin/www_bget?ko:K00457	O23920	1600	1.5e-176	4-hydroxyphenylpyruvate dioxygenase OS=Daucus carota PE=2 SV=1	PF02035//PF00980	Coagulin//Rotavirus major capsid protein VP6	GO:0042381	hemolymph coagulation	GO:0005198	structural molecule activity	GO:0019028//GO:0005576	viral capsid//extracellular region	KOG0638	4-hydroxyphenylpyruvate dioxygenase	DOWN	-3.5516	5.65e-14	DOWN	-0.80432	0.028314	DOWN	-2.7812	1.87e-11	blast,frame:3 start:171 end:1658	9824.8	10677.8	7880.77	757	813	844	1131
Cluster-35308.126211	13.3	2.96	0	569	225448349	XP_002267177.1	374	4.6e-34	PREDICTED: quinone oxidoreductase-like protein 2 homolog [Vitis vinifera]>gi|297736646|emb|CBI25517.3| unnamed protein product [Vitis vinifera]	--	--	--	--	--	--	--	--	--	A7RK30	164	1.5e-10	Quinone oxidoreductase-like protein 2 homolog OS=Nematostella vectensis GN=v1g238856 PE=3 SV=1	--	--	--	--	GO:0005488	binding	--	--	--	--	DOWN	#NAME?	5.1e-14	DOWN	#NAME?	0.00042604	DOWN	-2.0139	0.0026283	blast,frame:2 start:2 end:310	53	63	54	0	0	0	11.26
Cluster-35308.66052	39.31	11.07	5.39	1349	590653858	XP_007033539.1	400	1.1e-36	RING/U-box superfamily protein isoform 1 [Theobroma cacao]>gi|508712568|gb|EOY04465.1| RING/U-box superfamily protein isoform 1 [Theobroma cacao]	--	--	--	--	--	K19040	ATL76S	E3 ubiquitin-protein ligase ATL10/75/76/77/78	http://www.genome.jp/dbget-bin/www_bget?ko:K19040	Q9FLC6	298	1e-25	RING-H2 finger protein ATL73 OS=Arabidopsis thaliana GN=ATL73 PE=2 SV=1	PF00097//PF00628//PF11789//PF12906//PF14634//PF12861//PF12678//PF13639//PF17123	Zinc finger, C3HC4 type (RING finger)//PHD-finger//Zinc-finger of the MIZ type in Nse subunit//RING-variant domain//zinc-RING finger domain//Anaphase-promoting complex subunit 11 RING-H2 finger//RING-H2 zinc finger//Ring finger domain//RING-like zinc finger	GO:0016567	protein ubiquitination	GO:0004842//GO:0046872//GO:0005515//GO:0008270	ubiquitin-protein transferase activity//metal ion binding//protein binding//zinc ion binding	GO:0005680	anaphase-promoting complex	--	--	DOWN	-2.8318	1.99e-14	DOWN	-1.2169	0.0044273	DOWN	-1.6528	7.48e-06	estscan,start:617 end:223; minus strand	673.68	596.99	531.96	113.01	87.84	48.5	169.96
Cluster-35308.160261	44.66	4.58	0.14	956	590683616	XP_007041638.1	767	2.1e-79	Flavin-dependent monooxygenase 1 [Theobroma cacao]>gi|508705573|gb|EOX97469.1| Flavin-dependent monooxygenase 1 [Theobroma cacao]	--	--	--	--	--	K00485	FMO	dimethylaniline monooxygenase (N-oxide forming)	http://www.genome.jp/dbget-bin/www_bget?ko:K00485	Q9LMA1	447	3.8e-43	Probable flavin-containing monooxygenase 1 OS=Arabidopsis thaliana GN=FMO1 PE=2 SV=1	PF07992//PF01266//PF00743	Pyridine nucleotide-disulphide oxidoreductase//FAD dependent oxidoreductase//Flavin-binding monooxygenase-like	GO:0055114	oxidation-reduction process	GO:0004499//GO:0050661//GO:0016491//GO:0050660	N,N-dimethylaniline monooxygenase activity//NADP binding//oxidoreductase activity//flavin adenine dinucleotide binding	--	--	KOG1399	Flavin-containing monooxygenase	DOWN	-8.3067	2.61e-46	DOWN	-5.2303	3.87e-10	DOWN	-3.1171	1.13e-14	estscan,start:336 end:956	491.2	395.29	417.36	2.03	2	0	29
Cluster-35308.126886	13.75	3.99	1.93	1818	661896909	CDP00098.1	1560	4.4e-171	unnamed protein product [Coffea canephora]	720027030	XM_010266143.1	315	6.38e-162	PREDICTED: Nelumbo nucifera uncharacterized LOC104602454 (LOC104602454), transcript variant X2, mRNA	K06941	rlmN	23S rRNA (adenine2503-C2)-methyltransferase	http://www.genome.jp/dbget-bin/www_bget?ko:K06941	B0C9F4	939	6.4e-100	Probable dual-specificity RNA methyltransferase RlmN OS=Acaryochloris marina (strain MBIC 11017) GN=rlmN PE=3 SV=1	PF01058//PF00730//PF04055	NADH ubiquinone oxidoreductase, 20 Kd subunit//HhH-GPD superfamily base excision DNA repair protein//Radical SAM superfamily	GO:0055114//GO:0006284	oxidation-reduction process//base-excision repair	GO:0051536//GO:0003824	iron-sulfur cluster binding//catalytic activity	--	--	--	--	DOWN	-2.8203	4.83e-12	DOWN	-1.2267	0.020154	DOWN	-1.6284	5.32e-05	blast,frame:-1 start:1818 end:445	338.27	316.53	249.03	40.17	51.81	35.38	97.17
Cluster-35308.172509	5.18	1.15	0.11	1502	225442563	XP_002279072.1	1392	1.1e-151	PREDICTED: peroxisome biogenesis protein 2 [Vitis vinifera]>gi|297743241|emb|CBI36108.3| unnamed protein product [Vitis vinifera]	571464434	XM_006582997.1	344	3.97e-178	PREDICTED: Glycine max peroxisome biogenesis protein 2-like (LOC100800681), transcript variant X5, mRNA	K06664	PEX2, PXMP3	peroxin-2	http://www.genome.jp/dbget-bin/www_bget?ko:K06664	Q9CA86	1257	7e-137	Peroxisome biogenesis protein 2 OS=Arabidopsis thaliana GN=PEX2 PE=1 SV=1	PF13639//PF14634//PF00097	Ring finger domain//zinc-RING finger domain//Zinc finger, C3HC4 type (RING finger)	--	--	GO:0005515//GO:0008270//GO:0046872	protein binding//zinc ion binding//metal ion binding	--	--	--	--	DOWN	-5.4614	3.48e-15	DOWN	-3.4871	0.001296	DOWN	-2.012	0.00028526	blast,frame:-2 start:1468 end:401	81.93	90.45	98.33	1.54	2.84	1.42	9.91
Cluster-35308.149153	71.88	35.72	14.16	1254	720050143	XP_010271671.1	967	1.8e-102	PREDICTED: unknown protein DS12 from 2D-PAGE of leaf, chloroplastic-like [Nelumbo nucifera]	255560330	XM_002521136.1	218	3.64e-108	Ricinus communis amino acid binding protein, putative, mRNA	--	--	--	--	Q9LZ23	881	2.3e-93	ACT domain-containing protein ACR12 OS=Arabidopsis thaliana GN=ACR12 PE=2 SV=1	PF01842//PF13291	ACT domain//ACT domain	GO:0008152	metabolic process	GO:0016597	amino acid binding	--	--	--	--	DOWN	-2.3173	4.09e-11	DOWN	-1.5295	1.16e-05	DOWN	-0.82405	0.030584	blast,frame:1 start:31 end:1038	1154.9	967.69	884.56	209.69	223.12	162.5	493.96
Cluster-35308.56472	65.38	3.43	0.31	1245	566188033	XP_002312905.2	1377	5e-150	cytochrome P450 family protein [Populus trichocarpa]>gi|550331742|gb|EEE86860.2| cytochrome P450 family protein [Populus trichocarpa]	--	--	--	--	--	--	--	--	--	Q9ZUX1	1200	2.4e-130	Cytochrome P450 94C1 OS=Arabidopsis thaliana GN=CYP94C1 PE=2 SV=1	PF00067	Cytochrome P450	GO:0055114	oxidation-reduction process	GO:0046872//GO:0016705//GO:0004497//GO:0020037//GO:0005506	metal ion binding//oxidoreductase activity, acting on paired donors, with incorporation or reduction of molecular oxygen//monooxygenase activity//heme binding//iron ion binding	--	--	--	--	DOWN	-7.7058	1.35e-08	DOWN	-3.6066	2.23e-07	DOWN	-4.134	0.000232	estscan,start:135 end:1245	570	1328	807	6	5	2	39
Cluster-35308.33967	39.61	5.15	1.06	753	802723922	XP_012085563.1	902	3.7e-95	PREDICTED: very-long-chain 3-oxoacyl-CoA reductase 1 [Jatropha curcas]>gi|643714058|gb|KDP26723.1| hypothetical protein JCGZ_17881 [Jatropha curcas]	698549248	XM_009770294.1	251	9.73e-127	PREDICTED: Nicotiana sylvestris very-long-chain 3-oxoacyl-CoA reductase 1 (LOC104219597), mRNA	K10251	HSD17B12, KAR, IFA38	17beta-estradiol 17-dehydrogenase / very-long-chain 3-oxoacyl-CoA reductase	http://www.genome.jp/dbget-bin/www_bget?ko:K10251	Q8L9C4	796	1e-83	Very-long-chain 3-oxoacyl-CoA reductase 1 OS=Arabidopsis thaliana GN=KCR1 PE=1 SV=1	PF00106//PF01370	short chain dehydrogenase//NAD dependent epimerase/dehydratase family	GO:0008152	metabolic process	GO:0050662//GO:0016491//GO:0003824	coenzyme binding//oxidoreductase activity//catalytic activity	--	--	KOG1014	17 beta-hydroxysteroid dehydrogenase type 3, HSD17B3	DOWN	-5.1943	6.28e-08	DOWN	-2.4694	0.0010746	DOWN	-2.7596	0.00049277	estscan,start:185 end:753	140.72	325.09	349.3	4	10.99	7.01	46.16
Cluster-35308.180304	2.72	0.69	0	1320	694377945	XP_009365242.1	1565	8.5e-172	PREDICTED: nudix hydrolase 3-like isoform X2 [Pyrus x bretschneideri]	694377944	XM_009366967.1	265	2.87e-134	PREDICTED: Pyrus x bretschneideri nudix hydrolase 3-like (LOC103955095), transcript variant X2, mRNA	--	--	--	--	Q8L831	1451	2e-159	Nudix hydrolase 3 OS=Arabidopsis thaliana GN=NUDT3 PE=1 SV=1	PF00293	NUDIX domain	--	--	GO:0016787	hydrolase activity	--	--	--	--	DOWN	#NAME?	2.19e-10	DOWN	#NAME?	0.037403	DOWN	-1.8355	0.025291	blast,frame:-3 start:1285 end:2	46.26	24.1	51	0	0	0	0
Cluster-35308.36114	5.79	0.9	0	928	--	--	--	--	--	--	--	--	--	--	--	--	--	--	--	--	--	--	--	--	--	--	--	--	--	--	--	--	DOWN	#NAME?	2.69e-13	DOWN	#NAME?	0.0070493	DOWN	-2.4133	0.00029427	estscan,start:928 end:772; minus strand	61.98	32.3	67.97	0	0	0	5.99
Cluster-35308.133392	49.26	10.65	4.68	2387	719994343	XP_010254148.1	1334	9.4e-145	PREDICTED: aldehyde dehydrogenase family 2 member C4-like [Nelumbo nucifera]	719994339	XM_010255845.1	255	1.9e-128	PREDICTED: Nelumbo nucifera aldehyde dehydrogenase family 2 member C4-like (LOC104595225), mRNA	K12355	REF1	coniferyl-aldehyde dehydrogenase	http://www.genome.jp/dbget-bin/www_bget?ko:K12355	Q56YU0	1207	7e-131	Aldehyde dehydrogenase family 2 member C4 OS=Arabidopsis thaliana GN=ALDH2C4 PE=1 SV=2	PF00171	Aldehyde dehydrogenase family	GO:0055114//GO:0008152	oxidation-reduction process//metabolic process	GO:0016491	oxidoreductase activity	--	--	KOG2450	Aldehyde dehydrogenase	DOWN	-3.3691	1.83e-21	DOWN	-1.323	0.00020335	DOWN	-2.0838	1.1e-08	blast,frame:1 start:982 end:2055	1565.47	1465.62	1393.51	150.98	151.77	119.2	228.24
Cluster-35308.124822	25.14	9.35	1.26	886	118201716	ABK79690.1	663	2.2e-67	hydroxycinnamoyl-CoA:quinate hydroxycinnamoyltransferase [Cynara cardunculus var. altilis]	--	--	--	--	--	K13065	E2.3.1.133, HCT	shikimate O-hydroxycinnamoyltransferase	http://www.genome.jp/dbget-bin/www_bget?ko:K13065	Q8GSM7	515	4.5e-51	Shikimate O-hydroxycinnamoyltransferase OS=Nicotiana tabacum GN=HST PE=1 SV=1	PF02458	Transferase family	--	--	GO:0016747	transferase activity, transferring acyl groups other than amino-acyl groups	--	--	--	--	DOWN	-4.3067	1.64e-19	DOWN	-3.0521	3.78e-06	DOWN	-1.2883	0.0055621	blast,frame:1 start:40 end:495	211.02	225.29	222.8	2.8	19.22	11.22	77.13
Cluster-35308.182152	11.81	4	0	2723	--	--	--	--	--	--	--	--	--	--	--	--	--	--	--	--	--	--	--	--	--	--	--	--	--	--	--	--	DOWN	#NAME?	6.54e-39	DOWN	#NAME?	2.29e-17	DOWN	-1.3871	0.00024081	estscan,start:1608 end:1257; minus strand	434.59	449.56	345.65	0	0	0	148.19
Cluster-35308.113428	6.87	0.87	0	3259	470101576	XP_004287246.1	2143	2e-238	PREDICTED: uncharacterized protein LOC101299611 [Fragaria vesca subsp. vesca]	702290742	XM_010048919.1	205	1.62e-100	PREDICTED: Eucalyptus grandis uncharacterized LOC104436180 (LOC104436180), transcript variant X2, mRNA	--	--	--	--	Q68F64	208	6.6e-15	Protein unc-45 homolog B OS=Xenopus laevis GN=unc45b PE=2 SV=1	PF00564//PF13371//PF00515//PF13414//PF02428//PF13174	PB1 domain//Tetratricopeptide repeat//Tetratricopeptide repeat//TPR repeat//Potato type II proteinase inhibitor family//Tetratricopeptide repeat	--	--	GO:0005515//GO:0004867	protein binding//serine-type endopeptidase inhibitor activity	--	--	KOG4151	Myosin assembly protein/sexual cycle protein and related proteins	DOWN	#NAME?	1.44e-12	DOWN	#NAME?	5.17e-11	DOWN	-2.798	0.0022691	blast,frame:1 start:490 end:2625	207.78	179.46	477.72	0	0	0	26.58
Cluster-35308.120556	28.84	2.79	0	2909	7025493	AAF35901.1	1096	4.5e-117	expansin 2 [Zinnia violacea]	566201424	XM_002319373.2	277	1.37e-140	Populus trichocarpa expansin S1 precursor family protein (POPTR_0013s15080g) mRNA, complete cds	--	--	--	--	O22874	963	1.7e-102	Expansin-A8 OS=Arabidopsis thaliana GN=EXPA8 PE=2 SV=1	--	--	--	--	--	--	--	--	--	--	DOWN	#NAME?	2.68e-09	DOWN	#NAME?	3.82e-09	DOWN	-3.2376	0.015137	blast,frame:-3 start:1122 end:331	1579.29	1349.03	319.57	0	0	0	148.15
Cluster-35308.151846	7.17	1.7	0.17	1974	590690133	XP_007043424.1	1637	5.7e-180	S-locus lectin protein kinase family protein isoform 1 [Theobroma cacao]>gi|508707359|gb|EOX99255.1| S-locus lectin protein kinase family protein isoform 1 [Theobroma cacao]	731355771	XM_010691013.1	90	8.28e-37	PREDICTED: Beta vulgaris subsp. vulgaris G-type lectin S-receptor-like serine/threonine-protein kinase At2g19130 (LOC104903040), mRNA	--	--	--	--	O64477	1380	5e-151	G-type lectin S-receptor-like serine/threonine-protein kinase At2g19130 OS=Arabidopsis thaliana GN=At2g19130 PE=2 SV=1	PF07714//PF00954//PF00069	Protein tyrosine kinase//S-locus glycoprotein domain//Protein kinase domain	GO:0006468//GO:0048544	protein phosphorylation//recognition of pollen	GO:0004672//GO:0005524	protein kinase activity//ATP binding	--	--	--	--	DOWN	-5.4152	2.94e-22	DOWN	-3.5082	2.41e-06	DOWN	-1.9415	2.82e-05	estscan,start:310 end:1974	163.73	163.11	190.96	1.02	5.06	6.07	40.12
Cluster-35308.6341	7.26	0.68	0.14	1923	694401907	XP_009375974.1	782	7.7e-81	PREDICTED: chitinase 2-like [Pyrus x bretschneideri]	--	--	--	--	--	--	--	--	--	Q7M443	673	4.7e-69	Chitinase 2 OS=Tulipa bakeri PE=1 SV=1	--	--	--	--	--	--	--	--	--	--	DOWN	-5.598	7.99e-23	DOWN	-2.3719	0.046343	DOWN	-3.2741	1.54e-11	estscan,start:712 end:1696	190	116.84	202	7	3	0	17
Cluster-35308.5696	4.47	1.27	0.07	1950	694375395	XP_009364393.1	1402	1e-152	PREDICTED: (R)-mandelonitrile lyase 2-like [Pyrus x bretschneideri]	--	--	--	--	--	K08248	E4.1.2.10	mandelonitrile lyase	http://www.genome.jp/dbget-bin/www_bget?ko:K08248	Q9SSM2	1300	9.4e-142	(R)-mandelonitrile lyase-like OS=Arabidopsis thaliana GN=At1g73050 PE=2 SV=1	PF07992//PF01266//PF05199//PF01494//PF00732	Pyridine nucleotide-disulphide oxidoreductase//FAD dependent oxidoreductase//GMC oxidoreductase//FAD binding domain//GMC oxidoreductase	GO:0055114	oxidation-reduction process	GO:0071949//GO:0016491//GO:0016614//GO:0050660	FAD binding//oxidoreductase activity//oxidoreductase activity, acting on CH-OH group of donors//flavin adenine dinucleotide binding	--	--	--	--	DOWN	-5.9844	2.17e-07	DOWN	-4.3514	4.23e-06	DOWN	-1.6676	0.030773	blast,frame:-1 start:1950 end:253	70	147	101	2	3	0	37
Cluster-35308.147310	62.58	4.13	0.86	1546	225435207	XP_002284871.1	1040	7.5e-111	PREDICTED: tetraspanin-3 [Vitis vinifera]	--	--	--	--	--	--	--	--	--	Q9M1E7	954	9.9e-102	Tetraspanin-3 OS=Arabidopsis thaliana GN=TET3 PE=2 SV=1	PF00335//PF01312//PF05478	Tetraspanin family//FlhB HrpN YscU SpaS Family//Prominin	GO:0009306	protein secretion	--	--	GO:0016021//GO:0016020	integral component of membrane//membrane	--	--	DOWN	-6.2191	3.08e-44	DOWN	-2.5127	3.91e-06	DOWN	-3.7423	1.25e-23	blast,frame:2 start:14 end:904	1391.58	951.47	1050.22	12.11	6.33	27.06	76.35
Cluster-35308.140865	103.81	42.18	23.53	996	568822780	XP_006465804.1	510	1.4e-49	PREDICTED: alanine aminotransferase 2, mitochondrial-like [Citrus sinensis]	--	--	--	--	--	K00814	GPT, ALT	alanine transaminase	http://www.genome.jp/dbget-bin/www_bget?ko:K00814	Q9LDV4	496	8.1e-49	Alanine aminotransferase 2, mitochondrial OS=Arabidopsis thaliana GN=ALAAT2 PE=2 SV=1	PF00155	Aminotransferase class I and II	GO:0009058	biosynthetic process	GO:0030170	pyridoxal phosphate binding	--	--	KOG0258	Alanine aminotransferase	DOWN	-2.1034	1.47e-09	DOWN	-1.0062	0.0037549	DOWN	-1.1357	0.0033969	blast,frame:3 start:51 end:476	1065.02	1022.4	1117.99	271.65	259.54	198.94	335.91
Cluster-35308.79961	23.08	3.12	0.84	1119	460397488	XP_004244299.1	884	6.7e-93	PREDICTED: mitogen-activated protein kinase 19 [Solanum lycopersicum]	349731360	FQ394482.1	258	1.89e-130	Vitis vinifera clone SS0AFA20YI04	--	--	--	--	Q9LUC3	858	9.6e-91	Mitogen-activated protein kinase 19 OS=Arabidopsis thaliana GN=MPK19 PE=2 SV=2	PF07714//PF00069//PF06293//PF00048	Protein tyrosine kinase//Protein kinase domain//Lipopolysaccharide kinase (Kdo/WaaP) family//Small cytokines (intecrine/chemokine), interleukin-8 like	GO:0006468//GO:0007165//GO:0006955//GO:0006935	protein phosphorylation//signal transduction//immune response//chemotaxis	GO:0004672//GO:0016773//GO:0005524//GO:0008009	protein kinase activity//phosphotransferase activity, alcohol group as acceptor//ATP binding//chemokine activity	GO:0005576//GO:0016020	extracellular region//membrane	--	--	DOWN	-4.7005	4.99e-24	DOWN	-2.0072	0.0040633	DOWN	-2.7353	1.63e-10	estscan,start:516 end:1119	294.42	239.48	299.06	14.64	12.77	3.45	29.54
Cluster-35308.153062	2.88	0.41	0.03	2181	359475039	XP_003631572.1	1544	3.8e-169	PREDICTED: putative amidase C869.01 [Vitis vinifera]	--	--	--	--	--	K01426	E3.5.1.4, amiE	amidase	http://www.genome.jp/dbget-bin/www_bget?ko:K01426	Q9URY4	615	2.8e-62	Putative amidase C869.01 OS=Schizosaccharomyces pombe (strain 972 / ATCC 24843) GN=SPAC869.01 PE=3 SV=1	--	--	--	--	--	--	--	--	KOG1211	Amidases	DOWN	-6.8239	6.15e-16	DOWN	-4.2212	0.029394	DOWN	-2.6504	1.34e-05	blast,frame:2 start:149 end:1711	92.99	74.64	65.98	2.12	0	0	1.75
Cluster-35308.108651	168.77	69.05	43.33	1949	567891961	XP_006438501.1	2341	1.3e-261	hypothetical protein CICLE_v10031248mg [Citrus clementina]>gi|568860515|ref|XP_006483762.1| PREDICTED: uncharacterized protein LOC102615522 [Citrus sinensis]>gi|557540697|gb|ESR51741.1| hypothetical protein CICLE_v10031248mg [Citrus clementina]	571433997	XM_003517817.2	485	0	PREDICTED: Glycine max uncharacterized LOC100805887 (LOC100805887), mRNA	--	--	--	--	--	--	--	--	--	--	--	--	--	--	--	--	--	--	DOWN	-1.9608	0.00015725	DOWN	-0.85554	0.015897	DOWN	-1.139	0.01247	blast,frame:1 start:112 end:1719	4243.33	4766.2	3029.76	1109.49	1031.44	953.6	1578.95
Cluster-35308.89940	72.96	22.1	0.75	1254	747067118	XP_011080262.1	387	3.2e-35	PREDICTED: zinc finger A20 and AN1 domain-containing stress-associated protein 5-like [Sesamum indicum]	--	--	--	--	--	--	--	--	--	Q9LHJ8	364	2.1e-33	Zinc finger A20 and AN1 domain-containing stress-associated protein 5 OS=Arabidopsis thaliana GN=SAP5 PE=2 SV=1	PF00096//PF01428	Zinc finger, C2H2 type//AN1-like Zinc finger	--	--	GO:0008270//GO:0046872	zinc ion binding//metal ion binding	--	--	KOG3173	Predicted Zn-finger protein	DOWN	-6.5715	5.93e-19	DOWN	-5.0648	2.47e-11	DOWN	-1.5419	0.0015665	blast,frame:3 start:63 end:593	1120.99	1179.7	752.33	14.78	7.53	9.36	292.16
Cluster-35308.155371	59.2	10.64	2.19	461	698518506	XP_009804120.1	651	2.9e-66	PREDICTED: trafficking protein particle complex subunit 6B isoform X1 [Nicotiana sylvestris]	568835504	XM_006471745.1	147	3.77e-69	PREDICTED: Citrus sinensis trafficking protein particle complex subunit 6B-like (LOC102629826), mRNA	--	--	--	--	Q32L78	246	3.7e-20	Trafficking protein particle complex subunit 6B OS=Bos taurus GN=TRAPPC6B PE=2 SV=1	--	--	--	--	--	--	--	--	KOG3316	Transport protein particle (TRAPP) complex subunit	DOWN	-4.6655	1.47e-18	DOWN	-2.4279	0.0023343	DOWN	-2.2733	1.56e-06	estscan,start:36 end:461	153.96	181.81	149.85	5.74	7.71	4.71	26.79
Cluster-35308.112802	280.34	102.72	39.61	1162	659131805	XP_008465865.1	504	8e-49	PREDICTED: remorin [Cucumis melo]	568874549	XM_006490315.1	112	2.84e-49	PREDICTED: Citrus sinensis remorin-like (LOC102607902), mRNA	--	--	--	--	Q9M2D8	422	3.6e-40	Uncharacterized protein At3g61260 OS=Arabidopsis thaliana GN=At3g61260 PE=1 SV=1	PF14735//PF07851//PF05529	HAUS augmin-like complex subunit 4//TMPIT-like protein//B-cell receptor-associated protein 31-like	GO:0006886//GO:0051225	intracellular protein transport//spindle assembly	--	--	GO:0070652//GO:0016021//GO:0005783	HAUS complex//integral component of membrane//endoplasmic reticulum	--	--	DOWN	-2.8067	9.95e-17	DOWN	-1.5845	0.0083646	DOWN	-1.2584	0.00019636	blast,frame:2 start:317 end:952	3705.39	3338.61	3583.91	428.44	484.23	584.23	1689.37
Cluster-35308.144654	175.3	32.88	0.17	564	225427800	XP_002270127.1	193	4.5e-13	PREDICTED: uncharacterized protein LOC100245319 [Vitis vinifera]	--	--	--	--	--	--	--	--	--	--	--	--	--	PF05680//PF08395	ATP synthase E chain//7tm Chemosensory receptor	GO:0015986//GO:0050909//GO:0015992	ATP synthesis coupled proton transport//sensory perception of taste//proton transport	GO:0015078	hydrogen ion transmembrane transporter activity	GO:0000276//GO:0016021	mitochondrial proton-transporting ATP synthase complex, coupling factor F(o)//integral component of membrane	--	--	DOWN	-10.105	1.6e-60	DOWN	-7.9075	1.87e-30	DOWN	-2.2284	2.81e-09	blast,frame:1 start:13 end:261	753.87	759.41	691.11	0	1.06	1.04	112.45
Cluster-35308.118033	214.69	13.3	3.59	410	743795877	XP_011003523.1	310	8.8e-27	PREDICTED: gamma-interferon-inducible lysosomal thiol reductase-like [Populus euphratica]	--	--	--	--	--	K08059	IFI30, GILT	interferon, gamma-inducible protein 30	http://www.genome.jp/dbget-bin/www_bget?ko:K08059	--	--	--	--	--	--	--	--	--	--	--	--	--	--	DOWN	-5.8628	6.05e-36	DOWN	-2.2138	0.0091285	DOWN	-3.6853	9.51e-20	blast,frame:2 start:23 end:409	426.14	382.83	501.29	5.14	9.76	7.07	31.54
Cluster-35308.131243	19.32	9.08	4.48	3051	747046226	XP_011098335.1	1327	7.8e-144	PREDICTED: uncharacterized WD repeat-containing protein C2A9.03-like isoform X1 [Sesamum indicum]	567120037	XM_006389966.1	87	5.99e-35	Eutrema salsugineum hypothetical protein (EUTSA_v10018538mg) mRNA, complete cds	--	--	--	--	Q9Y7K5	310	9.2e-27	Uncharacterized WD repeat-containing protein C2A9.03 OS=Schizosaccharomyces pombe (strain 972 / ATCC 24843) GN=SPBC2A9.03 PE=3 SV=2	PF00400	WD domain, G-beta repeat	--	--	GO:0005515	protein binding	--	--	KOG0266	WD40 repeat-containing protein	DOWN	-2.0504	5.96e-09	DOWN	-1.1851	0.0010388	DOWN	-0.90517	0.019663	estscan,start:1897 end:2844	849.85	502.44	922.12	125.89	231.82	172.28	320.15
Cluster-35308.129092	7.05	0.59	0	1156	75172585	Q9FV65.1	1165	1.8e-125	RecName: Full=Phosphoenolpyruvate carboxylase 2; Short=PEPC 2; Short=PEPCase 2; Short=ppcC [Flaveria trinervia]>gi|10443872|gb|AAG17619.1|AF248080_1 phosphoenolpyruvate carboxylase [Flaveria trinervia]	763096	Z48966.1	455	0	F.pringlei ppcA mRNA for phosphoenolpyruvate carboxylase	K01595	ppc	phosphoenolpyruvate carboxylase	http://www.genome.jp/dbget-bin/www_bget?ko:K01595	Q9FV65	1165	2.5e-126	Phosphoenolpyruvate carboxylase 2 OS=Flaveria trinervia GN=PPCC PE=1 SV=1	PF00311//PF01136	Phosphoenolpyruvate carboxylase//Peptidase family U32	GO:0015977//GO:0006094//GO:0019643//GO:0006099//GO:0006508	carbon fixation//gluconeogenesis//reductive tricarboxylic acid cycle//tricarboxylic acid cycle//proteolysis	GO:0008233//GO:0008964	peptidase activity//phosphoenolpyruvate carboxylase activity	--	--	--	--	DOWN	#NAME?	2.47e-16	DOWN	#NAME?	0.015962	DOWN	-3.4	1.68e-07	blast,frame:3 start:3 end:179	55.72	94.45	114.91	0	0	0	1.8
Cluster-35308.79451	24.57	1.25	0.07	1239	848930480	XP_012828458.1	735	1.4e-75	PREDICTED: GATA transcription factor 24-like [Erythranthe guttatus]>gi|604298360|gb|EYU18404.1| hypothetical protein MIMGU_mgv1a010122mg [Erythranthe guttata]	573918488	XM_006646822.1	58	3.16e-19	PREDICTED: Oryza brachyantha GATA transcription factor 28-like (LOC102711318), mRNA	--	--	--	--	Q8GXL7	591	9.7e-60	GATA transcription factor 24 OS=Arabidopsis thaliana GN=GATA24 PE=2 SV=2	PF06203//PF00320	CCT motif//GATA zinc finger	GO:0006355	regulation of transcription, DNA-templated	GO:0003700//GO:0005515//GO:0008270//GO:0043565	transcription factor activity, sequence-specific DNA binding//protein binding//zinc ion binding//sequence-specific DNA binding	GO:0005667	transcription factor complex	--	--	DOWN	-8.3902	1.1e-41	DOWN	-4.2883	0.00090497	DOWN	-4.1323	6.76e-21	blast,frame:-3 start:1237 end:686	367.31	335.81	308.84	0	2.03	1.01	11.9
Cluster-35308.53531	8.03	3.54	1.97	3012	848927685	XP_012827558.1	593	9.9e-59	PREDICTED: ADP-ribosylation factor GTPase-activating protein AGD12-like [Erythranthe guttatus]>gi|848927689|ref|XP_012827559.1| PREDICTED: ADP-ribosylation factor GTPase-activating protein AGD12-like [Erythranthe guttatus]>gi|604299183|gb|EYU19118.1| hypothetical protein MIMGU_mgv1a009770mg [Erythranthe guttata]>gi|604299184|gb|EYU19119.1| hypothetical protein MIMGU_mgv1a009770mg [Erythranthe gut…	593693923	XM_007147421.1	163	3.34e-77	Phaseolus vulgaris hypothetical protein (PHAVU_006G128200g) mRNA, complete cds	K12486	SMAP	stromal membrane-associated protein	http://www.genome.jp/dbget-bin/www_bget?ko:K12486	Q9FVJ3	565	2.5e-56	ADP-ribosylation factor GTPase-activating protein AGD12 OS=Arabidopsis thaliana GN=AGD12 PE=1 SV=1	PF00168//PF01412	C2 domain//Putative GTPase activating protein for Arf	--	--	GO:0005096//GO:0005515	GTPase activator activity//protein binding	--	--	KOG0703	Predicted GTPase-activating protein	DOWN	-1.9525	5e-07	DOWN	-0.96588	0.026391	DOWN	-1.0297	0.020311	blast,frame:2 start:167 end:676|blast,frame:3 start:2439 end:2741	278.51	258.17	394.6	107.04	87.15	38.26	107.15
Cluster-35308.126716	187.52	32.09	9.14	2219	698566922	XP_009773627.1	2821	0	PREDICTED: oligopeptide transporter 3 [Nicotiana sylvestris]	697162949	XM_009591993.1	586	0	PREDICTED: Nicotiana tomentosiformis oligopeptide transporter 3 (LOC104087500), mRNA	--	--	--	--	O23482	2664	7.3e-300	Oligopeptide transporter 3 OS=Arabidopsis thaliana GN=OPT3 PE=2 SV=3	PF03169//PF00806//PF00884	OPT oligopeptide transporter protein//Pumilio-family RNA binding repeat//Sulfatase	GO:0055085//GO:0008152	transmembrane transport//metabolic process	GO:0008484//GO:0003723	sulfuric ester hydrolase activity//RNA binding	--	--	--	--	DOWN	-4.3447	9.52e-27	DOWN	-2.0153	0.00018909	DOWN	-2.3647	2.17e-12	estscan,start:1975 end:261; minus strand	4777.39	5754.61	4965.92	273.35	237.62	245.45	844.62
Cluster-35308.58184	1.84	0.29	0	3532	747088417	XP_011091796.1	2361	1.1e-263	PREDICTED: DNA topoisomerase 2-binding protein 1-A isoform X1 [Sesamum indicum]	645225442	XM_008221360.1	200	1.06e-97	PREDICTED: Prunus mume DNA topoisomerase 2-binding protein 1 (LOC103319769), mRNA	K10728	TOPBP1	topoisomerase (DNA) II binding protein 1	http://www.genome.jp/dbget-bin/www_bget?ko:K10728	Q92547	381	6.2e-35	DNA topoisomerase 2-binding protein 1 OS=Homo sapiens GN=TOPBP1 PE=1 SV=3	--	--	--	--	--	--	--	--	KOG1929	Nucleotide excision repair factor NEF2, RAD4/CUT5 component	DOWN	#NAME?	3.53e-19	DOWN	#NAME?	0.043665	DOWN	-2.4872	1.65e-05	blast,frame:3 start:237 end:3182	98	70.04	86.66	0	0	0	0
Cluster-35308.144720	207.83	93.57	49.99	954	297736296	CBI24934.3	1061	1.7e-113	unnamed protein product [Vitis vinifera]	731415158	XM_003633516.2	308	2.56e-158	PREDICTED: Vitis vinifera cycloartenol-C-24-methyltransferase (LOC100263590), transcript variant X3, mRNA	K00559	E2.1.1.41, SMT1, ERG6	sterol 24-C-methyltransferase	http://www.genome.jp/dbget-bin/www_bget?ko:K00559	Q9LM02	1001	2.2e-107	Cycloartenol-C-24-methyltransferase OS=Arabidopsis thaliana GN=SMT1 PE=1 SV=1	PF05175//PF08241//PF01209//PF01135//PF05401//PF09445	Methyltransferase small domain//Methyltransferase domain//ubiE/COQ5 methyltransferase family//Protein-L-isoaspartate(D-aspartate) O-methyltransferase (PCMT)//Nodulation protein S (NodS)//RNA cap guanine-N2 methyltransferase	GO:0001510//GO:0006479//GO:0046500//GO:0009312//GO:0009877//GO:0006464//GO:0009452//GO:0008152	RNA methylation//protein methylation//S-adenosylmethionine metabolic process//oligosaccharide biosynthetic process//nodulation//cellular protein modification process//7-methylguanosine RNA capping//metabolic process	GO:0004719//GO:0008168//GO:0008757	protein-L-isoaspartate (D-aspartate) O-methyltransferase activity//methyltransferase activity//S-adenosylmethionine-dependent methyltransferase activity	--	--	KOG1269	SAM-dependent methyltransferases	DOWN	-2.0368	2.11e-09	DOWN	-1.1078	0.0013497	DOWN	-0.96535	0.0076235	estscan,start:296 end:954	1964.12	2058.54	2024.18	487.23	468.35	498.78	1050.69
Cluster-35308.196633	2.4	0.39	0	1798	645234159	XP_008223684.1	1434	1.8e-156	PREDICTED: (R)-mandelonitrile lyase 3-like [Prunus mume]	723754705	XM_004253425.2	39	1.69e-08	PREDICTED: Solanum lycopersicum protein HOTHEAD-like (LOC101254185), mRNA	K08248	E4.1.2.10	mandelonitrile lyase	http://www.genome.jp/dbget-bin/www_bget?ko:K08248	Q9SSM2	1345	5.2e-147	(R)-mandelonitrile lyase-like OS=Arabidopsis thaliana GN=At1g73050 PE=2 SV=1	PF05199//PF01494//PF00732//PF07992//PF05834//PF01266	GMC oxidoreductase//FAD binding domain//GMC oxidoreductase//Pyridine nucleotide-disulphide oxidoreductase//Lycopene cyclase protein//FAD dependent oxidoreductase	GO:0055114//GO:0016117	oxidation-reduction process//carotenoid biosynthetic process	GO:0016491//GO:0016705//GO:0016614//GO:0050660//GO:0071949	oxidoreductase activity//oxidoreductase activity, acting on paired donors, with incorporation or reduction of molecular oxygen//oxidoreductase activity, acting on CH-OH group of donors//flavin adenine dinucleotide binding//FAD binding	--	--	KOG1238	Glucose dehydrogenase/choline dehydrogenase/mandelonitrile lyase (GMC oxidoreductase family)	DOWN	#NAME?	1.63e-08	DOWN	#NAME?	0.011158	DOWN	-2.5326	0.0023338	blast,frame:-3 start:1796 end:249	34.27	70.65	50.7	0	0	0	8.58
Cluster-35308.133759	173.86	43.3	24.05	2176	229358082	ACQ57189.1	1625	1.5e-178	acyl acyl-carrier-protein thioesterase type B [Camellia oleifera]	441433566	JQ868606.1	329	1.26e-169	Lonicera japonica voucher HLQ-2011-4-24-GX-WM-lj-6 chloroplast acyl-acylcarrier protein thioesterase B mRNA, complete cds; nuclear gene for chloroplast product	K10781	FATB	fatty acyl-ACP thioesterase B	http://www.genome.jp/dbget-bin/www_bget?ko:K10781	Q9SQI3	1357	2.6e-148	Palmitoyl-acyl carrier protein thioesterase, chloroplastic OS=Gossypium hirsutum GN=FATB1 PE=1 SV=1	PF12409//PF01643//PF12590	P5-type ATPase cation transporter//Acyl-ACP thioesterase//Acyl-ATP thioesterase	GO:0006633//GO:0006812	fatty acid biosynthetic process//cation transport	GO:0016887//GO:0016790	ATPase activity//thiolester hydrolase activity	GO:0016021	integral component of membrane	--	--	DOWN	-2.849	1.64e-08	DOWN	-1.0377	0.0028797	DOWN	-1.8452	1.54e-05	blast,frame:2 start:209 end:1522	4648.78	5539.92	3879.37	685.46	657.65	605.96	1199.57
Cluster-35308.186149	34.98	12.74	2.26	442	--	--	--	--	--	--	--	--	--	--	--	--	--	--	--	--	--	--	--	--	--	--	--	--	--	--	--	--	DOWN	-3.9006	1.39e-10	DOWN	-2.742	0.00038577	DOWN	-1.1976	0.040094	estscan,start:289 end:442	99.88	87.3	71.17	8.73	5.24	2.95	24.84
Cluster-35308.53360	7.56	1.99	0	1255	747067701	XP_011080585.1	504	8.6e-49	PREDICTED: uncharacterized protein LOC105163802 [Sesamum indicum]	--	--	--	--	--	--	--	--	--	--	--	--	--	--	--	--	--	--	--	--	--	--	--	DOWN	#NAME?	1.56e-22	DOWN	#NAME?	1.56e-08	DOWN	-1.8046	0.00091377	blast,frame:-3 start:1121 end:420	100.26	108.83	107.27	0	0	0.01	15.8
Cluster-35308.99253	95.95	39.87	24.83	1006	661889536	CDP07123.1	1188	3.4e-128	unnamed protein product [Coffea canephora]	--	--	--	--	--	--	--	--	--	Q9FKJ0	1065	8.6e-115	F-box/kelch-repeat protein At5g60570 OS=Arabidopsis thaliana GN=At5g60570 PE=2 SV=1	PF07646//PF01344	Kelch motif//Kelch motif	--	--	GO:0005515	protein binding	--	--	--	--	DOWN	-1.9199	4.38e-08	DOWN	-0.86863	0.025727	DOWN	-1.088	0.0035085	blast,frame:3 start:3 end:749	1073.16	1020.71	910.12	298.04	293.84	191.01	416.98
Cluster-35308.105479	27.92	6.06	0.31	899	657406134	AES63081.2	821	1.1e-85	Pti1-like kinase [Medicago truncatula]	720008393	XM_010260314.1	197	1.22e-96	PREDICTED: Nelumbo nucifera PTI1-like tyrosine-protein kinase 3 (LOC104598306), transcript variant X6, mRNA	K13436	PTI1	pto-interacting protein 1	http://www.genome.jp/dbget-bin/www_bget?ko:K13436	B9DFG5	726	1.6e-75	PTI1-like tyrosine-protein kinase 3 OS=Arabidopsis thaliana GN=PTI13 PE=1 SV=1	PF00069//PF04735//PF07714	Protein kinase domain//Baculovirus DNA helicase//Protein tyrosine kinase	GO:0006468//GO:0019079	protein phosphorylation//viral genome replication	GO:0004672//GO:0003678//GO:0005524	protein kinase activity//DNA helicase activity//ATP binding	GO:0005657	replication fork	--	--	DOWN	-6.5593	4.59e-20	DOWN	-4.5764	2.19e-10	DOWN	-2.011	4.37e-06	blast,frame:-3 start:771 end:1	214.18	298.71	234.13	0	2.72	5.38	50.63
Cluster-35308.125575	191.72	35.01	16.55	561	848850242	XP_012832903.1	298	3e-25	PREDICTED: UDP-glucuronic acid decarboxylase 2-like [Erythranthe guttatus]>gi|604348509|gb|EYU46664.1| hypothetical protein MIMGU_mgv1a006713mg [Erythranthe guttata]	828324239	XM_004508148.2	52	3e-16	PREDICTED: Cicer arietinum UDP-glucuronic acid decarboxylase 2-like (LOC101493252), mRNA	K08678	UXS1, uxs	UDP-glucuronate decarboxylase	http://www.genome.jp/dbget-bin/www_bget?ko:K08678	Q8S8T4	265	2.8e-22	UDP-glucuronic acid decarboxylase 4 OS=Arabidopsis thaliana GN=UXS4 PE=2 SV=1	--	--	--	--	--	--	--	--	KOG1429	dTDP-glucose 4-6-dehydratase/UDP-glucuronic acid decarboxylase	DOWN	-3.514	3.61e-21	DOWN	-1.3049	0.0022443	DOWN	-2.2439	9.48e-10	estscan,start:561 end:269; minus strand	807	837	742	55	85	67	129
Cluster-35308.120877	50.17	15.95	7.84	566	169159721	ACA49387.1	581	4.6e-58	putative actin- and phospholipid-binding protein [Gerbera hybrid cultivar]	169159720	EU142845.1	257	3.32e-130	Gerbera hybrid cultivar putative actin- and phospholipid-binding protein mRNA, complete cds	K05759	PFN	profilin	http://www.genome.jp/dbget-bin/www_bget?ko:K05759	Q64LH2	570	1.2e-57	Profilin-2 OS=Ambrosia artemisiifolia GN=A0418 PE=1 SV=1	--	--	--	--	--	--	--	--	KOG1755	Profilin	DOWN	-2.6484	8.27e-10	DOWN	-1.2519	0.030398	DOWN	-1.4327	0.00079466	blast,frame:3 start:3 end:527	197.78	218.6	219.35	32.3	36.56	30.8	72.84
Cluster-35308.9180	28.21	1.17	0.03	1004	460372801	XP_004232213.1	613	1.6e-61	PREDICTED: NAC domain-containing protein 100 [Solanum lycopersicum]	727518970	XM_010437571.1	102	8.84e-44	PREDICTED: Camelina sativa NAC domain-containing protein 100-like (LOC104719618), mRNA	--	--	--	--	Q9FLJ2	543	2.9e-54	NAC domain-containing protein 100 OS=Arabidopsis thaliana GN=NAC100 PE=2 SV=1	PF08302//PF02365	Fungal tRNA ligase phosphodiesterase domain//No apical meristem (NAM) protein	GO:0006388//GO:0006355	tRNA splicing, via endonucleolytic cleavage and ligation//regulation of transcription, DNA-templated	GO:0003972//GO:0005524//GO:0003677	RNA ligase (ATP) activity//ATP binding//DNA binding	--	--	--	--	DOWN	-9.7192	1.71e-22	DOWN	-5.4012	0.0022667	DOWN	-4.3555	7.9e-11	estscan,start:1004 end:216; minus strand	230.45	215.01	434.56	0	1.06	0	9.6
Cluster-35308.182547	71.64	27.98	0	590	698551104	XP_009769202.1	614	7.1e-62	PREDICTED: ran-binding protein 10 [Nicotiana sylvestris]	--	--	--	--	--	--	--	--	--	Q1LUS8	342	3.5e-31	Ran-binding protein 10 OS=Danio rerio GN=ranbp10 PE=3 SV=1	PF00622	SPRY domain	--	--	GO:0005515	protein binding	--	--	KOG1477	SPRY domain-containing proteins	DOWN	#NAME?	9.4e-45	DOWN	#NAME?	2.27e-29	DOWN	-1.1441	0.0060589	blast,frame:-2 start:589 end:125	307.79	326.57	346.54	0	0	0	96.56
Cluster-35308.55110	11.04	1.01	0	1075	823152950	XP_012476309.1	579	1.5e-57	PREDICTED: tetraspanin-20-like [Gossypium raimondii]>gi|763758739|gb|KJB26070.1| hypothetical protein B456_004G223400 [Gossypium raimondii]	568853027	XM_006480106.1	45	4.61e-12	PREDICTED: Citrus sinensis tetraspanin-20-like (LOC102619219), mRNA	--	--	--	--	Q93XY5	461	1e-44	Tetraspanin-18 OS=Arabidopsis thaliana GN=TOM2AH2 PE=2 SV=1	PF00335//PF05698	Tetraspanin family//Bacterial trigger factor protein (TF) C-terminus	GO:0015031//GO:0006457	protein transport//protein folding	--	--	GO:0016021	integral component of membrane	--	--	DOWN	#NAME?	1.39e-25	DOWN	#NAME?	0.0010671	DOWN	-3.3352	5.11e-10	blast,frame:1 start:70 end:936	127.84	137.65	112.37	0	0	0	6.03
Cluster-35308.60168	3.45	1.36	0.45	2068	747070197	XP_011081907.1	850	1.1e-88	PREDICTED: probable protein phosphatase 2C 22 isoform X2 [Sesamum indicum]	590579435	XM_007013724.1	171	8.15e-82	Theobroma cacao DNA-binding protein phosphatase 1 isoform 3 (TCM_038342) mRNA, complete cds	K14803	PTC2_3	protein phosphatase 2C homolog 2/3	http://www.genome.jp/dbget-bin/www_bget?ko:K14803	Q69VD9	769	3.7e-80	Probable protein phosphatase 2C 57 OS=Oryza sativa subsp. japonica GN=Os06g0597200 PE=2 SV=1	PF00481	Protein phosphatase 2C	--	--	GO:0003824	catalytic activity	--	--	--	--	DOWN	-2.8932	2.59e-07	DOWN	-1.7347	0.021007	DOWN	-1.1929	0.039736	blast,frame:-2 start:834 end:196|blast,frame:-3 start:1976 end:1200	77.44	96.12	89	7.87	13.74	12.96	28.87
Cluster-35308.148488	148.96	72.6	39.68	906	802582660	XP_012070072.1	823	6.4e-86	PREDICTED: GTP-binding protein YPTM2-like [Jatropha curcas]>gi|643732944|gb|KDP39933.1| hypothetical protein JCGZ_03464 [Jatropha curcas]	571536548	XM_003549889.2	283	1.92e-144	PREDICTED: Glycine max GTP-binding protein YPTM2-like (LOC100818694), transcript variant X1, mRNA	K07874	RAB1A	Ras-related protein Rab-1A	http://www.genome.jp/dbget-bin/www_bget?ko:K07874	Q9SEH3	757	4e-79	Ras-related protein RABD2c OS=Arabidopsis thaliana GN=RABD2C PE=2 SV=1	PF04670//PF00025//PF00071//PF08477	Gtr1/RagA G protein conserved region//ADP-ribosylation factor family//Ras family//Ras of Complex, Roc, domain of DAPkinase	GO:0007264	small GTPase mediated signal transduction	GO:0005525	GTP binding	--	--	KOG0084	GTPase Rab1/YPT1, small G protein superfamily, and related GTP-binding proteins	DOWN	-1.8848	4.45e-08	DOWN	-1.0653	0.0018946	DOWN	-0.85769	0.028533	blast,frame:-1 start:906 end:358	1485.11	1223.18	1325.03	398.35	296.63	376.95	629.81
Cluster-35308.61626	9.99	2.42	0.69	1612	225440592	XP_002273666.1	976	2.1e-103	PREDICTED: E3 ubiquitin-protein ligase Hakai [Vitis vinifera]>gi|731401217|ref|XP_010654211.1| PREDICTED: E3 ubiquitin-protein ligase Hakai [Vitis vinifera]	727638674	XM_010492300.1	103	4e-44	PREDICTED: Camelina sativa E3 ubiquitin-protein ligase ZNF645-like (LOC104768353), mRNA	K15685	CBLL1	E3 ubiquitin-protein ligase Hakai	http://www.genome.jp/dbget-bin/www_bget?ko:K15685	Q9JIY2	188	6.8e-13	E3 ubiquitin-protein ligase Hakai OS=Mus musculus GN=Cbll1 PE=1 SV=1	PF00097//PF14634	Zinc finger, C3HC4 type (RING finger)//zinc-RING finger domain	--	--	GO:0046872//GO:0008270//GO:0005515	metal ion binding//zinc ion binding//protein binding	--	--	KOG2932	E3 ubiquitin ligase involved in ubiquitination of E-cadherin complex	DOWN	-3.8799	4.91e-08	DOWN	-2.0235	0.0017185	DOWN	-1.8884	0.0011112	blast,frame:1 start:211 end:1359	173.86	241.02	154.55	11.22	10.49	17.69	28.86
Cluster-35308.111713	66.07	29.08	13.89	830	702304815	XP_010049637.1	617	4.5e-62	PREDICTED: SNW/SKI-interacting protein [Eucalyptus grandis]>gi|629117701|gb|KCW82376.1| hypothetical protein EUGRSUZ_C03783 [Eucalyptus grandis]	729343634	XM_010542678.1	116	1.2e-51	PREDICTED: Tarenaya hassleriana SNW/SKI-interacting protein-like (LOC104814568), mRNA	K06063	SNW1, SKIIP, SKIP	SNW domain-containing protein 1	http://www.genome.jp/dbget-bin/www_bget?ko:K06063	O80653	495	8.8e-49	SNW/SKI-interacting protein OS=Arabidopsis thaliana GN=SKIP PE=1 SV=1	PF05195	Aminopeptidase P, N-terminal domain	--	--	GO:0004177//GO:0030145	aminopeptidase activity//manganese ion binding	--	--	KOG2441	mRNA splicing factor/probable chromatin binding snw family nuclear protein	DOWN	-2.2153	1.65e-09	DOWN	-1.245	0.00081172	DOWN	-1.0099	0.015974	blast,frame:2 start:2 end:496	519.17	456.81	600.29	116.12	100.77	114.14	172.08
Cluster-35308.97595	133.76	34.78	21.02	1000	356505516	XP_003521536.1	370	2.4e-33	PREDICTED: membrane-anchored ubiquitin-fold protein 3-like isoform X1 [Glycine max]>gi|571446563|ref|XP_006577126.1| PREDICTED: membrane-anchored ubiquitin-fold protein 3-like isoform X2 [Glycine max]>gi|571446565|ref|XP_006577127.1| PREDICTED: membrane-anchored ubiquitin-fold protein 3-like isoform X3 [Glycine max]	--	--	--	--	--	--	--	--	--	Q6Z8K4	326	4.2e-29	Membrane-anchored ubiquitin-fold protein 3 OS=Oryza sativa subsp. japonica GN=MUB3 PE=3 SV=1	PF00240	Ubiquitin family	--	--	GO:0005515	protein binding	--	--	--	--	DOWN	-2.661	1.05e-07	DOWN	-0.93819	0.04794	DOWN	-1.7579	4.3e-05	blast,frame:1 start:184 end:555	1173.46	1667.96	1308.88	257.32	180.7	214.52	416.7
Cluster-35308.125846	5.2	0.66	0	2188	659086541	XP_008443988.1	331	1.7e-28	PREDICTED: uncharacterized protein LOC103487441 [Cucumis melo]	--	--	--	--	--	--	--	--	--	--	--	--	--	PF08485//PF07065	Polysaccharide biosynthesis protein C-terminal//D123	GO:0009225//GO:0006012//GO:0009103//GO:0009117//GO:0007049	nucleotide-sugar metabolic process//galactose metabolic process//lipopolysaccharide biosynthetic process//nucleotide metabolic process//cell cycle	GO:0003978	UDP-glucose 4-epimerase activity	--	--	--	--	DOWN	#NAME?	1.45e-27	DOWN	#NAME?	0.00010846	DOWN	-2.8738	1.88e-08	estscan,start:103 end:597	155.45	144.78	123.22	0	0	0	6.29
Cluster-35308.76569	17.84	5.17	2.17	901	--	--	--	--	--	--	--	--	--	--	--	--	--	--	--	--	--	--	PF14876	Respiratory growth transcriptional regulator	GO:0045333	cellular respiration	--	--	GO:0005739//GO:0005634	mitochondrion//nucleus	--	--	DOWN	-2.9963	1.79e-10	DOWN	-1.4448	0.032962	DOWN	-1.588	0.00042738	estscan,start:159 end:1; minus strand	197.46	134.79	147.23	16.55	19.67	21.95	48.12
Cluster-35308.101646	33.27	15.19	5.07	1262	565386644	XP_006359119.1	1058	5e-113	PREDICTED: probable 3-hydroxyisobutyrate dehydrogenase-like 2, mitochondrial-like [Solanum tuberosum]	--	--	--	--	--	--	--	--	--	Q949M8	813	1.8e-85	Probable 3-hydroxyisobutyrate dehydrogenase-like 3, mitochondrial OS=Arabidopsis thaliana GN=At1g71180 PE=2 SV=1	PF00107//PF02826//PF03446//PF02153//PF02558//PF02737//PF14833	Zinc-binding dehydrogenase//D-isomer specific 2-hydroxyacid dehydrogenase, NAD binding domain//NAD binding domain of 6-phosphogluconate dehydrogenase//Prephenate dehydrogenase//Ketopantoate reductase PanE/ApbA//3-hydroxyacyl-CoA dehydrogenase, NAD binding domain//NAD-binding of NADP-dependent 3-hydroxyisobutyrate dehydrogenase	GO:0006098//GO:0018874//GO:0006552//GO:0009094//GO:0006554//GO:0015940//GO:0055114//GO:0000162//GO:0006631//GO:0006633//GO:0006550//GO:0019521//GO:0006574//GO:0006568//GO:0006571	pentose-phosphate shunt//benzoate metabolic process//leucine catabolic process//L-phenylalanine biosynthetic process//lysine catabolic process//pantothenate biosynthetic process//oxidation-reduction process//tryptophan biosynthetic process//fatty acid metabolic process//fatty acid biosynthetic process//isoleucine catabolic process//D-gluconate metabolic process//valine catabolic process//tryptoph…	GO:0008977//GO:0004665//GO:0008677//GO:0004616//GO:0003857//GO:0051287//GO:0016491	prephenate dehydrogenase activity//prephenate dehydrogenase (NADP+) activity//2-dehydropantoate 2-reductase activity//phosphogluconate dehydrogenase (decarboxylating) activity//3-hydroxyacyl-CoA dehydrogenase activity//NAD binding//oxidoreductase activity	--	--	KOG0409	Predicted dehydrogenase	DOWN	-2.6975	1.14e-12	DOWN	-1.7772	4.19e-06	DOWN	-0.95715	0.017832	blast,frame:2 start:101 end:1057	472.34	465.65	464	74.17	66.97	72.43	214.72
Cluster-35308.54508	7.21	2.62	0.43	1326	802633253	XP_012077382.1	1029	1.2e-109	PREDICTED: monoglyceride lipase [Jatropha curcas]>gi|643724964|gb|KDP34165.1| hypothetical protein JCGZ_07736 [Jatropha curcas]	743799699	XM_010927251.1	158	8.72e-75	PREDICTED: Elaeis guineensis monoglyceride lipase-like (LOC105048065), mRNA	--	--	--	--	Q9C942	277	2.7e-23	Caffeoylshikimate esterase OS=Arabidopsis thaliana GN=CSE PE=1 SV=1	PF00326	Prolyl oligopeptidase family	GO:0006508	proteolysis	GO:0008236	serine-type peptidase activity	--	--	--	--	DOWN	-4.0817	1.09e-09	DOWN	-2.8158	0.00027373	DOWN	-1.303	0.011618	blast,frame:1 start:643 end:1326|blast,frame:3 start:3 end:515	139.1	107.16	77.74	8.6	2.32	7.97	51.84
Cluster-35308.84403	6.42	0.99	0.2	1688	747092051	XP_011093777.1	197	4.6e-13	PREDICTED: pollen-specific leucine-rich repeat extensin-like protein 1 [Sesamum indicum]	729365243	XM_010548531.1	34	9.53e-06	PREDICTED: Tarenaya hassleriana S-antigen protein (LOC104818793), mRNA	--	--	--	--	--	--	--	--	--	--	--	--	--	--	--	--	--	--	DOWN	-5.0035	4.81e-12	DOWN	-2.5049	0.018486	DOWN	-2.5297	2.43e-06	blast,frame:3 start:3 end:1295	89.96	153.19	142.29	1.45	4.51	5.97	21.11
Cluster-35308.124617	2.17	0.66	0	2708	698522108	XP_009757866.1	1460	2.6e-159	PREDICTED: interferon-related developmental regulator 1 [Nicotiana sylvestris]	731429003	XM_002285246.3	301	5.79e-154	PREDICTED: Vitis vinifera interferon-related developmental regulator 1 (LOC100267843), mRNA	--	--	--	--	Q5S1U6	290	1.7e-24	Interferon-related developmental regulator 1 OS=Sus scrofa GN=IFRD1 PE=2 SV=1	PF05698	Bacterial trigger factor protein (TF) C-terminus	GO:0006457//GO:0015031	protein folding//protein transport	--	--	--	--	--	--	DOWN	#NAME?	6.49e-15	DOWN	#NAME?	0.0015388	DOWN	-1.5069	0.016803	blast,frame:3 start:627 end:1964	54.56	56.61	112.37	0	0	0	37.93
Cluster-35308.50138	15.56	6.07	1.18	1191	747094128	XP_011094894.1	946	4.6e-100	PREDICTED: glucose-induced degradation protein 4 homolog [Sesamum indicum]	720002987	XM_010258543.1	261	4.32e-132	PREDICTED: Nelumbo nucifera glucose-induced degradation protein 4 homolog (LOC104597135), mRNA	--	--	--	--	Q8IVV7	278	1.9e-23	Glucose-induced degradation protein 4 homolog OS=Homo sapiens GN=GID4 PE=2 SV=1	PF07649	C1-like domain	GO:0055114	oxidation-reduction process	GO:0047134	protein-disulfide reductase activity	--	--	KOG4635	Vacuolar import and degradation protein	DOWN	-3.6621	2.14e-15	DOWN	-2.5363	1.66e-06	DOWN	-1.1635	0.0070555	blast,frame:-1 start:1065 end:406	207.83	187.53	213.47	15.83	23.43	7.87	77.65
Cluster-35308.183458	17.55	0.75	0	954	590653377	XP_007033405.1	207	1.8e-14	Uncharacterized protein TCM_019614 [Theobroma cacao]>gi|508712434|gb|EOY04331.1| Uncharacterized protein TCM_019614 [Theobroma cacao]	--	--	--	--	--	--	--	--	--	--	--	--	--	--	--	--	--	--	--	--	--	--	--	DOWN	#NAME?	4.75e-31	DOWN	#NAME?	0.019696	DOWN	-4.3536	5.69e-17	blast,frame:2 start:668 end:895	170.19	166.95	173.53	0	0	0	5.31
Cluster-35308.126949	166.93	20	10.81	1719	565349360	XP_006341661.1	829	2.4e-86	PREDICTED: molybdate transporter 2-like [Solanum tuberosum]	--	--	--	--	--	--	--	--	--	Q0WP36	805	2.1e-84	Molybdate transporter 2 OS=Arabidopsis thaliana GN=MOT2 PE=1 SV=2	PF00916//PF16983	Sulfate permease family//Molybdate transporter of MFS superfamily	GO:0008272//GO:0015689	sulfate transport//molybdate ion transport	GO:0015098//GO:0015116	molybdate ion transmembrane transporter activity//sulfate transmembrane transporter activity	GO:0016021	integral component of membrane	KOG2690	Uncharacterized conserved protein, contains BSD domain	DOWN	-3.9285	2.73e-13	DOWN	-1.0836	0.010994	DOWN	-2.8809	1.86e-09	blast,frame:-3 start:988 end:254	4420.81	3161.46	2702.99	239.57	221.45	205.57	443.47
Cluster-35308.146282	77.27	18.2	4.83	1597	731434971	XP_002267533.3	1147	3e-123	PREDICTED: putative quinone-oxidoreductase homolog, chloroplastic [Vitis vinifera]	--	--	--	--	--	--	--	--	--	Q9SV68	1123	2.6e-121	Putative quinone-oxidoreductase homolog, chloroplastic OS=Arabidopsis thaliana GN=At4g13010 PE=2 SV=1	PF08240//PF00107	Alcohol dehydrogenase GroES-like domain//Zinc-binding dehydrogenase	GO:0055114	oxidation-reduction process	--	--	--	--	KOG1198	Zinc-binding oxidoreductase	DOWN	-3.9867	9.67e-11	DOWN	-2.0758	4.37e-09	DOWN	-1.9478	8.49e-05	blast,frame:-3 start:1544 end:459	1755.57	1562.01	1043.18	130.37	80.24	63.5	382.23
Cluster-35308.127266	475.06	236.48	158.96	1155	169159721	ACA49387.1	577	2.7e-57	putative actin- and phospholipid-binding protein [Gerbera hybrid cultivar]	169159720	EU142845.1	260	1.51e-131	Gerbera hybrid cultivar putative actin- and phospholipid-binding protein mRNA, complete cds	K05759	PFN	profilin	http://www.genome.jp/dbget-bin/www_bget?ko:K05759	Q64LH2	566	7.2e-57	Profilin-2 OS=Ambrosia artemisiifolia GN=A0418 PE=1 SV=1	--	--	--	--	--	--	--	--	KOG1755	Profilin	DOWN	-1.5644	3e-05	DOWN	-0.76165	0.032862	DOWN	-0.83842	0.027996	blast,frame:1 start:322 end:732	6412.42	6541.95	4922.15	2401.06	1905.69	1694.14	2632.51
Cluster-35308.96071	80.75	0.62	0	1233	590667393	XP_007037220.1	1280	8.9e-139	SPFH/Band 7/PHB domain-containing membrane-associated protein family isoform 1 [Theobroma cacao]>gi|508774465|gb|EOY21721.1| SPFH/Band 7/PHB domain-containing membrane-associated protein family isoform 1 [Theobroma cacao]	151347472	EF512303.1	340	5.43e-176	Carica papaya clone Cp45 hypersensitive-induced response protein mRNA, complete cds	--	--	--	--	Q9FM19	1250	3.7e-136	Hypersensitive-induced response protein 1 OS=Arabidopsis thaliana GN=HIR1 PE=1 SV=1	--	--	--	--	--	--	--	--	--	--	DOWN	#NAME?	1.19e-42	DOWN	#NAME?	0.042516	DOWN	-6.8571	5.91e-27	blast,frame:-1 start:912 end:43	1361.32	697.48	1246.57	0	0	0	0
Cluster-35308.190171	7.96	2.1	0.38	769	565378424	XP_006355656.1	496	4.5e-48	PREDICTED: coronatine-insensitive protein 1-like [Solanum tuberosum]	--	--	--	--	--	K13463	COI-1	coronatine-insensitive protein 1	http://www.genome.jp/dbget-bin/www_bget?ko:K13463	O04197	470	6.5e-46	Coronatine-insensitive protein 1 OS=Arabidopsis thaliana GN=COI1 PE=1 SV=1	PF13516	Leucine Rich repeat	--	--	GO:0005515	protein binding	--	--	--	--	DOWN	-4.392	5e-09	DOWN	-2.655	0.029828	DOWN	-1.7732	0.0087133	blast,frame:1 start:1 end:633	53.01	57.55	58.66	2.05	3	3	11.06
Cluster-35308.125920	18.95	3.39	0.81	1815	694413079	XP_009334822.1	1358	1.2e-147	PREDICTED: uncharacterized protein LOC103927611 [Pyrus x bretschneideri]>gi|694413143|ref|XP_009334847.1| PREDICTED: uncharacterized protein LOC103927629 [Pyrus x bretschneideri]	694413142	XM_009336572.1	335	4.85e-173	PREDICTED: Pyrus x bretschneideri uncharacterized LOC103927629 (LOC103927629), mRNA	--	--	--	--	Q6YUU5	163	6.1e-10	Putative multidrug resistance protein OS=Oryza sativa subsp. japonica GN=Os02g0190300 PE=3 SV=1	PF00664	ABC transporter transmembrane region	GO:0055085//GO:0006810	transmembrane transport//transport	GO:0042626//GO:0005524	ATPase activity, coupled to transmembrane movement of substances//ATP binding	GO:0016021	integral component of membrane	--	--	DOWN	-4.5877	5.69e-07	DOWN	-2.2919	0.00050564	DOWN	-2.3271	0.0021461	estscan,start:1349 end:209; minus strand	597.55	394.89	253.95	8.41	18.17	25.85	95.69
Cluster-35308.78839	28.77	11.38	3.89	735	20149050	AAM12780.1	366	5.1e-33	auxin-induced SAUR-like protein [Capsicum annuum]	--	--	--	--	--	K14488	SAUR	SAUR family protein	http://www.genome.jp/dbget-bin/www_bget?ko:K14488	P33080	196	3.7e-14	Auxin-induced protein X10A OS=Glycine max PE=2 SV=1	PF02519	Auxin responsive protein	GO:0009733	response to auxin	--	--	--	--	--	--	DOWN	-2.8788	1.73e-07	DOWN	-1.7788	0.0008433	DOWN	-1.1357	0.011874	blast,frame:3 start:3 end:410	233	198	139	33	19	25	72
Cluster-35308.120900	12.39	4.18	1.96	2711	695039407	XP_009407238.1	305	2.2e-25	PREDICTED: arginine--tRNA ligase, cytoplasmic-like isoform X2 [Musa acuminata subsp. malaccensis]	--	--	--	--	--	K01887	RARS, argS	arginyl-tRNA synthetase	http://www.genome.jp/dbget-bin/www_bget?ko:K01887	O23247	263	2.3e-21	Arginine--tRNA ligase, chloroplastic/mitochondrial OS=Arabidopsis thaliana GN=EMB1027 PE=3 SV=1	PF03333//PF05746	Adhesin biosynthesis transcription regulatory protein//DALR anticodon binding domain	GO:0006560//GO:0006420//GO:0006355//GO:0006525	proline metabolic process//arginyl-tRNA aminoacylation//regulation of transcription, DNA-templated//arginine metabolic process	GO:0005524//GO:0004814	ATP binding//arginine-tRNA ligase activity	--	--	KOG4426	Arginyl-tRNA synthetase	DOWN	-2.5891	3.56e-07	DOWN	-1.2645	0.0034198	DOWN	-1.367	0.0029112	blast,frame:2 start:2 end:2368	437.2	249.14	592.38	56.48	81.63	64.95	121.87
Cluster-35308.59794	8.97	2.24	0.42	1124	590639040	XP_007029560.1	692	1.2e-70	Major facilitator superfamily protein [Theobroma cacao]>gi|508718165|gb|EOY10062.1| Major facilitator superfamily protein [Theobroma cacao]	657970334	XM_008378689.1	120	9.8e-54	PREDICTED: Malus x domestica D-xylose-proton symporter-like 2 (LOC103440015), mRNA	--	--	--	--	Q6AWX0	629	3.5e-64	D-xylose-proton symporter-like 2 OS=Arabidopsis thaliana GN=At5g17010 PE=1 SV=1	PF08054//PF00083	Leucine operon leader peptide//Sugar (and other) transporter	GO:0055085//GO:0009098	transmembrane transport//leucine biosynthetic process	GO:0022857	transmembrane transporter activity	GO:0016021	integral component of membrane	--	--	DOWN	-4.4418	5.21e-14	DOWN	-2.6149	0.0025487	DOWN	-1.8593	0.00037337	blast,frame:2 start:2 end:133	113.43	121.46	90.73	3.1	4.32	7.69	20.17
Cluster-35308.60280	65.74	16.14	3.53	681	460369073	XP_004230388.1	747	3.1e-77	PREDICTED: glutathione S-transferase zeta class-like isoform X1 [Solanum lycopersicum]	--	--	--	--	--	K01800	maiA, GSTZ1	maleylacetoacetate isomerase	http://www.genome.jp/dbget-bin/www_bget?ko:K01800	P57108	735	1.1e-76	Glutathione S-transferase zeta class OS=Euphorbia esula PE=2 SV=1	PF02798//PF13409//PF13417	Glutathione S-transferase, N-terminal domain//Glutathione S-transferase, N-terminal domain//Glutathione S-transferase, N-terminal domain	--	--	GO:0005515	protein binding	--	--	KOG0868	Glutathione S-transferase	DOWN	-4.2001	2.87e-16	DOWN	-2.3993	3.53e-06	DOWN	-1.8378	5.35e-06	estscan,start:103 end:681	449.94	397.91	304.17	28.4	19	14.88	62.58
Cluster-35308.67107	39.82	9.09	0.05	889	731428925	XP_010664491.1	172	1.9e-10	PREDICTED: uncharacterized protein LOC104882520 [Vitis vinifera]>gi|302142175|emb|CBI19378.3| unnamed protein product [Vitis vinifera]	--	--	--	--	--	--	--	--	--	--	--	--	--	--	--	--	--	--	--	--	--	--	--	DOWN	-10.032	1.69e-24	DOWN	-8.1131	3.09e-18	DOWN	-1.947	3.05e-05	blast,frame:-3 start:617 end:90	396.05	391.83	261.35	0	1.43	0	80.45
Cluster-35308.92523	29.18	13.43	4.09	1075	661888119	CDP08236.1	1002	1.3e-106	unnamed protein product [Coffea canephora]	--	--	--	--	--	--	--	--	--	Q6DJG6	129	3.2e-06	BRISC and BRCA1-A complex member 1 OS=Xenopus laevis GN=babam1 PE=2 SV=1	--	--	--	--	--	--	--	--	--	--	DOWN	-2.7854	2.72e-12	DOWN	-1.887	6.04e-06	DOWN	-0.93582	0.026417	blast,frame:2 start:86 end:916	352.2	314.3	332.12	48.9	57.66	34.76	149.38
Cluster-35308.192260	26.21	0.88	0	1529	661875679	CDP19957.1	1503	1.5e-164	unnamed protein product [Coffea canephora]	596004704	XM_007218257.1	364	0	Prunus persica hypothetical protein (PRUPE_ppa008409mg) mRNA, complete cds	K01728	pel	pectate lyase	http://www.genome.jp/dbget-bin/www_bget?ko:K01728	Q9FM66	453	1.2e-43	Putative pectate lyase 21 OS=Arabidopsis thaliana GN=At5g55720 PE=3 SV=1	--	--	--	--	--	--	--	--	--	--	DOWN	#NAME?	1.26e-27	DOWN	#NAME?	5.44e-05	DOWN	-4.6854	6.76e-15	blast,frame:1 start:220 end:1215	561.25	497.92	344.08	0	0	0	19.71
Cluster-35308.184393	12.8	4.39	0.13	1326	661899335	CDO97329.1	1023	6e-109	unnamed protein product [Coffea canephora]	694407711	XM_009380310.1	168	2.41e-80	PREDICTED: Pyrus x bretschneideri uncharacterized protein At3g49720-like (LOC103967064), mRNA	--	--	--	--	Q9M2Y6	866	1.4e-91	Uncharacterized protein At3g49720 OS=Arabidopsis thaliana GN=At3g49720 PE=2 SV=1	PF08241//PF08926//PF08294	Methyltransferase domain//Domain of unknown function (DUF1908)//TIM21	GO:0009069//GO:0016310//GO:0030150//GO:0008152//GO:0006468	serine family amino acid metabolic process//phosphorylation//protein import into mitochondrial matrix//metabolic process//protein phosphorylation	GO:0008168//GO:0004674//GO:0005524//GO:0000287	methyltransferase activity//protein serine/threonine kinase activity//ATP binding//magnesium ion binding	GO:0005744	mitochondrial inner membrane presequence translocase complex	--	--	DOWN	-6.5626	1.62e-27	DOWN	-5.2195	1.64e-13	DOWN	-1.382	0.0019441	blast,frame:1 start:214 end:1020	171.72	203.98	197.94	2.93	0	2.71	65.88
Cluster-35308.31231	7.19	1.53	0	978	743808527	XP_011018283.1	800	3.2e-83	PREDICTED: adenine phosphoribosyltransferase 3 isoform X2 [Populus euphratica]	388520488	BT148512.1	127	1.09e-57	Medicago truncatula clone JCVI-FLMt-8C13 unknown mRNA	K00759	APRT, apt	adenine phosphoribosyltransferase	http://www.genome.jp/dbget-bin/www_bget?ko:K00759	Q9SU38	730	5.9e-76	Adenine phosphoribosyltransferase 4 OS=Arabidopsis thaliana GN=APT4 PE=1 SV=1	PF04189//PF10461//PF00156	Gcd10p family//Peptidase S68//Phosphoribosyl transferase domain	GO:0009116//GO:0006974//GO:0006915//GO:0030488	nucleoside metabolic process//cellular response to DNA damage stimulus//apoptotic process//tRNA methylation	--	--	GO:0031515	tRNA (m1A) methyltransferase complex	KOG1712	Adenine phosphoribosyl transferases	DOWN	#NAME?	7.52e-17	DOWN	#NAME?	0.044021	DOWN	-2.1229	0.0011904	blast,frame:1 start:1 end:633	51.34	66.61	98.23	0	0	0	0
Cluster-35308.85044	126.74	43.24	27.67	2343	255585277	XP_002533338.1	2445	1.4e-273	conserved hypothetical protein [Ricinus communis]>gi|223526829|gb|EEF29047.1| conserved hypothetical protein [Ricinus communis]	698504645	XM_009799522.1	476	0	PREDICTED: Nicotiana sylvestris ankyrin repeat protein SKIP35-like (LOC104244167), transcript variant X4, mRNA	--	--	--	--	Q9M1Y3	2110	1.3e-235	Ankyrin repeat protein SKIP35 OS=Arabidopsis thaliana GN=SKIP35 PE=1 SV=1	PF13606	Ankyrin repeat	--	--	GO:0005515	protein binding	--	--	--	--	DOWN	-2.1864	1.7e-05	DOWN	-0.82503	0.024895	DOWN	-1.3953	0.0017273	blast,frame:2 start:188 end:1975	3963.12	4344.73	2852.17	888.18	922.4	636.87	1182.06
Cluster-35308.113724	11.24	1.71	0.41	1341	747051043	XP_011071605.1	1182	2.2e-127	PREDICTED: hypersensitive-induced response protein 1 [Sesamum indicum]	658046901	XM_008360894.1	277	6.22e-141	PREDICTED: Malus x domestica hypersensitive-induced response protein 1 (LOC103422841), mRNA	--	--	--	--	Q9FM19	1121	3.7e-121	Hypersensitive-induced response protein 1 OS=Arabidopsis thaliana GN=HIR1 PE=1 SV=1	PF00001	7 transmembrane receptor (rhodopsin family)	GO:0007186	G-protein coupled receptor signaling pathway	GO:0004930	G-protein coupled receptor activity	GO:0016021	integral component of membrane	--	--	DOWN	-4.8068	1.2e-19	DOWN	-2.2823	0.0092777	DOWN	-2.5613	4.08e-08	blast,frame:2 start:266 end:1129	147.55	172.24	190.75	5.4	5.2	7.83	22.17
Cluster-35308.78203	13.24	4.16	0.19	757	698531621	XP_009762643.1	603	1.7e-60	PREDICTED: embryogenesis-associated protein EMB8 isoform X1 [Nicotiana sylvestris]	--	--	--	--	--	--	--	--	--	Q40863	375	6.6e-35	Embryogenesis-associated protein EMB8 OS=Picea glauca GN=EMB8 PE=2 SV=1	--	--	--	--	--	--	--	--	KOG1838	Alpha/beta hydrolase	DOWN	-6.0758	1.16e-16	DOWN	-4.666	2.14e-06	DOWN	-1.4446	0.0055489	estscan,start:272 end:757	114.97	83.91	75.98	1.03	3	0	29.37
Cluster-35308.130898	15.4	5.38	2.52	1297	237664603	ACR09740.1	420	4.9e-39	DIV1B protein [Heptacodium miconioides]	--	--	--	--	--	--	--	--	--	Q8S9H7	397	3.2e-37	Transcription factor DIVARICATA OS=Antirrhinum majus GN=DIVARICATA PE=2 SV=1	--	--	--	--	--	--	--	--	--	--	DOWN	-2.5855	1.14e-09	DOWN	-1.2765	0.01594	DOWN	-1.3465	0.0019834	estscan,start:878 end:1297	222.22	217.87	231.56	37.82	38.16	34.33	64.52
Cluster-35308.130890	16.04	6.96	1.76	846	566202886	XP_002320711.2	154	2.2e-08	hypothetical protein POPTR_0014s06190g [Populus trichocarpa]>gi|550323629|gb|EEE99026.2| hypothetical protein POPTR_0014s06190g [Populus trichocarpa]	--	--	--	--	--	--	--	--	--	Q8GZ38	140	1.3e-07	Transcription factor UNE10 OS=Arabidopsis thaliana GN=UNE10 PE=2 SV=1	--	--	--	--	--	--	--	--	--	--	DOWN	-3.1649	4.66e-10	DOWN	-2.1603	0.00021396	DOWN	-1.0447	0.046753	blast,frame:-2 start:845 end:495	90.6	137.87	164.7	19.02	7.75	16.21	52.26
Cluster-35308.180820	60.7	7.49	2.24	1235	565368373	XP_006350821.1	1657	1.7e-182	PREDICTED: peptide transporter PTR1-like [Solanum tuberosum]	764629526	XM_004308593.2	173	3.72e-83	PREDICTED: Fragaria vesca subsp. vesca protein NRT1/ PTR FAMILY 8.2-like (LOC101294024), mRNA	K14638	SLC15A3_4, PHT	solute carrier family 15 (peptide/histidine transporter), member 3/4	http://www.genome.jp/dbget-bin/www_bget?ko:K14638	Q9LFB8	1382	1.8e-151	Protein NRT1/ PTR FAMILY 8.2 OS=Arabidopsis thaliana GN=NPF8.2 PE=2 SV=1	PF07690//PF00854	Major Facilitator Superfamily//POT family	GO:0055085//GO:0006810	transmembrane transport//transport	GO:0005215	transporter activity	GO:0016020//GO:0016021	membrane//integral component of membrane	--	--	DOWN	-4.7382	3.97e-12	DOWN	-1.8618	0.0022543	DOWN	-2.9117	7.18e-07	blast,frame:1 start:1 end:1233	736.9	1034.61	716.53	32.65	42.16	18.23	61.38
Cluster-35308.124887	18.97	1.26	0	686	--	--	--	--	--	--	--	--	--	--	--	--	--	--	--	--	--	--	--	--	--	--	--	--	--	--	--	--	DOWN	#NAME?	7.02e-20	DOWN	#NAME?	0.018692	DOWN	-3.7537	2.36e-09	estscan,start:686 end:1; minus strand	100.78	73.51	163.38	0	0	0	5.31
Cluster-35308.124888	54.47	10.11	4.39	663	--	--	--	--	--	--	--	--	--	--	--	--	--	--	--	--	--	--	--	--	--	--	--	--	--	--	--	--	DOWN	-3.6322	9.34e-18	DOWN	-1.4597	0.016664	DOWN	-2.2107	3.31e-08	estscan,start:663 end:178; minus strand	255.95	261.58	398.08	17.24	22.45	33.38	64.29
Cluster-35308.116445	2.77	0.53	0	2485	225432604	XP_002277936.1	1995	2.2e-221	PREDICTED: long chain acyl-CoA synthetase 6, peroxisomal [Vitis vinifera]>gi|297737021|emb|CBI26222.3| unnamed protein product [Vitis vinifera]	683418398	KJ960228.1	511	0	Camellia oleifera cultivar Huashuo long-chain acyl-CoA synthetase 1 (LACS1) mRNA, complete cds	K01897	ACSL, fadD	long-chain acyl-CoA synthetase	http://www.genome.jp/dbget-bin/www_bget?ko:K01897	Q8LPS1	1959	4.6e-218	Long chain acyl-CoA synthetase 6, peroxisomal OS=Arabidopsis thaliana GN=LACS6 PE=1 SV=1	PF00501//PF12125	AMP-binding enzyme//D domain of beta-TrCP	GO:0008152	metabolic process	GO:0003824//GO:0046983	catalytic activity//protein dimerization activity	--	--	KOG1256	Long-chain acyl-CoA synthetases (AMP-forming)	DOWN	#NAME?	2.45e-19	DOWN	#NAME?	0.015401	DOWN	-2.2879	0.00011556	blast,frame:2 start:668 end:1036|blast,frame:3 start:885 end:2444	79.84	59.16	120.74	0	0	0	12.69
Cluster-35308.7545	7.25	0.57	0.02	1707	728834338	KHG13781.1	1475	3e-161	Nitrate excretion transporter 1 -like protein [Gossypium arboreum]	--	--	--	--	--	K14638	SLC15A3_4, PHT	solute carrier family 15 (peptide/histidine transporter), member 3/4	http://www.genome.jp/dbget-bin/www_bget?ko:K14638	Q9M1E2	1312	3.3e-143	Protein NRT1/ PTR FAMILY 2.7 OS=Arabidopsis thaliana GN=NPF2.7 PE=1 SV=1	PF00854//PF05052	POT family//MerE protein	GO:0015694//GO:0006810	mercury ion transport//transport	GO:0005215//GO:0015097	transporter activity//mercury ion transmembrane transporter activity	GO:0016020	membrane	--	--	DOWN	-8.7766	4.91e-27	DOWN	-5.2448	0.007191	DOWN	-3.5638	7.77e-12	blast,frame:-3 start:1702 end:1565|blast,frame:-1 start:1620 end:91	148.3	161.67	132.08	0	1.01	0	13
Cluster-35308.124377	37.86	14.53	3.87	701	661889098	CDP07541.1	866	5.1e-91	unnamed protein product [Coffea canephora]	723728369	XM_010327692.1	158	4.51e-75	PREDICTED: Solanum lycopersicum zinc finger protein JACKDAW (LOC101250621), transcript variant X2, mRNA	K12309	GLB1, ELNR1	beta-galactosidase	http://www.genome.jp/dbget-bin/www_bget?ko:K12309	Q9SCQ6	829	1.4e-87	Protein indeterminate-domain 2 OS=Arabidopsis thaliana GN=IDD2 PE=2 SV=1	PF07975//PF13465//PF04810//PF13912//PF00096	TFIIH C1-like domain//Zinc-finger double domain//Sec23/Sec24 zinc finger//C2H2-type zinc finger//Zinc finger, C2H2 type	GO:0006281//GO:0006888//GO:0006886	DNA repair//ER to Golgi vesicle-mediated transport//intracellular protein transport	GO:0008270//GO:0046872	zinc ion binding//metal ion binding	GO:0030127	COPII vesicle coat	--	--	DOWN	-3.2763	7.81e-14	DOWN	-2.1277	1.82e-05	DOWN	-1.1839	0.0059745	blast,frame:-1 start:605 end:3	223.68	227.5	245.08	16.17	20.61	33.71	92.27
Cluster-35308.192032	1.95	0.62	0.01	2163	720065555	XP_010276303.1	1800	7.8e-199	PREDICTED: putative phagocytic receptor 1b [Nelumbo nucifera]	--	--	--	--	--	--	--	--	--	Q940S0	1737	2.2e-192	Transmembrane 9 superfamily member 2 OS=Arabidopsis thaliana GN=TMN2 PE=2 SV=1	PF08114//PF02990//PF04923	ATPase proteolipid family//Endomembrane protein 70//Ninjurin	GO:0007155//GO:0042246//GO:0050790	cell adhesion//tissue regeneration//regulation of catalytic activity	GO:0030234	enzyme regulator activity	GO:0016021	integral component of membrane	KOG1277	Endosomal membrane proteins, EMP70	DOWN	-7.2605	4.32e-12	DOWN	-5.7437	0.00018596	DOWN	-1.5628	0.02868	blast,frame:1 start:1 end:1890	58.28	58	40.57	0.58	0	0	8.39
Cluster-35308.108546	10.28	3.42	1.48	1576	568875541	XP_006490851.1	258	3.6e-20	PREDICTED: uncharacterized protein LOC102607609 [Citrus sinensis]	605097607	KJ019314.1	1450	0	Chrysanthemum indicum clone CL13573 microsatellite sequence	--	--	--	--	--	--	--	--	PF06220//PF07535//PF01967	U1 zinc finger//DBF zinc finger//MoaC family	GO:0006777	Mo-molybdopterin cofactor biosynthetic process	GO:0008270//GO:0003676	zinc ion binding//nucleic acid binding	--	--	--	--	DOWN	-2.8027	3.39e-10	DOWN	-1.3943	0.013989	DOWN	-1.4442	0.0015418	blast,frame:3 start:3 end:1574	225.35	186	159.47	25.48	23.65	32.25	59
Cluster-35308.71922	268.58	62.37	25.26	452	661897148	CDO98860.1	567	1.5e-56	unnamed protein product [Coffea canephora]	40287541	AY488171.1	162	1.69e-77	Capsicum annuum P23 tumor protein-like protein mRNA, complete cds	--	--	--	--	Q9ZSW9	558	2.4e-56	Translationally-controlled tumor protein homolog OS=Hevea brasiliensis GN=TCTP PE=2 SV=1	PF02841//PF08112	Guanylate-binding protein, C-terminal domain//ATP synthase epsilon subunit	GO:0015986//GO:0006810	ATP synthesis coupled proton transport//transport	GO:0042626//GO:0005525//GO:0003924	ATPase activity, coupled to transmembrane movement of substances//GTP binding//GTPase activity	GO:0033178	proton-transporting two-sector ATPase complex, catalytic domain	KOG1727	Microtubule-binding protein (translationally controlled tumor protein)	DOWN	-3.3945	7.04e-18	DOWN	-1.5761	0.00011205	DOWN	-1.8535	4.74e-07	blast,frame:-3 start:429 end:1	766.47	736.37	595.13	67	61	69.51	156
Cluster-35308.71924	59.42	9.72	0.5	365	--	--	--	--	--	--	--	--	--	--	--	--	--	--	--	--	--	--	--	--	--	--	--	--	--	--	--	--	DOWN	-6.9328	8.06e-17	DOWN	-4.6944	0.0011608	DOWN	-2.2808	4.62e-05	estscan,start:1 end:111	93	62	97	1	0	1	13
Cluster-35308.99380	52.39	6.89	0.37	761	747068401	XP_011080957.1	706	2e-72	PREDICTED: uncharacterized protein LOC105164093 [Sesamum indicum]>gi|747068403|ref|XP_011080958.1| PREDICTED: uncharacterized protein LOC105164093 [Sesamum indicum]	567162882	XM_006396825.1	129	6.49e-59	Eutrema salsugineum hypothetical protein (EUTSA_v10028735mg) mRNA, complete cds	--	--	--	--	--	--	--	--	--	--	--	--	--	--	--	--	--	--	DOWN	-7.0588	1.54e-25	DOWN	-4.3714	4.45e-09	DOWN	-2.7331	6.72e-10	estscan,start:184 end:761	436.26	374.51	285.33	7.88	0	0	58.72
Cluster-35308.186581	2.95	0.65	0	1020	--	--	--	--	--	--	--	--	--	--	--	--	--	--	--	--	--	--	PF00343	Carbohydrate phosphorylase	GO:0005975	carbohydrate metabolic process	GO:0008184	glycogen phosphorylase activity	--	--	--	--	DOWN	#NAME?	2.57e-08	DOWN	#NAME?	0.021951	DOWN	-1.8747	0.020205	estscan,start:566 end:391; minus strand	28.05	21.1	44.88	0	0	0	6.65
Cluster-35308.86133	60.52	24.9	10.35	2176	661881470	CDP14880.1	2172	5.8e-242	unnamed protein product [Coffea canephora]	848907997	XM_012997558.1	110	6.97e-48	PREDICTED: Erythranthe guttatus protein NRT1/ PTR FAMILY 2.11-like (LOC105972594), mRNA	--	--	--	--	Q9LV10	1798	1.9e-199	Protein NRT1/ PTR FAMILY 2.11 OS=Arabidopsis thaliana GN=NPF2.11 PE=1 SV=1	PF00854//PF01355	POT family//High potential iron-sulfur protein	GO:0006810//GO:0019646//GO:0006118	transport//aerobic electron transport chain//obsolete electron transport	GO:0009055//GO:0005215	electron carrier activity//transporter activity	GO:0016020	membrane	--	--	DOWN	-2.5259	3.62e-09	DOWN	-1.4021	1.91e-05	DOWN	-1.1602	0.0031858	blast,frame:3 start:120 end:1988	1523.29	1889.59	1480.91	323.43	330.68	189.48	492.84
Cluster-35308.117817	43.89	10.29	5.29	1547	384563698	AFI08590.1	1897	3.2e-210	citrate synthase [Rhododendron micranthum]	332348714	HQ449568.1	519	0	Paeonia suffruticosa citrate synthase (CS) mRNA, complete cds	K01647	CS, gltA	citrate synthase	http://www.genome.jp/dbget-bin/www_bget?ko:K01647	O80433	1859	1.1e-206	Citrate synthase, mitochondrial OS=Daucus carota GN=CS PE=2 SV=1	PF00285	Citrate synthase	--	--	GO:0046912	transferase activity, transferring acyl groups, acyl groups converted into alkyl on transfer	--	--	KOG2617	Citrate synthase	DOWN	-3.0378	1.9e-11	DOWN	-1.126	0.0056714	DOWN	-1.9479	1.89e-07	estscan,start:1 end:1547	800.99	903.83	675.74	121.17	88.01	78.68	160.23
Cluster-35308.56440	37.54	5.13	1.97	914	697169499	XP_009593644.1	918	6.2e-97	PREDICTED: NECAP-like protein CG9132 [Nicotiana tomentosiformis]	764605162	XM_004303123.2	230	5.62e-115	PREDICTED: Fragaria vesca subsp. vesca uncharacterized protein At1g03900 (LOC101304016), mRNA	--	--	--	--	Q681Q7	328	2.3e-29	Uncharacterized protein At1g03900 OS=Arabidopsis thaliana GN=At1g03900 PE=2 SV=1	PF04537//PF07933	Herpesvirus UL55 protein//Protein of unknown function (DUF1681)	GO:0006897//GO:0019058	endocytosis//viral life cycle	--	--	GO:0016020	membrane	KOG2500	Uncharacterized conserved protein	DOWN	-4.2298	1.13e-22	DOWN	-1.5968	0.017107	DOWN	-2.6714	2.22e-11	estscan,start:124 end:914	375.27	334.64	319.25	26.14	7.54	19.89	54.37
Cluster-35308.119828	142.79	48.1	22.14	916	727456178	XP_010510007.1	1027	1.4e-109	PREDICTED: carboxymethylenebutenolidase homolog [Camelina sativa]	590711375	XM_007049027.1	275	5.43e-140	Theobroma cacao Alpha/beta-Hydrolases superfamily protein isoform 1 (TCM_002091) mRNA, complete cds	K01061	E3.1.1.45	carboxymethylenebutenolidase	http://www.genome.jp/dbget-bin/www_bget?ko:K01061	P46209	258	3e-21	Protein usf OS=Aquifex pyrophilus GN=usf PE=4 SV=1	PF01764//PF01738//PF00326//PF07859//PF02230	Lipase (class 3)//Dienelactone hydrolase family//Prolyl oligopeptidase family//alpha/beta hydrolase fold//Phospholipase/Carboxylesterase	GO:0006629//GO:0008152//GO:0006508	lipid metabolic process//metabolic process//proteolysis	GO:0008236//GO:0016787	serine-type peptidase activity//hydrolase activity	--	--	--	--	DOWN	-2.6746	1.73e-12	DOWN	-1.304	0.00014213	DOWN	-1.4066	0.00012947	blast,frame:-1 start:916 end:137	1393.05	1415.85	1116.68	234.19	192.99	182.89	377.17
Cluster-35308.149882	115.38	52.21	8.96	742	224135747	XP_002322150.1	977	7.3e-104	40S ribosomal protein S3 [Populus trichocarpa]>gi|743942751|ref|XP_011015872.1| PREDICTED: 40S ribosomal protein S3-3-like [Populus euphratica]>gi|743943166|ref|XP_011016082.1| PREDICTED: 40S ribosomal protein S3-3-like [Populus euphratica]>gi|222869146|gb|EEF06277.1| 40S ribosomal protein S3 [Populus trichocarpa]	778729720	XM_004141650.2	326	1.95e-168	PREDICTED: Cucumis sativus 40S ribosomal protein S3-3 (LOC101203239), mRNA	K02985	RP-S3e, RPS3	small subunit ribosomal protein S3e	http://www.genome.jp/dbget-bin/www_bget?ko:K02985	Q9SIP7	972	3.9e-104	40S ribosomal protein S3-1 OS=Arabidopsis thaliana GN=RPS3A PE=1 SV=1	PF07650	KH domain	GO:0006412//GO:0009651//GO:0042254	translation//response to salt stress//ribosome biogenesis	GO:0003735//GO:0003723	structural constituent of ribosome//RNA binding	GO:0009507//GO:0005773//GO:0015935//GO:0005886//GO:0005730//GO:0005840//GO:0022626	chloroplast//vacuole//small ribosomal subunit//plasma membrane//nucleolus//ribosome//cytosolic ribosome	KOG3181	40S ribosomal protein S3	DOWN	-3.6765	4.43e-14	DOWN	-2.7549	5.89e-08	DOWN	-0.95662	0.019488	blast,frame:1 start:55 end:741	626.33	896.74	797.07	55.02	68.33	57.37	242.99
Cluster-35308.110879	40.11	17.65	7.79	1271	802567322	XP_012067706.1	155	2.6e-08	PREDICTED: uncharacterized protein LOC105630492 [Jatropha curcas]>gi|643734575|gb|KDP41245.1| hypothetical protein JCGZ_15652 [Jatropha curcas]	663673444	HG975445.1	42	2.54e-10	Solanum pennellii chromosome ch06, complete genome	--	--	--	--	--	--	--	--	PF01644	Chitin synthase	GO:0006031	chitin biosynthetic process	GO:0004100	chitin synthase activity	--	--	--	--	DOWN	-2.3462	1.89e-07	DOWN	-1.3651	0.0003645	DOWN	-1.0171	0.0097947	blast,frame:2 start:98 end:787	655.17	608.38	443.75	142.73	102.44	87.55	238.76
Cluster-35308.180129	18.93	2.63	0.76	1094	698482737	XP_009788268.1	566	4.9e-56	PREDICTED: B-box zinc finger protein 20 [Nicotiana sylvestris]	565445565	XM_006284387.1	70	5.94e-26	Capsella rubella hypothetical protein (CARUB_v10005629mg) mRNA, complete cds	--	--	--	--	Q9LQZ7	480	6.4e-47	B-box zinc finger protein 21 OS=Arabidopsis thaliana GN=BBX21 PE=1 SV=1	PF00643//PF00628//PF00130	B-box zinc finger//PHD-finger//Phorbol esters/diacylglycerol binding domain (C1 domain)	GO:0035556	intracellular signal transduction	GO:0008270//GO:0005515	zinc ion binding//protein binding	GO:0005622	intracellular	--	--	DOWN	-4.5224	7.71e-21	DOWN	-1.8476	0.017107	DOWN	-2.7154	1.54e-09	blast,frame:-3 start:837 end:241	270.18	162.18	231.02	8.57	11.75	6.72	28.13
Cluster-35308.181296	6.04	1.1	0	1689	697152890	XP_009630683.1	1884	1.1e-208	PREDICTED: long chain base biosynthesis protein 1-like [Nicotiana tomentosiformis]>gi|697152892|ref|XP_009630684.1| PREDICTED: long chain base biosynthesis protein 1-like [Nicotiana tomentosiformis]	731397899	XM_010654755.1	401	0	PREDICTED: Vitis vinifera long chain base biosynthesis protein 1 (LOC100254626), mRNA	K00654	SPT	serine palmitoyltransferase	http://www.genome.jp/dbget-bin/www_bget?ko:K00654	Q94IB8	1698	5.8e-188	Long chain base biosynthesis protein 1 OS=Arabidopsis thaliana GN=LCB1 PE=1 SV=1	PF01276//PF01053//PF00155	Orn/Lys/Arg decarboxylase, major domain//Cys/Met metabolism PLP-dependent enzyme//Aminotransferase class I and II	GO:0009058	biosynthetic process	GO:0030170//GO:0003824	pyridoxal phosphate binding//catalytic activity	--	--	KOG1358	Serine palmitoyltransferase	DOWN	#NAME?	9.79e-25	DOWN	#NAME?	7.23e-07	DOWN	-2.2688	4.48e-06	estscan,start:221 end:1689	117.12	103.94	142.27	0	0	0	22.74
Cluster-35308.125620	953.11	408.56	234.31	606	58578268	CAI48070.1	423	1e-39	ABC transporter protein [Capsicum chinense]	58578267	AJ879065.1	158	3.86e-75	Capsicum chinense partial mRNA for ABC transporter protein	K06185	ABCF2	ATP-binding cassette, subfamily F, member 2	http://www.genome.jp/dbget-bin/www_bget?ko:K06185	Q9FJH6	375	5.3e-35	ABC transporter F family member 1 OS=Arabidopsis thaliana GN=ABCF1 PE=1 SV=1	PF13304//PF00005	AAA domain, putative AbiEii toxin, Type IV TA system//ABC transporter	--	--	GO:0005524//GO:0016887	ATP binding//ATPase activity	--	--	KOG0927	Predicted transporter (ABC superfamily)	DOWN	-2.0448	0.00026386	DOWN	-1.0681	0.03479	DOWN	-1.0084	0.043527	blast,frame:-1 start:576 end:1	4998.15	5350.82	3303.06	911.52	867.64	1549.27	1873
Cluster-35308.1473	16.57	1.82	0.07	888	697141997	XP_009625113.1	262	7e-21	PREDICTED: uncharacterized protein LOC104116048 [Nicotiana tomentosiformis]	--	--	--	--	--	--	--	--	--	--	--	--	--	PF07062//PF03348//PF07213	Clc-like//Serine incorporator (Serinc)//DAP10 membrane protein	GO:0007165//GO:0014068//GO:0050776	signal transduction//positive regulation of phosphatidylinositol 3-kinase signaling//regulation of immune response	GO:0043548//GO:0005102	phosphatidylinositol 3-kinase binding//receptor binding	GO:0016020//GO:0016021	membrane//integral component of membrane	--	--	DOWN	-7.7725	1.41e-05	DOWN	-4.8037	0.00058954	DOWN	-3.002	0.020564	blast,frame:2 start:23 end:712	81	230	124	1	1	0	12
Cluster-35308.13231	3.68	0.34	0	1820	--	--	--	--	--	--	--	--	--	--	--	--	--	--	--	--	--	--	--	--	--	--	--	--	--	--	--	--	DOWN	#NAME?	1.65e-18	DOWN	#NAME?	0.018877	DOWN	-3.3176	8.34e-08	estscan,start:1820 end:1650; minus strand	73	87	82	0	0	0	4
Cluster-35308.134687	27.67	8.75	0	2250	747094794	XP_011095251.1	1110	8.3e-119	PREDICTED: transmembrane protein 184C-like [Sesamum indicum]	--	--	--	--	--	--	--	--	--	Q17QL9	348	2.7e-31	Transmembrane protein 184C OS=Bos taurus GN=TMEM184C PE=2 SV=1	PF06687//PF03530	SUR7/PalI family//Calcium-activated SK potassium channel	GO:0006813	potassium ion transport	GO:0016286	small conductance calcium-activated potassium channel activity	GO:0005886//GO:0016021	plasma membrane//integral component of membrane	KOG2641	Predicted seven transmembrane receptor - rhodopsin family	DOWN	#NAME?	1.5e-64	DOWN	#NAME?	3.48e-18	DOWN	-1.5341	9.04e-05	blast,frame:-1 start:1080 end:187	747.68	780.85	794.06	0	0	0	137.12
Cluster-35308.123516	55.86	17.25	8.31	1158	75756039	ABA27072.1	238	5.6e-18	TO109-12 [Taraxacum officinale]	--	--	--	--	--	--	--	--	--	--	--	--	--	--	--	--	--	--	--	--	--	--	--	DOWN	-2.7226	4.37e-10	DOWN	-1.219	0.001712	DOWN	-1.5405	4.33e-05	blast,frame:-2 start:827 end:279	834.49	715.06	560.66	132.08	110.7	73.27	189.92
Cluster-35308.167323	4.74	1.59	0	1875	661894460	CDP01459.1	1310	4.5e-142	unnamed protein product [Coffea canephora]	388493673	BT135108.1	333	6.49e-172	Medicago truncatula clone JCVI-FLMt-20D11 unknown mRNA	K14684	SLC25A23S	solute carrier family 25 (mitochondrial phosphate transporter), member 23/24/25/41	http://www.genome.jp/dbget-bin/www_bget?ko:K14684	Q9LV81	1228	2e-133	Probable mitochondrial adenine nucleotide transporter BTL3 OS=Arabidopsis thaliana GN=At5g64970 PE=2 SV=1	--	--	--	--	--	--	--	--	KOG0036	Predicted mitochondrial carrier protein	DOWN	#NAME?	7.15e-23	DOWN	#NAME?	8.26e-11	DOWN	-1.4219	0.0060616	blast,frame:2 start:230 end:1516	108.53	106.5	107.68	0	0	0	39.95
Cluster-35308.36923	15.07	5.67	1	640	747050379	XP_011071258.1	145	1.9e-07	PREDICTED: protein NIM1-INTERACTING 2-like [Sesamum indicum]	--	--	--	--	--	--	--	--	--	--	--	--	--	PF15699	NPR1 interacting	GO:0010112	regulation of systemic acquired resistance	--	--	--	--	--	--	DOWN	-3.8424	6.85e-10	DOWN	-2.6935	0.001041	DOWN	-1.19	0.036249	blast,frame:-1 start:571 end:158	63	60	116	4	8	4	33
Cluster-35308.157471	35.79	6.31	2.43	1045	698535549	XP_009764220.1	679	3.7e-69	PREDICTED: phosphopantetheine adenylyltransferase [Nicotiana sylvestris]	590663331	XM_007036123.1	176	6.73e-85	Theobroma cacao Syntaxin, putative (TCM_012043) mRNA, complete cds	K02201	E2.7.7.3B	pantetheine-phosphate adenylyltransferase	http://www.genome.jp/dbget-bin/www_bget?ko:K02201	Q9ZPV8	658	1.4e-67	Phosphopantetheine adenylyltransferase OS=Arabidopsis thaliana GN=COAD PE=1 SV=1	PF06574//PF01467	FAD synthetase//Cytidylyltransferase-like	GO:0009058//GO:0006771//GO:0009231	biosynthetic process//riboflavin metabolic process//riboflavin biosynthetic process	GO:0003919//GO:0003824	FMN adenylyltransferase activity//catalytic activity	--	--	KOG3351	Predicted nucleotidyltransferase	DOWN	-3.8834	5.6e-16	DOWN	-1.578	0.0040863	DOWN	-2.3365	2.92e-09	blast,frame:-3 start:731 end:198	423.32	430.66	325.72	10.48	38.93	30.79	58.98
Cluster-35308.117925	648.34	231.03	127.26	2118	659086315	XP_008443868.1	1648	3.2e-181	PREDICTED: CBL-interacting serine/threonine-protein kinase 6-like [Cucumis melo]	565353486	XM_006343601.1	201	1.76e-98	PREDICTED: Solanum tuberosum CBL-interacting serine/threonine-protein kinase 6-like (LOC102591863), mRNA	--	--	--	--	O65554	1525	8.3e-168	CBL-interacting serine/threonine-protein kinase 6 OS=Arabidopsis thaliana GN=CIPK6 PE=1 SV=1	PF07714//PF03822//PF06293//PF00069	Protein tyrosine kinase//NAF domain//Lipopolysaccharide kinase (Kdo/WaaP) family//Protein kinase domain	GO:0007165//GO:0006468	signal transduction//protein phosphorylation	GO:0005524//GO:0016773//GO:0004672	ATP binding//phosphotransferase activity, alcohol group as acceptor//protein kinase activity	GO:0016020	membrane	--	--	DOWN	-2.3247	3.86e-07	DOWN	-1.0257	0.0014775	DOWN	-1.3345	0.00033733	blast,frame:-2 start:1607 end:288	14818.7	20103.6	15887.8	3852.42	3993.2	2219.97	5721.95
Cluster-35308.171896	26.8	10.45	2.93	702	--	--	--	--	--	--	--	--	--	--	--	--	--	--	--	--	--	--	--	--	--	--	--	--	--	--	--	--	DOWN	-3.1672	1.71e-11	DOWN	-2.0473	0.00025657	DOWN	-1.1574	0.012673	--	178	153	163	19	18	17	63
Cluster-35308.152264	6.51	1.16	0.03	1218	359487518	XP_002278737.2	565	7.1e-56	PREDICTED: uncharacterized protein LOC100263144 [Vitis vinifera]>gi|296089730|emb|CBI39549.3| unnamed protein product [Vitis vinifera]	--	--	--	--	--	--	--	--	--	--	--	--	--	PF01392	Fz domain	--	--	GO:0005515	protein binding	--	--	--	--	DOWN	-8.0099	1.94e-18	DOWN	-5.7495	0.00031895	DOWN	-2.2928	2.13e-05	blast,frame:-1 start:1005 end:514	116.03	70.56	75.93	0	1.14	0	20.98
Cluster-35308.142456	293.85	21.52	4.24	767	--	--	--	--	--	--	--	--	--	--	--	--	--	--	--	--	--	--	--	--	--	--	--	--	--	--	--	--	DOWN	-6.068	1.3e-27	DOWN	-2.5392	1.41e-09	DOWN	-3.5693	1.07e-13	estscan,start:61 end:318	2664.01	1427	2141.74	34	30	25.99	123.29
Cluster-35308.19122	8.28	1.03	0.17	1409	698496047	XP_009794096.1	1962	8.4e-218	PREDICTED: probable metal-nicotianamine transporter YSL7 isoform X2 [Nicotiana sylvestris]	727458513	XM_010512820.1	260	1.84e-131	PREDICTED: Camelina sativa probable metal-nicotianamine transporter YSL7 (LOC104787279), mRNA	--	--	--	--	Q9SHY2	1896	5.3e-211	Probable metal-nicotianamine transporter YSL7 OS=Arabidopsis thaliana GN=YSL7 PE=2 SV=1	PF03169//PF13994	OPT oligopeptide transporter protein//PgaD-like protein	GO:0055085//GO:0042710	transmembrane transport//biofilm formation	--	--	--	--	--	--	DOWN	-5.6189	5.5e-20	DOWN	-2.8459	0.018254	DOWN	-2.8099	8.23e-09	estscan,start:1 end:1409	148.59	128.18	124.04	3	4	1.24	20.85
Cluster-35308.34142	12.04	2.75	0.84	1003	629099555	KCW65320.1	1348	9.4e-147	hypothetical protein EUGRSUZ_G02773 [Eucalyptus grandis]	823256468	XM_012605428.1	151	5.1e-71	PREDICTED: Gossypium raimondii ABC transporter G family member 6-like (LOC105780898), mRNA	--	--	--	--	Q9FNB5	1224	3.1e-133	ABC transporter G family member 6 OS=Arabidopsis thaliana GN=ABCG6 PE=2 SV=1	PF01061	ABC-2 type transporter	--	--	--	--	GO:0016020	membrane	--	--	DOWN	-3.8445	8.59e-12	DOWN	-1.9242	0.021002	DOWN	-1.9554	7.14e-05	estscan,start:1 end:1003	111	149	115	10	7	9	23
Cluster-35308.82751	24.17	2.47	0.22	1298	802769966	XP_012090501.1	1358	8.4e-148	PREDICTED: putative lipase ROG1 isoform X1 [Jatropha curcas]>gi|643706333|gb|KDP22465.1| hypothetical protein JCGZ_26296 [Jatropha curcas]	590671245	XM_007038218.1	256	2.84e-129	Theobroma cacao Alpha/beta-Hydrolases superfamily protein isoform 1 (TCM_014855) mRNA, complete cds	--	--	--	--	Q08448	182	2.7e-12	Putative lipase YOR059C OS=Saccharomyces cerevisiae (strain ATCC 204508 / S288c) GN=YOR059C PE=1 SV=1	PF05933//PF07819//PF01764	Fungal ATP synthase protein 8 (A6L)//PGAP1-like protein//Lipase (class 3)	GO:0006629//GO:0006505//GO:0015986//GO:0015992//GO:0006886	lipid metabolic process//GPI anchor metabolic process//ATP synthesis coupled proton transport//proton transport//intracellular protein transport	GO:0016788//GO:0015078	hydrolase activity, acting on ester bonds//hydrogen ion transmembrane transporter activity	GO:0000276	mitochondrial proton-transporting ATP synthase complex, coupling factor F(o)	KOG4372	Predicted alpha/beta hydrolase	DOWN	-6.6936	2.78e-37	DOWN	-3.6293	6.75e-06	DOWN	-3.1043	2.66e-14	blast,frame:2 start:149 end:1219	369.17	357.64	328.9	5.62	2.11	1.95	32.74
Cluster-35308.70344	2.92	0.86	0.03	2961	225450585	XP_002282109.1	2537	3.7e-284	PREDICTED: uncharacterized protein LOC100264846 [Vitis vinifera]>gi|731415881|ref|XP_010659702.1| PREDICTED: uncharacterized protein LOC100264846 [Vitis vinifera]>gi|296089778|emb|CBI39597.3| unnamed protein product [Vitis vinifera]	778667099	XM_011650567.1	118	3.4e-52	PREDICTED: Cucumis sativus uncharacterized LOC101202927 (LOC101202927), transcript variant X3, mRNA	--	--	--	--	Q6ZQ18	172	9e-11	Protein EFR3 homolog B OS=Mus musculus GN=Efr3b PE=2 SV=2	--	--	--	--	--	--	--	--	--	--	DOWN	-6.7384	3.31e-20	DOWN	-5.1659	1.04e-07	DOWN	-1.6219	0.0021806	blast,frame:-1 start:471 end:265	112.66	105.43	114.75	3.3	0	0	26.07
Cluster-35308.122737	27.53	9.58	0	547	--	--	--	--	--	--	--	--	--	--	--	--	--	--	--	--	--	--	--	--	--	--	--	--	--	--	--	--	DOWN	#NAME?	5.64e-23	DOWN	#NAME?	1.12e-11	DOWN	-1.2801	0.010242	--	114.36	86.8	126.38	0	0	0	44.33
Cluster-12851.1	2.8	0.76	0.07	1296	351722801	NP_001238536.1	444	8.1e-42	receptor-like kinase [Glycine max]>gi|223452315|gb|ACM89485.1| receptor-like kinase [Glycine max]	--	--	--	--	--	--	--	--	--	Q9FID8	388	3.5e-36	Putative receptor-like protein kinase At5g39000 OS=Arabidopsis thaliana GN=At5g39000 PE=3 SV=1	PF00069//PF07714	Protein kinase domain//Protein tyrosine kinase	GO:0006468	protein phosphorylation	GO:0016301//GO:0004672//GO:0005524	kinase activity//protein kinase activity//ATP binding	--	--	--	--	DOWN	-5.3007	3.04e-08	DOWN	-3.6343	0.024189	DOWN	-1.7109	0.025653	blast,frame:1 start:1 end:1014	34	38	49.86	2	0	1	8
Cluster-35308.40328	9.58	3.76	1.34	1671	702500408	XP_010038217.1	1317	6.1e-143	PREDICTED: peter Pan-like protein [Eucalyptus grandis]>gi|629083591|gb|KCW50036.1| hypothetical protein EUGRSUZ_K03479 [Eucalyptus grandis]	567903727	XM_006444289.1	329	9.66e-170	Citrus clementina hypothetical protein (CICLE_v10023300mg) mRNA, partial cds	K14859	SSF1_2	ribosome biogenesis protein SSF1/2	http://www.genome.jp/dbget-bin/www_bget?ko:K14859	Q9ASU7	1243	3.3e-135	Peter Pan-like protein OS=Arabidopsis thaliana GN=PPAN PE=1 SV=1	--	--	--	--	--	--	--	--	KOG2963	RNA-binding protein required for 60S ribosomal subunit biogenesis	DOWN	-2.8089	2.82e-10	DOWN	-1.6508	0.00171	DOWN	-1.1965	0.0092864	blast,frame:3 start:129 end:1166	214.62	174.22	181.2	31.51	16.18	31.56	72.86
Cluster-35308.167582	7.76	2.09	0.34	1352	661886348	CDP10038.1	1057	7e-113	unnamed protein product [Coffea canephora]	--	--	--	--	--	--	--	--	--	Q17QN8	219	1.5e-16	UPF0454 protein C12orf49 homolog OS=Bos taurus PE=2 SV=1	--	--	--	--	--	--	--	--	KOG3136	Uncharacterized conserved protein	DOWN	-4.5723	2.51e-15	DOWN	-2.879	0.014713	DOWN	-1.7282	0.00037306	blast,frame:-3 start:1005 end:145	131.75	126.67	98.77	5.5	2.91	7.29	47.98
Cluster-35308.92364	61.65	4.5	0	933	460407240	XP_004249062.1	546	8.6e-54	PREDICTED: macrophage migration inhibitory factor homolog isoform X2 [Solanum lycopersicum]	--	--	--	--	--	K07253	MIF	phenylpyruvate tautomerase	http://www.genome.jp/dbget-bin/www_bget?ko:K07253	P81748	228	9.1e-18	Macrophage migration inhibitory factor homolog OS=Trichuris trichiura PE=1 SV=2	PF01361	Tautomerase enzyme	GO:0006725	cellular aromatic compound metabolic process	GO:0016853	isomerase activity	--	--	KOG1759	Macrophage migration inhibitory factor	DOWN	#NAME?	2.64e-47	DOWN	#NAME?	2.45e-08	DOWN	-3.5721	6.64e-19	blast,frame:-3 start:751 end:401	699.77	548.98	491.38	0	0	0	26.96
Cluster-35308.63799	9.72	3.12	0.42	1265	747079536	XP_011086974.1	998	4.5e-106	PREDICTED: probable cyclic nucleotide-gated ion channel 20, chloroplastic [Sesamum indicum]	--	--	--	--	--	K05391	CNGF	cyclic nucleotide gated channel, other eukaryote	http://www.genome.jp/dbget-bin/www_bget?ko:K05391	Q9LD37	878	5.2e-93	Probable cyclic nucleotide-gated ion channel 20, chloroplastic OS=Arabidopsis thaliana GN=CNGC20 PE=2 SV=1	PF03002	Somatostatin/Cortistatin family	GO:0007165	signal transduction	GO:0005179	hormone activity	GO:0005576	extracellular region	--	--	DOWN	-4.5577	1.57e-16	DOWN	-3.1078	6.21e-06	DOWN	-1.4897	0.0031493	blast,frame:3 start:273 end:1115	140.77	109.7	160.11	5.12	5	7.49	32
Cluster-35308.160053	2.09	0.24	0	2113	225459530	XP_002284460.1	418	1.4e-38	PREDICTED: glutamic acid-rich protein [Vitis vinifera]>gi|302141832|emb|CBI19035.3| unnamed protein product [Vitis vinifera]	549438907	KC425362.1	123	4.01e-55	Diospyros kaki microsatellite DKES9 sequence	--	--	--	--	--	--	--	--	PF02724	CDC45-like protein	GO:0006270	DNA replication initiation	--	--	--	--	--	--	DOWN	#NAME?	2.25e-13	DOWN	#NAME?	0.04013	DOWN	-2.9217	2.57e-05	blast,frame:3 start:591 end:1820	58.57	35.06	69.15	0	0	0	2.93
Cluster-35308.101250	75.33	36.14	17.5	2014	6049843	AAF02776.1	2732	6.2e-307	asparagine synthetase [Helianthus annuus]	6049842	AF190729.1	1064	0	Helianthus annuus asparagine synthetase (HAS2) mRNA, complete cds	K01953	asnB, ASNS	asparagine synthase (glutamine-hydrolysing)	http://www.genome.jp/dbget-bin/www_bget?ko:K01953	Q9LV77	2551	8.4e-287	Asparagine synthetase [glutamine-hydrolyzing] 2 OS=Arabidopsis thaliana GN=ASN2 PE=2 SV=1	PF00733//PF02313	Asparagine synthase//Fumarate reductase subunit D	GO:0006529//GO:0006531//GO:0006106//GO:0006522	asparagine biosynthetic process//aspartate metabolic process//fumarate metabolic process//alanine metabolic process	GO:0004066	asparagine synthase (glutamine-hydrolyzing) activity	GO:0016020	membrane	KOG0571	Asparagine synthase (glutamine-hydrolyzing)	DOWN	-2.093	5.95e-07	DOWN	-1.2326	0.0002723	DOWN	-0.8954	0.015892	blast,frame:-3 start:1988 end:279	2046.12	2044.41	1490.15	494.41	445.92	360.04	900.04
Cluster-35308.103304	13.72	4.21	1.61	811	--	--	--	--	--	--	--	--	--	--	--	--	--	--	--	--	--	--	--	--	--	--	--	--	--	--	--	--	DOWN	-3.1402	1.7e-05	DOWN	-1.6415	0.039384	DOWN	-1.5312	0.012261	--	132.62	116.38	67.12	11.39	9.33	16.06	26
Cluster-35308.172102	18.48	1.9	0	1545	731396093	XP_002276857.2	1059	4.7e-113	PREDICTED: ABC transporter I family member 19 [Vitis vinifera]	330541519	HQ423146.1	285	2.57e-145	Camellia sinensis cultivar Zhenghe Dabaicha ABC transporter family protein mRNA, complete cds	K12608	CAF16	CCR4-NOT complex subunit CAF16	http://www.genome.jp/dbget-bin/www_bget?ko:K12608	Q3EDJ0	997	1e-106	ABC transporter I family member 19 OS=Arabidopsis thaliana GN=ABCI19 PE=2 SV=1	PF00448//PF00005//PF00004//PF07728//PF01580//PF13304//PF06414//PF00025//PF00503//PF10662	SRP54-type protein, GTPase domain//ABC transporter//ATPase family associated with various cellular activities (AAA)//AAA domain (dynein-related subfamily)//FtsK/SpoIIIE family//AAA domain, putative AbiEii toxin, Type IV TA system//Zeta toxin//ADP-ribosylation factor family//G-protein alpha subunit//Ethanolamine utilisation - propanediol utilisation	GO:0007165//GO:0007186//GO:0006576//GO:0006614	signal transduction//G-protein coupled receptor signaling pathway//cellular biogenic amine metabolic process//SRP-dependent cotranslational protein targeting to membrane	GO:0005524//GO:0019001//GO:0004871//GO:0005525//GO:0031683//GO:0016301//GO:0003677//GO:0000166//GO:0003924//GO:0016887	ATP binding//guanyl nucleotide binding//signal transducer activity//GTP binding//G-protein beta/gamma-subunit complex binding//kinase activity//DNA binding//nucleotide binding//GTPase activity//ATPase activity	--	--	KOG2355	Predicted ABC-type transport, ATPase component/CCR4 associated factor	DOWN	#NAME?	7.39e-27	DOWN	#NAME?	3.05e-10	DOWN	-3.1282	7.06e-10	blast,frame:-1 start:1317 end:457	252.01	394.15	352.73	0	0	0	38.49
Cluster-35308.171458	23.84	9.18	0.06	674	747097542	XP_011096740.1	284	1.5e-23	PREDICTED: UDP-arabinose 4-epimerase 1 [Sesamum indicum]>gi|747097544|ref|XP_011096741.1| PREDICTED: UDP-arabinose 4-epimerase 1 [Sesamum indicum]>gi|747097546|ref|XP_011096742.1| PREDICTED: UDP-arabinose 4-epimerase 1 [Sesamum indicum]>gi|747097548|ref|XP_011096743.1| PREDICTED: UDP-arabinose 4-epimerase 1 [Sesamum indicum]	--	--	--	--	--	K12448	UXE, uxe	UDP-arabinose 4-epimerase	http://www.genome.jp/dbget-bin/www_bget?ko:K12448	Q9SA77	261	9.8e-22	UDP-arabinose 4-epimerase 1 OS=Arabidopsis thaliana GN=MUR4 PE=1 SV=1	PF01073//PF00106//PF01370	3-beta hydroxysteroid dehydrogenase/isomerase family//short chain dehydrogenase//NAD dependent epimerase/dehydratase family	GO:0055114//GO:0008152//GO:0008207//GO:0008209//GO:0006694//GO:0008210	oxidation-reduction process//metabolic process//C21-steroid hormone metabolic process//androgen metabolic process//steroid biosynthetic process//estrogen metabolic process	GO:0016616//GO:0003854//GO:0050662//GO:0016491//GO:0003824	oxidoreductase activity, acting on the CH-OH group of donors, NAD or NADP as acceptor//3-beta-hydroxy-delta5-steroid dehydrogenase activity//coenzyme binding//oxidoreductase activity//catalytic activity	--	--	--	--	DOWN	-8.6496	5.09e-19	DOWN	-7.5039	2.45e-14	DOWN	-1.1905	0.015818	blast,frame:-2 start:532 end:164	141.47	160.91	108.02	1	0	0	51.96
Cluster-35308.188428	8.35	3.44	1.86	1927	848867515	XP_012834409.1	487	1.2e-46	PREDICTED: DNA-3-methyladenine glycosylase [Erythranthe guttatus]	--	--	--	--	--	K03652	MPG	DNA-3-methyladenine glycosylase	http://www.genome.jp/dbget-bin/www_bget?ko:K03652	Q39147	445	1.3e-42	DNA-3-methyladenine glycosylase OS=Arabidopsis thaliana GN=MAG PE=2 SV=1	PF02245	Methylpurine-DNA glycosylase (MPG)	GO:0006284	base-excision repair	GO:0003905//GO:0003677	alkylbase DNA N-glycosylase activity//DNA binding	--	--	--	--	DOWN	-2.144	5.45e-07	DOWN	-1.0805	0.040854	DOWN	-1.1027	0.017418	blast,frame:1 start:1 end:588|blast,frame:3 start:1239 end:1643	209.56	146.94	230.26	35.49	45.5	49.39	56.84
Cluster-35308.99427	12.14	3.24	0	1156	21593353	AAM65302.1	804	1.3e-83	unknown [Arabidopsis thaliana]	--	--	--	--	--	--	--	--	--	--	--	--	--	PF14102	Capsule biosynthesis CapC	GO:0045227	capsule polysaccharide biosynthetic process	--	--	GO:0016020	membrane	--	--	DOWN	#NAME?	7.02e-29	DOWN	#NAME?	4.11e-12	DOWN	-1.7442	0.00021471	estscan,start:277 end:1156	171.15	129.41	156.58	0	0	0	41.05
Cluster-35308.113118	103.14	28.73	0.52	352	--	--	--	--	--	--	--	--	--	--	--	--	--	--	--	--	--	--	--	--	--	--	--	--	--	--	--	--	DOWN	-7.5302	4.53e-22	DOWN	-6.1429	0.00020649	DOWN	-1.4237	0.0022603	estscan,start:150 end:287	131	141	103	1	1	0	38
Cluster-35308.100285	32.66	8.1	4.11	915	567910581	XP_006447604.1	555	7.7e-55	hypothetical protein CICLE_v10016908mg [Citrus clementina]>gi|568830741|ref|XP_006469646.1| PREDICTED: uncharacterized protein LOC102623796 isoform X1 [Citrus sinensis]>gi|557550215|gb|ESR60844.1| hypothetical protein CICLE_v10016908mg [Citrus clementina]>gi|641819384|gb|KDO39717.1| hypothetical protein CISIN_1g030450mg [Citrus sinensis]	702489923	XM_010037240.1	91	1.05e-37	PREDICTED: Eucalyptus grandis uncharacterized LOC104424740 (LOC104424740), mRNA	K09775	K09775	uncharacterized protein	http://www.genome.jp/dbget-bin/www_bget?ko:K09775	O32107	241	2.8e-19	Uncharacterized membrane protein YuiD OS=Bacillus subtilis (strain 168) GN=yuiD PE=4 SV=1	--	--	--	--	--	--	--	--	--	--	DOWN	-2.9845	7.84e-09	DOWN	-1.185	0.040488	DOWN	-1.8334	2.02e-05	blast,frame:-2 start:806 end:264	288	355	253	38	40	35	88
Cluster-35308.184716	9.22	2.68	0.83	1211	727694561	AIY60652.1	764	5.9e-79	rhomboid protein Hedne_RBL10 [Hedera nepalensis]	703127651	XM_010105590.1	79	6.54e-31	Morus notabilis E3 ubiquitin-protein ligase RING1 partial mRNA	--	--	--	--	F4ICF4	563	1.7e-56	RHOMBOID-like protein 10, chloroplastic OS=Arabidopsis thaliana GN=RBL10 PE=2 SV=1	PF08551//PF01694	Eukaryotic integral membrane protein (DUF1751)//Rhomboid family	GO:0006890	retrograde vesicle-mediated transport, Golgi to ER	GO:0004252	serine-type endopeptidase activity	GO:0016021	integral component of membrane	--	--	DOWN	-3.4802	8.97e-07	DOWN	-1.8729	0.010071	DOWN	-1.6421	0.0041527	blast,frame:-3 start:1164 end:310	147.33	139.95	81.8	13.02	13.46	7.17	27.69
Cluster-35308.4156	28.53	5.65	0	635	--	--	--	--	--	--	--	--	--	--	--	--	--	--	--	--	--	--	--	--	--	--	--	--	--	--	--	--	DOWN	#NAME?	1.69e-28	DOWN	#NAME?	3.28e-09	DOWN	-2.1571	6.68e-06	estscan,start:223 end:309	137.72	163.52	143.31	0	0	0	23
Cluster-35308.102039	13.57	3.68	0.56	2009	698480303	XP_009787204.1	389	3e-35	PREDICTED: adenine phosphoribosyltransferase 1-like [Nicotiana sylvestris]	332189094	CP002684.1	58	5.18e-19	Arabidopsis thaliana chromosome 1 sequence	K00759	APRT, apt	adenine phosphoribosyltransferase	http://www.genome.jp/dbget-bin/www_bget?ko:K00759	Q43199	365	2.5e-33	Adenine phosphoribosyltransferase 1 OS=Triticum aestivum GN=APT1 PE=2 SV=1	PF04189//PF00156	Gcd10p family//Phosphoribosyl transferase domain	GO:0009116//GO:0030488	nucleoside metabolic process//tRNA methylation	--	--	GO:0031515	tRNA (m1A) methyltransferase complex	KOG1712	Adenine phosphoribosyl transferases	DOWN	-4.5419	1.64e-12	DOWN	-2.8478	1.73e-08	DOWN	-1.7395	0.00010189	blast,frame:-3 start:1482 end:1201|blast,frame:-1 start:767 end:492	286.22	407.05	307.93	42.04	0	0	79.32
Cluster-35308.54060	93.18	16.17	6.18	557	21842314	AAM77753.1	531	2.8e-52	translation initiation factor B04 [Helianthus annuus]	731364905	XM_010695931.1	101	1.71e-43	PREDICTED: Beta vulgaris subsp. vulgaris protein translation factor SUI1 homolog (LOC104907067), mRNA	K03113	EIF1, SUI1	translation initiation factor 1	http://www.genome.jp/dbget-bin/www_bget?ko:K03113	Q9SM41	455	2.6e-44	Protein translation factor SUI1 homolog OS=Sporobolus stapfianus PE=3 SV=1	--	--	--	--	--	--	--	--	KOG1770	Translation initiation factor 1 (eIF-1/SUI1)	DOWN	-3.8683	6.33e-21	DOWN	-1.5723	0.0048874	DOWN	-2.3386	5.68e-09	blast,frame:3 start:144 end:512	357.35	287.78	505.03	27.56	19.08	28.83	64.95
Cluster-35308.162180	27.21	7.05	2.16	1930	698529606	XP_009761616.1	1627	8e-179	PREDICTED: probable protein phosphatase 2C 55 [Nicotiana sylvestris]>gi|698529608|ref|XP_009761618.1| PREDICTED: probable protein phosphatase 2C 55 [Nicotiana sylvestris]	723752475	XM_010316332.1	284	1.16e-144	PREDICTED: Solanum lycopersicum probable protein phosphatase 2C 55 (LOC101244356), transcript variant X2, mRNA	--	--	--	--	Q9SUK9	1308	1.1e-142	Probable protein phosphatase 2C 55 OS=Arabidopsis thaliana GN=At4g16580 PE=2 SV=2	PF00481//PF07228	Protein phosphatase 2C//Stage II sporulation protein E (SpoIIE)	--	--	GO:0003824	catalytic activity	--	--	KOG1379	Serine/threonine protein phosphatase	DOWN	-3.6553	1.39e-10	DOWN	-1.8883	3.35e-06	DOWN	-1.8016	0.00011066	blast,frame:3 start:183 end:1796	724.09	716.19	479.61	56.41	48.32	47.72	118.15
Cluster-35308.158690	23.59	7.08	2.07	1801	698423613	XP_009782580.1	1121	3.5e-120	PREDICTED: caffeoylshikimate esterase [Nicotiana sylvestris]	--	--	--	--	--	--	--	--	--	Q9C942	588	3.2e-59	Caffeoylshikimate esterase OS=Arabidopsis thaliana GN=CSE PE=1 SV=1	PF01738//PF02230//PF07859//PF00326//PF02129	Dienelactone hydrolase family//Phospholipase/Carboxylesterase//alpha/beta hydrolase fold//Prolyl oligopeptidase family//X-Pro dipeptidyl-peptidase (S15 family)	GO:0006508//GO:0008152	proteolysis//metabolic process	GO:0016787//GO:0008236	hydrolase activity//serine-type peptidase activity	--	--	--	--	DOWN	-3.4933	9.05e-17	DOWN	-1.9644	4.06e-06	DOWN	-1.5644	3.26e-05	blast,frame:2 start:116 end:1096	509.34	569.82	453.94	53.16	45.22	36.93	134.74
Cluster-35308.169093	26.21	6.21	1.57	1500	697110239	XP_009608988.1	1712	8.7e-189	PREDICTED: probable serine/threonine-protein kinase NAK [Nicotiana tomentosiformis]	--	--	--	--	--	--	--	--	--	Q9LFP7	551	5.1e-55	Probable receptor-like protein kinase At5g15080 OS=Arabidopsis thaliana GN=At5g15080 PE=2 SV=1	PF07714//PF00069	Protein tyrosine kinase//Protein kinase domain	GO:0006468	protein phosphorylation	GO:0005524//GO:0004672	ATP binding//protein kinase activity	--	--	--	--	DOWN	-4.0592	2.45e-23	DOWN	-2.1965	3.27e-06	DOWN	-1.8992	4.35e-07	blast,frame:2 start:68 end:1498	531.13	433.46	405.4	30.25	23.08	28.43	115.27
Cluster-35308.121785	73.62	22.06	13.05	1900	565382569	XP_006357608.1	1700	2.7e-187	PREDICTED: protein TRANSPARENT TESTA 12-like [Solanum tuberosum]	565382566	XM_006357545.1	162	7.53e-77	PREDICTED: Solanum tuberosum protein TRANSPARENT TESTA 12-like (LOC102583444), transcript variant X2, mRNA	K03327	TC.MATE, SLC47A, norM, mdtK, dinF	multidrug resistance protein, MATE family	http://www.genome.jp/dbget-bin/www_bget?ko:K03327	Q9LYT3	901	1.7e-95	Protein TRANSPARENT TESTA 12 OS=Arabidopsis thaliana GN=TT12 PE=2 SV=1	PF01554//PF05356	MatE//Phage Coat protein B	GO:0006810//GO:0015893//GO:0006855//GO:0055085	transport//drug transport//drug transmembrane transport//transmembrane transport	GO:0015238//GO:0015297	drug transmembrane transporter activity//antiporter activity	GO:0016020//GO:0019028	membrane//viral capsid	--	--	DOWN	-2.4837	1.42e-12	DOWN	-0.94525	0.012535	DOWN	-1.5727	6.55e-06	blast,frame:-1 start:1900 end:443	1839.79	1797.54	1458.67	263.45	351.78	289.99	511.19
Cluster-35308.105722	19.33	5.63	0.35	1439	661898989	CDO96983.1	1141	1.4e-122	unnamed protein product [Coffea canephora]	702405294	XM_010067924.1	228	1.16e-113	PREDICTED: Eucalyptus grandis ubiquitin fusion degradation protein 1 homolog (LOC104453384), mRNA	K14016	UFD1	ubiquitin fusion degradation protein 1	http://www.genome.jp/dbget-bin/www_bget?ko:K14016	P70362	597	2.3e-60	Ubiquitin fusion degradation protein 1 homolog OS=Mus musculus GN=Ufd1l PE=1 SV=2	PF03152	Ubiquitin fusion degradation protein UFD1	GO:0006511	ubiquitin-dependent protein catabolic process	--	--	--	--	KOG1816	Ubiquitin fusion-degradation protein	DOWN	-5.8198	1.92e-15	DOWN	-4.2271	3.63e-14	DOWN	-1.6292	0.0005407	blast,frame:2 start:56 end:1021	302.85	391.73	265.45	8.98	0	8.14	80.66
Cluster-35308.143634	33.05	11.93	4.46	2432	747048789	XP_011070416.1	794	4e-82	PREDICTED: B3 domain-containing transcription factor NGA1-like [Sesamum indicum]>gi|747048791|ref|XP_011070417.1| PREDICTED: B3 domain-containing transcription factor NGA1-like [Sesamum indicum]	802694110	XM_012227692.1	125	3.58e-56	PREDICTED: Jatropha curcas B3 domain-containing transcription factor NGA1-like (LOC105642758), transcript variant X2, mRNA	--	--	--	--	O82799	562	4.4e-56	B3 domain-containing transcription factor NGA1 OS=Arabidopsis thaliana GN=NGA1 PE=1 SV=1	PF02362	B3 DNA binding domain	--	--	GO:0003677	DNA binding	--	--	--	--	DOWN	-2.8546	9.22e-16	DOWN	-1.5606	4.87e-06	DOWN	-1.3321	0.00044765	blast,frame:1 start:514 end:2022	1022.12	1075.71	933.57	186.64	148.41	77.83	283.46
Cluster-35308.25124	12.35	2.82	0.11	490	--	--	--	--	--	--	--	--	--	--	--	--	--	--	--	--	--	--	PF09329	Primase zinc finger	GO:0006260	DNA replication	--	--	GO:0005634	nucleus	--	--	DOWN	-6.7767	1.18e-07	DOWN	-5.0002	0.014971	DOWN	-1.8321	0.013839	--	47.07	17.05	53.64	1	0	0	11
Cluster-35308.80159	6.11	1.41	0.2	1460	661899608	CDO97602.1	491	3.2e-47	unnamed protein product [Coffea canephora]	--	--	--	--	--	--	--	--	--	--	--	--	--	--	--	--	--	--	--	--	--	--	--	DOWN	-4.9218	3.92e-15	DOWN	-3.0069	0.0022484	DOWN	-1.9515	0.00011566	blast,frame:1 start:583 end:1089|blast,frame:2 start:2 end:259	102.16	113.08	93.41	3.85	6.31	0	33.23
Cluster-35308.103195	69.32	31.07	17.59	1734	698535311	XP_009764143.1	1149	1.9e-123	PREDICTED: solute carrier family 25 member 44-like [Nicotiana sylvestris]	698535310	XM_009765841.1	170	2.45e-81	PREDICTED: Nicotiana sylvestris solute carrier family 25 member 44-like (LOC104215905), mRNA	K15121	SLC25A44	solute carrier family 25, member 44	http://www.genome.jp/dbget-bin/www_bget?ko:K15121	Q8BGF9	324	1.2e-28	Solute carrier family 25 member 44 OS=Mus musculus GN=Slc25a44 PE=2 SV=1	--	--	--	--	--	--	--	--	KOG0765	Predicted mitochondrial carrier protein	DOWN	-1.9594	1.29e-08	DOWN	-1.0129	0.0051775	DOWN	-0.98292	0.0072493	blast,frame:1 start:433 end:1482	1672	1384	1255	398	345	351	641
Cluster-35308.157287	18.14	6.15	1.88	1024	356512858	XP_003525132.1	391	8.9e-36	PREDICTED: histone-lysine N-methyltransferase SETD1A-like isoform X1 [Glycine max]	289707890	GU446678.1	59	7.23e-20	Vitis pseudoreticulata C4C4-type RING finger protein (RFP1) gene, complete cds	--	--	--	--	P34909	177	8.2e-12	General negative regulator of transcription subunit 4 OS=Saccharomyces cerevisiae (strain ATCC 204508 / S288c) GN=MOT2 PE=1 SV=1	PF13639//PF00097	Ring finger domain//Zinc finger, C3HC4 type (RING finger)	--	--	GO:0046872//GO:0008270//GO:0005515	metal ion binding//zinc ion binding//protein binding	--	--	KOG2068	MOT2 transcription factor	DOWN	-3.2537	1.89e-06	DOWN	-1.8776	0.0051713	DOWN	-1.4061	0.0045497	blast,frame:2 start:2 end:544	177.09	242.18	162.06	4.99	50.22	6.48	72.92
Cluster-35308.163211	23.15	8.22	3.32	1498	590652714	XP_007033222.1	1275	4.1e-138	Delta(7)-sterol-C5(6)-desaturase [Theobroma cacao]>gi|508712251|gb|EOY04148.1| Delta(7)-sterol-C5(6)-desaturase [Theobroma cacao]	747102740	XM_011101240.1	211	3.41e-104	PREDICTED: Sesamum indicum delta(7)-sterol-C5(6)-desaturase (LOC105177929), mRNA	K00227	SC5DL, ERG3	delta7-sterol 5-desaturase	http://www.genome.jp/dbget-bin/www_bget?ko:K00227	Q9ZT29	1221	1e-132	Delta(7)-sterol-C5(6)-desaturase OS=Nicotiana tabacum PE=2 SV=1	PF04116	Fatty acid hydroxylase superfamily	GO:0055114//GO:0006633	oxidation-reduction process//fatty acid biosynthetic process	GO:0005506//GO:0016491	iron ion binding//oxidoreductase activity	--	--	KOG0872	Sterol C5 desaturase	DOWN	-2.7686	8.91e-13	DOWN	-1.4796	0.00054661	DOWN	-1.3274	0.00081138	blast,frame:2 start:185 end:1093	327.73	427.64	450.13	72.82	42.51	57.73	141.57
Cluster-35308.52287	17.88	3.24	0	1538	422898326	BAM67029.1	2148	2.5e-239	timing of cab expression 1-like [Chrysanthemum seticuspe f. boreale]	422898325	AB733626.1	1246	0	Chrysanthemum seticuspe f. boreale CsTOC1 mRNA for timing of cab expression 1-like, complete cds	K12127	TOC1, APRR1	pseudo-response regulator 1	http://www.genome.jp/dbget-bin/www_bget?ko:K12127	Q9LKL2	706	5.6e-73	Two-component response regulator-like APRR1 OS=Arabidopsis thaliana GN=APRR1 PE=1 SV=1	PF08287//PF06203	Spc19//CCT motif	GO:0008608	attachment of spindle microtubules to kinetochore	GO:0005515	protein binding	GO:0042729//GO:0005876	DASH complex//spindle microtubule	--	--	DOWN	#NAME?	2.06e-31	DOWN	#NAME?	6.74e-15	DOWN	-2.356	6.59e-08	blast,frame:1 start:1 end:1296	339.11	361.45	262.72	0	0	0	44.79
Cluster-35308.194999	6.8	0.69	0.02	1580	255547073	XP_002514594.1	1184	1.5e-127	UDP-glucosyltransferase, putative [Ricinus communis]>gi|223546198|gb|EEF47700.1| UDP-glucosyltransferase, putative [Ricinus communis]	731360278	XM_010693423.1	41	1.14e-09	PREDICTED: Beta vulgaris subsp. vulgaris scopoletin glucosyltransferase-like (LOC104904984), mRNA	--	--	--	--	Q9C9B0	933	2.7e-99	UDP-glycosyltransferase 89B1 OS=Arabidopsis thaliana GN=UGT89B1 PE=2 SV=2	PF02146//PF00201	Sir2 family//UDP-glucoronosyl and UDP-glucosyl transferase	GO:0008152	metabolic process	GO:0016758//GO:0070403//GO:0016757	transferase activity, transferring hexosyl groups//NAD+ binding//transferase activity, transferring glycosyl groups	--	--	--	--	DOWN	-8.5679	3.72e-24	DOWN	-5.5558	0.0046821	DOWN	-3.041	1.02e-09	blast,frame:3 start:114 end:1526	115.31	128.37	133.9	0	0	1.04	14.67
Cluster-35308.141497	11.95	1.18	0	2308	--	--	--	--	--	--	--	--	--	--	--	--	--	--	--	--	--	--	--	--	--	--	--	--	--	--	--	--	DOWN	#NAME?	7.62e-46	DOWN	#NAME?	2.4e-10	DOWN	-3.1721	2.72e-14	estscan,start:898 end:1171	292.91	359.49	379.39	0	0	0	21.56
Cluster-35308.87261	21.85	2.23	0.19	1538	698572683	XP_009775208.1	1285	2.9e-139	PREDICTED: UDP-glucose 4-epimerase GEPI48-like [Nicotiana sylvestris]	566162572	XM_002303617.2	282	1.19e-143	Populus trichocarpa UDP-glucose 4-epimerase family protein (POPTR_0003s14080g) mRNA, complete cds	K01784	galE, GALE	UDP-glucose 4-epimerase	http://www.genome.jp/dbget-bin/www_bget?ko:K01784	O65781	1251	3.6e-136	UDP-glucose 4-epimerase GEPI48 OS=Cyamopsis tetragonoloba PE=2 SV=1	PF01266//PF01370//PF02737//PF01113//PF00106//PF01073	FAD dependent oxidoreductase//NAD dependent epimerase/dehydratase family//3-hydroxyacyl-CoA dehydrogenase, NAD binding domain//Dihydrodipicolinate reductase, N-terminus//short chain dehydrogenase//3-beta hydroxysteroid dehydrogenase/isomerase family	GO:0008152//GO:0009089//GO:0018874//GO:0006552//GO:0006554//GO:0008209//GO:0055114//GO:0008207//GO:0006631//GO:0006633//GO:0006550//GO:0006574//GO:0008210//GO:0006568//GO:0009085//GO:0006694	metabolic process//lysine biosynthetic process via diaminopimelate//benzoate metabolic process//leucine catabolic process//lysine catabolic process//androgen metabolic process//oxidation-reduction process//C21-steroid hormone metabolic process//fatty acid metabolic process//fatty acid biosynthetic process//isoleucine catabolic process//valine catabolic process//estrogen metabolic process//tryptop…	GO:0003854//GO:0008839//GO:0016616//GO:0050662//GO:0003857//GO:0003824//GO:0016491	3-beta-hydroxy-delta5-steroid dehydrogenase activity//4-hydroxy-tetrahydrodipicolinate reductase//oxidoreductase activity, acting on the CH-OH group of donors, NAD or NADP as acceptor//coenzyme binding//3-hydroxyacyl-CoA dehydrogenase activity//catalytic activity//oxidoreductase activity	--	--	KOG1371	UDP-glucose 4-epimerase/UDP-sulfoquinovose synthase	DOWN	-6.7284	1.84e-24	DOWN	-3.6355	1.71e-06	DOWN	-3.1264	1.28e-11	blast,frame:3 start:3 end:974	406.06	448.1	322.76	2.69	7.97	0	29.83
Cluster-35308.152991	63.95	25.36	4.87	796	848849919	XP_012832013.1	521	5.8e-51	PREDICTED: cell wall protein IFF7 [Erythranthe guttatus]>gi|604348390|gb|EYU46545.1| hypothetical protein MIMGU_mgv1a005099mg [Erythranthe guttata]	--	--	--	--	--	--	--	--	--	Q8W4K5	368	4.5e-34	VAN3-binding protein OS=Arabidopsis thaliana GN=VAB PE=1 SV=1	--	--	--	--	--	--	--	--	--	--	DOWN	-3.7269	1.23e-08	DOWN	-2.632	2.05e-05	DOWN	-1.1286	0.025295	blast,frame:3 start:78 end:794	346.23	588.64	496.7	33.21	24.03	50.65	223.81
Cluster-35308.73788	74.66	37.76	14.81	996	697152234	XP_009630349.1	903	3.7e-95	PREDICTED: protein YIPF5 homolog [Nicotiana tomentosiformis]>gi|698489155|ref|XP_009791147.1| PREDICTED: protein YIPF5 homolog [Nicotiana sylvestris]	--	--	--	--	--	--	--	--	--	Q9JIM5	309	3.9e-27	Protein YIPF7 OS=Mus musculus GN=Yipf7 PE=2 SV=1	PF04893	Yip1 domain	--	--	--	--	GO:0016020	membrane	KOG3103	Rab GTPase interacting factor, Golgi membrane protein	DOWN	-2.3265	5.64e-07	DOWN	-1.55	1.02e-05	DOWN	-0.81114	0.04588	blast,frame:-2 start:869 end:111	721.76	912.5	670.37	170.55	135.55	151.32	371.61
Cluster-35308.147600	3.05	1.16	0	1968	661885346	CDP11021.1	718	2.1e-73	unnamed protein product [Coffea canephora]	--	--	--	--	--	--	--	--	--	--	--	--	--	--	--	--	--	--	--	--	--	--	--	DOWN	#NAME?	4.14e-12	DOWN	#NAME?	1.67e-08	DOWN	-1.2679	0.037894	blast,frame:2 start:515 end:1660	66.62	95.12	58.2	0	0	0	24.55
Cluster-35308.53779	63.1	27.62	16.01	2722	359472733	XP_002277177.2	2199	5.3e-245	PREDICTED: LOW QUALITY PROTEIN: endoglucanase 5 [Vitis vinifera]	593123198	XM_007131579.1	255	2.17e-128	Phaseolus vulgaris hypothetical protein (PHAVU_011G030300g) mRNA, complete cds	--	--	--	--	Q9M995	1995	3.4e-222	Endoglucanase 5 OS=Arabidopsis thaliana GN=At1g48930 PE=2 SV=1	PF00759//PF09478	Glycosyl hydrolase family 9//Carbohydrate binding domain CBM49	GO:0005975	carbohydrate metabolic process	GO:0004553//GO:0030246	hydrolase activity, hydrolyzing O-glycosyl compounds//carbohydrate binding	--	--	--	--	DOWN	-1.9728	3.05e-08	DOWN	-0.95699	0.0043416	DOWN	-1.0512	0.00582	blast,frame:2 start:2 end:1648	2450.21	2303.66	1816.03	566.09	503.5	593.79	778.69
Cluster-35308.21933	4.18	1.17	0	939	--	--	--	--	--	--	--	--	--	--	--	--	--	--	--	--	--	--	--	--	--	--	--	--	--	--	--	--	DOWN	#NAME?	2.48e-10	DOWN	#NAME?	0.0013373	DOWN	-1.618	0.026114	estscan,start:560 end:610|estscan,start:349 end:60; minus strand	49	33	37	0	0	0	13
Cluster-35308.147974	11.89	3.43	0.07	902	255568902	XP_002525421.1	355	1.2e-31	conserved hypothetical protein [Ricinus communis]>gi|223535234|gb|EEF36911.1| conserved hypothetical protein [Ricinus communis]	410176070	AC253955.1	71	1.35e-26	Aquilegia coerulea clone COL08-M12, complete sequence	--	--	--	--	--	--	--	--	PF04790	Sarcoglycan complex subunit protein	--	--	--	--	GO:0016012//GO:0016021	sarcoglycan complex//integral component of membrane	--	--	DOWN	-7.2624	2.39e-20	DOWN	-5.6982	5.86e-08	DOWN	-1.6078	0.0025821	blast,frame:3 start:27 end:647	126.01	77.3	116.9	1	0.98	0	16.57
Cluster-35308.115677	4.41	1.65	0.11	1540	--	--	--	--	--	--	--	--	--	--	--	--	--	--	--	--	--	--	--	--	--	--	--	--	--	--	--	--	DOWN	-5.2492	2.37e-13	DOWN	-4.0385	1.29e-05	DOWN	-1.2514	0.032086	estscan,start:1 end:55	84.48	45.82	107.19	1	2	3	32.37
Cluster-35308.89398	19.92	2.2	0.19	1667	565369708	XP_006351476.1	395	5e-36	PREDICTED: uncharacterized protein LOC102586503 [Solanum tuberosum]	--	--	--	--	--	--	--	--	--	--	--	--	--	--	--	--	--	--	--	--	--	--	--	DOWN	-6.7296	4.23e-39	DOWN	-3.7705	4.61e-07	DOWN	-2.9961	4.74e-14	blast,frame:-2 start:862 end:359	414.42	409.3	358.13	5.34	2.02	4.03	46.19
Cluster-35308.186882	36.19	9.75	4.46	1210	698543210	XP_009766664.1	971	5.9e-103	PREDICTED: uncharacterized protein LOC104217986 [Nicotiana sylvestris]	764519521	XM_004288473.2	101	3.85e-43	PREDICTED: Fragaria vesca subsp. vesca nicotinamidase 1 (LOC101301428), mRNA	--	--	--	--	Q8S8F9	761	1.8e-79	Nicotinamidase 1 OS=Arabidopsis thaliana GN=NIC1 PE=1 SV=1	PF00857	Isochorismatase family	GO:0008152	metabolic process	GO:0003824	catalytic activity	--	--	--	--	DOWN	-2.9919	3.11e-07	DOWN	-1.3002	0.0030789	DOWN	-1.7291	0.00068581	blast,frame:1 start:259 end:996	661.86	406	380.01	64.97	62.18	51.59	110.33
Cluster-35308.183447	30.93	14.28	3.5	884	590674360	XP_007039146.1	565	5.1e-56	Uncharacterized protein TCM_015471 [Theobroma cacao]>gi|508776391|gb|EOY23647.1| Uncharacterized protein TCM_015471 [Theobroma cacao]	--	--	--	--	--	--	--	--	--	--	--	--	--	PF04512//PF12937//PF00646	Baculovirus polyhedron envelope protein, PEP, N terminus//F-box-like//F-box domain	--	--	GO:0005198//GO:0005515	structural molecule activity//protein binding	GO:0019031//GO:0019028	viral envelope//viral capsid	--	--	DOWN	-3.1074	1.42e-13	DOWN	-2.2247	6.06e-07	DOWN	-0.91975	0.033099	blast,frame:-1 start:788 end:258	314.45	236.29	258.02	29.2	33.64	28.77	123.17
Cluster-35308.78109	13.24	4.14	1.3	1057	565385266	XP_006358533.1	231	3.3e-17	PREDICTED: uncharacterized protein LOC102583121 [Solanum tuberosum]	--	--	--	--	--	--	--	--	--	--	--	--	--	--	--	--	--	--	--	--	--	--	--	DOWN	-3.3692	9.44e-12	DOWN	-1.8976	0.0036823	DOWN	-1.5031	0.0014888	blast,frame:-1 start:1057 end:464	134.24	170.06	138.45	6.75	8.08	27.51	39.61
Cluster-35308.108012	256.38	65.17	37.13	1355	596129319	XP_007222139.1	1629	3.3e-179	hypothetical protein PRUPE_ppa004666mg [Prunus persica]>gi|462419075|gb|EMJ23338.1| hypothetical protein PRUPE_ppa004666mg [Prunus persica]	565354453	XM_006344063.1	260	1.77e-131	PREDICTED: Solanum tuberosum probable nitrite transporter At1g68570-like (LOC102601790), mRNA	--	--	--	--	Q9SX20	1498	7.2e-165	Protein NRT1/ PTR FAMILY 3.1 OS=Arabidopsis thaliana GN=NPF3.1 PE=2 SV=1	PF00854	POT family	GO:0006810	transport	GO:0005215	transporter activity	GO:0016020	membrane	--	--	DOWN	-2.7628	2.75e-16	DOWN	-0.98101	0.012118	DOWN	-1.8175	2.17e-07	estscan,start:1355 end:158; minus strand	3810	4259	3744	564	700	458	674
Cluster-35308.121472	26.9	13.09	5.54	1629	720036631	XP_010267415.1	1450	2.3e-158	PREDICTED: protein GPR107-like [Nelumbo nucifera]	147790451	AM453420.2	234	6.08e-117	Vitis vinifera contig VV78X272315.3, whole genome shotgun sequence	--	--	--	--	Q8BUV8	639	3.5e-65	Protein GPR107 OS=Mus musculus GN=Gpr107 PE=2 SV=2	PF06814//PF10192	Lung seven transmembrane receptor//Rhodopsin-like GPCR transmembrane domain	GO:0007186//GO:0019236	G-protein coupled receptor signaling pathway//response to pheromone	--	--	GO:0016021	integral component of membrane	KOG2569	G protein-coupled seven transmembrane receptor	DOWN	-2.257	1.15e-09	DOWN	-1.4174	0.00018565	DOWN	-0.87627	0.032564	blast,frame:-1 start:1569 end:130	598.64	521.25	433.44	126.8	110.33	84.19	246.16
Cluster-35308.121470	54.01	2.02	0	1167	720036631	XP_010267415.1	1200	1.6e-129	PREDICTED: protein GPR107-like [Nelumbo nucifera]	147790451	AM453420.2	234	4.32e-117	Vitis vinifera contig VV78X272315.3, whole genome shotgun sequence	--	--	--	--	Q8BUV8	600	8.3e-61	Protein GPR107 OS=Mus musculus GN=Gpr107 PE=2 SV=2	PF06814	Lung seven transmembrane receptor	--	--	--	--	GO:0016021	integral component of membrane	KOG2569	G protein-coupled seven transmembrane receptor	DOWN	#NAME?	2.72e-54	DOWN	#NAME?	6.26e-08	DOWN	-4.5567	5.83e-29	estscan,start:852 end:130; minus strand	621.42	763	673.52	0	0	0	28.9
Cluster-35308.121475	387.01	4.83	0.73	1375	--	--	--	--	--	--	--	--	--	--	--	--	--	--	--	--	--	--	PF09446	VMA21-like domain	GO:0070072	vacuolar proton-transporting V-type ATPase complex assembly	--	--	--	--	--	--	DOWN	-8.9735	3.67e-23	DOWN	-2.8971	2.76e-05	DOWN	-6.1171	1.88e-14	estscan,start:979 end:613; minus strand	3562.01	6572.02	7977.95	17.7	12.65	4.38	60.57
Cluster-35308.99295	61.56	19.4	8.86	682	747096515	XP_011096182.1	453	3.8e-43	PREDICTED: uncharacterized protein LOC105175444 [Sesamum indicum]	566193596	XM_002317221.2	86	4.63e-35	Populus trichocarpa hypothetical protein (POPTR_0011s03990g) mRNA, complete cds	--	--	--	--	--	--	--	--	PF05115	Cytochrome B6-F complex subunit VI (PetL)	GO:0006118	obsolete electron transport	GO:0009055	electron carrier activity	GO:0009512	cytochrome b6f complex	--	--	DOWN	-2.7924	1.44e-12	DOWN	-1.3592	0.0030938	DOWN	-1.4698	0.00022921	blast,frame:-3 start:545 end:3	396	323	364	42	38	74	106
Cluster-35308.146290	31.98	10.12	0.8	2030	315258227	ADT91692.1	1589	2.2e-174	mitogen-activated protein kinase 4 [Nicotiana attenuata]	537845383	KC202417.1	476	0	Chrysanthemum boreale mitogen-activated protein kinase 4 (MAPK4) mRNA, partial cds	K04371	MAPK1_3	mitogen-activated protein kinase 1/3	http://www.genome.jp/dbget-bin/www_bget?ko:K04371	Q40353	1510	4.4e-166	Mitogen-activated protein kinase homolog MMK2 OS=Medicago sativa GN=MMK2 PE=2 SV=1	PF13912//PF07714//PF06293//PF00069	C2H2-type zinc finger//Protein tyrosine kinase//Lipopolysaccharide kinase (Kdo/WaaP) family//Protein kinase domain	GO:0006468	protein phosphorylation	GO:0046872//GO:0005524//GO:0016773//GO:0004672	metal ion binding//ATP binding//phosphotransferase activity, alcohol group as acceptor//protein kinase activity	GO:0016020	membrane	--	--	DOWN	-5.2356	1.56e-37	DOWN	-3.7627	1.25e-16	DOWN	-1.5218	7.02e-05	blast,frame:-1 start:1583 end:384	774.25	781.23	830.76	60.77	0	0	190.45
Cluster-35308.119486	429.25	61.74	8.67	1257	848871036	XP_012836099.1	1199	2.2e-129	PREDICTED: fructose-bisphosphate aldolase cytoplasmic isozyme [Erythranthe guttatus]	568856628	XM_006481820.1	356	0	PREDICTED: Citrus sinensis fructose-bisphosphate aldolase cytoplasmic isozyme-like (LOC102610293), mRNA	K01623	ALDO	fructose-bisphosphate aldolase, class I	http://www.genome.jp/dbget-bin/www_bget?ko:K01623	P29356	1118	7.7e-121	Fructose-bisphosphate aldolase, cytoplasmic isozyme OS=Spinacia oleracea PE=2 SV=1	PF00274	Fructose-bisphosphate aldolase class-I	GO:0006098//GO:0006094//GO:0006013//GO:0006000//GO:0006020//GO:0015976//GO:0006096	pentose-phosphate shunt//gluconeogenesis//mannose metabolic process//fructose metabolic process//inositol metabolic process//carbon utilization//glycolytic process	GO:0004332	fructose-bisphosphate aldolase activity	--	--	KOG1557	Fructose-biphosphate aldolase	DOWN	-5.5986	2.45e-29	DOWN	-2.9908	6.4e-21	DOWN	-2.6439	1.31e-12	estscan,start:1257 end:483; minus strand	6039.66	6727.02	5236.56	143.62	155.08	68.84	682.44
Cluster-35308.182216	16.82	3.66	1.02	1238	848930513	XP_012828469.1	999	3.4e-106	PREDICTED: beta carbonic anhydrase 5, chloroplastic isoform X1 [Erythranthe guttatus]>gi|604298386|gb|EYU18430.1| hypothetical protein MIMGU_mgv1a010730mg [Erythranthe guttata]	823167868	XR_001135007.1	35	1.93e-06	PREDICTED: Gossypium raimondii carbonic anhydrase, chloroplastic (LOC105798316), transcript variant X2, misc_RNA	K01673	cynT, can	carbonic anhydrase	http://www.genome.jp/dbget-bin/www_bget?ko:K01673	Q94CE3	834	6.5e-88	Beta carbonic anhydrase 5, chloroplastic OS=Arabidopsis thaliana GN=BCA5 PE=2 SV=1	PF00484	Carbonic anhydrase	GO:0006807//GO:0006730	nitrogen compound metabolic process//one-carbon metabolic process	GO:0004089//GO:0008270	carbonate dehydratase activity//zinc ion binding	--	--	KOG1578	Predicted carbonic anhydrase involved in protection against oxidative damage	DOWN	-4.0216	4.93e-18	DOWN	-2.017	0.0012971	DOWN	-2.0436	1.56e-06	blast,frame:-2 start:1195 end:263	261.13	239.78	191.26	22.62	10.47	9.08	55.17
Cluster-35308.34014	19.1	3.91	0	368	--	--	--	--	--	--	--	--	--	--	--	--	--	--	--	--	--	--	--	--	--	--	--	--	--	--	--	--	DOWN	#NAME?	1.86e-07	DOWN	#NAME?	0.041441	DOWN	-1.9836	0.036928	estscan,start:1 end:244	35	24	23	0	0	0	3
Cluster-35308.99909	5.11	1.15	0.22	1898	661880820	CDP15514.1	946	7.3e-100	unnamed protein product [Coffea canephora]	565393288	XM_006362251.1	75	1.73e-28	PREDICTED: Solanum tuberosum uncharacterized LOC102578174 (LOC102578174), transcript variant X2, mRNA	--	--	--	--	--	--	--	--	PF00046//PF05920//PF02803	Homeobox domain//Homeobox KN domain//Thiolase, C-terminal domain	GO:0006355//GO:0008152	regulation of transcription, DNA-templated//metabolic process	GO:0003677//GO:0016747	DNA binding//transferase activity, transferring acyl groups other than amino-acyl groups	--	--	--	--	DOWN	-4.439	1.04e-14	DOWN	-2.4477	0.011498	DOWN	-2.0292	0.00012824	blast,frame:2 start:341 end:1897	126.06	102.09	124.86	3.51	3.7	7.62	13.34
Cluster-21701.0	9.69	1.74	0.44	1029	747067632	XP_011080546.1	812	1.4e-84	PREDICTED: probable 3-beta-hydroxysteroid-Delta(8),Delta(7)-isomerase [Sesamum indicum]>gi|747067634|ref|XP_011080547.1| PREDICTED: probable 3-beta-hydroxysteroid-Delta(8),Delta(7)-isomerase [Sesamum indicum]	747067633	XM_011082245.1	107	1.51e-46	PREDICTED: Sesamum indicum probable 3-beta-hydroxysteroid-Delta(8),Delta(7)-isomerase (LOC105163782), transcript variant X2, mRNA	K01824	EBP	cholestenol delta-isomerase	http://www.genome.jp/dbget-bin/www_bget?ko:K01824	O48962	675	1.5e-69	Probable 3-beta-hydroxysteroid-Delta(8),Delta(7)-isomerase OS=Arabidopsis thaliana GN=At1g20050 PE=2 SV=1	PF05241	Emopamil binding protein	GO:0006694//GO:0016125	steroid biosynthetic process//sterol metabolic process	GO:0047750	cholestenol delta-isomerase activity	GO:0016021	integral component of membrane	--	--	DOWN	-4.471	8.05e-14	DOWN	-2.1827	0.041553	DOWN	-2.3236	1.1e-05	blast,frame:2 start:20 end:727	107	110	96	4	5	5	18
Cluster-35308.120022	136.94	67.04	32.7	1136	567895434	XP_006440205.1	434	1e-40	hypothetical protein CICLE_v10020747mg [Citrus clementina]>gi|557542467|gb|ESR53445.1| hypothetical protein CICLE_v10020747mg [Citrus clementina]	45686104	AY560385.1	183	9.43e-89	Tagetes minuta thermoinhibition-associated THB-4 protein mRNA, partial cds	K13199	SERBP1	plasminogen activator inhibitor 1 RNA-binding protein	http://www.genome.jp/dbget-bin/www_bget?ko:K13199	--	--	--	--	--	--	--	--	--	--	--	--	--	--	DOWN	-2.037	2.47e-09	DOWN	-1.2042	0.0002002	DOWN	-0.87104	0.029308	blast,frame:-1 start:1136 end:405	1867.66	1676.55	1498.74	547.38	366.44	296.8	678.4
Cluster-35308.124899	3164.15	1338.52	722.99	642	428754000	AFZ62125.1	310	1.4e-26	acyl-CoA binding protein 6 [Vernicia fordii]	778674840	XM_004146079.2	105	1.19e-45	PREDICTED: Cucumis sativus acyl-CoA-binding protein (LOC101212578), mRNA	K08762	DBI, ACBP	diazepam-binding inhibitor (GABA receptor modulator, acyl-CoA-binding protein)	http://www.genome.jp/dbget-bin/www_bget?ko:K08762	O04066	291	3.1e-25	Acyl-CoA-binding protein OS=Ricinus communis PE=3 SV=1	PF00887	Acyl CoA binding protein	--	--	GO:0000062	fatty-acyl-CoA binding	--	--	KOG0817	Acyl-CoA-binding protein	DOWN	-2.0968	1.95e-10	DOWN	-1.107	0.00052591	DOWN	-1.0276	0.0036983	blast,frame:1 start:130 end:489	16066	16710.9	17506.9	4543.74	3863.8	3129.77	6653
Cluster-35308.195387	11.26	0.88	0.24	2072	407316573	AFU07481.1	2193	2e-244	phosphate transporter [Camellia oleifera]	134303386	EF469871.1	660	0	Helianthus annuus RFLP probe ZVG12 mRNA sequence	K08176	PHO84	MFS transporter, PHS family, inorganic phosphate transporter	http://www.genome.jp/dbget-bin/www_bget?ko:K08176	Q96303	2113	5.3e-236	Inorganic phosphate transporter 1-4 OS=Arabidopsis thaliana GN=PHT1-4 PE=1 SV=1	PF07690//PF00083	Major Facilitator Superfamily//Sugar (and other) transporter	GO:0055085	transmembrane transport	GO:0022857	transmembrane transporter activity	GO:0016021	integral component of membrane	--	--	DOWN	-5.4903	1.06e-26	DOWN	-1.9874	0.035252	DOWN	-3.5382	1.18e-15	blast,frame:-2 start:2002 end:326	314.46	305.01	242.3	5.7	7.97	4.56	15.13
[truncated: 424 more rows]
[truncated: 11 more columns]

## Sheet: TF
gene_id	C. vestitum	‘Chunxiao’	‘Green anna’	Gene Length	NR GI	NR ID	NR Score	NR Evalue	NR Description	NT GI	NT ID	NT Score	NT Evalue	NT Description	KO ID	KO Name	KO Description	Http Link	Swissprot ID	Swissprot Score	Swissprot Evalue	Swissprot Description	PFAM ID	PFAM description	Gene Ontology Biological Pathway	BP Description	Gene Ontology Molecular Function	MF Description	Gene Ontology Cellular Component	CC Description	KOG ID	KOG Description	UP_DOWN_REGULATION(ANvsDV)	log2ratio(ANvsDV)	q value(ANvsDV)	UP_DOWN_REGULATION(ANvsCX)	log2ratio(ANvsCX)	q value(ANvsCX)	UP_DOWN_REGULATION(CXvsDV)	log2ratio(CXvsDV)	q value(CXvsDV)	CDS_flag	sample_readcount(CV_1)	sample_readcount(CV_2)	sample_readcount(CV_3)	sample_readcount(AN_1)	sample_readcount(AN_2)	sample_readcount(AN_3)	sample_readcount(CX_1)
[truncated: 58 more rows]
[truncated: 11 more columns]
