# Supplementary material for: CmNAC73 Mediates the Formation of Green Color in Chrysanthemum Flowers by Directly Activating the Expression of Chlorophyll Biosynthesis Genes HEMA1 and CRD1
Source: Genes (Basel). 2021 May 8;12(5):704. doi: 10.3390/genes12050704 (PMC8151904; doi:10.3390/genes12050704)
Supplement: Supplementary file 1 [file genes-12-00704-s001.zip › genes-1207454-supplementary/Supplementary materials/Table S5 ANvsCV_up.DEG_enriched_KEGG_pathway.xlsx]

## Sheet: ANvsCV_up.DEG_KEGG_pathway
##Databases: KEGG PATHWAY
##Statistical test method: hypergeometric test / Fisher's exact test
##FDR correction method: Benjamini and Hochberg
#Term	Database	ID	Input number	Background number	P-Value	Corrected P-Value	Input	Hyperlink
Photosynthesis	KEGG PATHWAY	ko00195	94	246	2.73155e-09	3.33249e-07	Cluster-35308.183603|Cluster-35308.121650|Cluster-35308.113490|Cluster-35308.120785|Cluster-35308.146948|Cluster-35308.88424|Cluster-35308.115625|Cluster-35308.119975|Cluster-35308.120498|Cluster-35308.100630|Cluster-35308.68430|Cluster-35308.101444|Cluster-35308.101445|Cluster-35308.99922|Cluster-35308.99920|Cluster-35308.99921|Cluster-35308.110355|Cluster-35308.118950|Cluster-35308.113486|Clust…	http://www.genome.jp/kegg-bin/show_pathway?ko00195/K02113%09red/K02695%09red/K02111%09red/K02690%09red/K02115%09red/K02693%09red/K02698%09red/K02699%09red/K02692%09red/K02694%09red/K02714%09red/K02703%09red/K02701%09red/K02641%09red/K02705%09red/K02704%09red/K02112%09red/K02721%09red/K02723%09red/K02634%09red/K02109%09red/K08906%09red/K03541%09red/K08905%09red/K08902%09red/K14332%09red/K08901%09r…
Carotenoid biosynthesis	KEGG PATHWAY	ko00906	54	153	3.48385e-05	0.00212515	Cluster-35308.118568|Cluster-35308.97707|Cluster-35308.116783|Cluster-35308.115188|Cluster-35308.145077|Cluster-35308.145076|Cluster-35308.94055|Cluster-35308.94054|Cluster-35308.94056|Cluster-35308.120008|Cluster-35308.94606|Cluster-35308.94607|Cluster-35308.123798|Cluster-35308.122469|Cluster-35308.81030|Cluster-35308.135904|Cluster-35308.135905|Cluster-35308.94608|Cluster-35308.135903|Cluster-…	http://www.genome.jp/kegg-bin/show_pathway?ko00906/K15746%09red/K09842%09red/K15744%09red/K09843%09red/K17911%09red/K02291%09red/K02293%09red/K06444%09red/K00514%09red/K15747%09red/K09839%09red/K09838%09red/K09841%09red
Porphyrin and chlorophyll metabolism	KEGG PATHWAY	ko00860	81	279	0.000154506	0.00628325	Cluster-35308.120638|Cluster-35308.141736|Cluster-35308.113501|Cluster-35308.161855|Cluster-35308.137235|Cluster-35308.115373|Cluster-35308.171768|Cluster-35308.163526|Cluster-35308.48669|Cluster-35308.123030|Cluster-35308.124019|Cluster-35308.136522|Cluster-35308.122767|Cluster-35308.66757|Cluster-35308.132084|Cluster-35308.132085|Cluster-35308.134839|Cluster-35308.149262|Cluster-35308.164297|Cl…	http://www.genome.jp/kegg-bin/show_pathway?ko00860/K02257%09red/K01749%09red/K19073%09red/K01719%09red/K02492%09red/K02495%09red/K18010%09red/K19054%09red/K08101%09red/K03403%09red/K01698%09red/K10960%09red/K00228%09red/K13600%09red/K13606%09red/K01772%09red/K01845%09red/K01599%09red/K08099%09red/K13071%09red/K04035%09red/K00231%09red/K13545%09red/K03428%09red/K01885%09red/K03404%09red/K03405%09r…
Monoterpenoid biosynthesis	KEGG PATHWAY	ko00902	33	87	0.000386473	0.0097143	Cluster-35308.128583|Cluster-29016.2|Cluster-35308.128593|Cluster-35308.104313|Cluster-35308.134951|Cluster-35308.128579|Cluster-35308.86544|Cluster-35308.128568|Cluster-35308.128569|Cluster-35308.148436|Cluster-35308.128567|Cluster-35308.173762|Cluster-35308.173765|Cluster-35308.96163|Cluster-35308.116197|Cluster-35308.86723|Cluster-35308.128580|Cluster-35308.51088|Cluster-35308.128582|Cluster-3…	http://www.genome.jp/kegg-bin/show_pathway?ko00902/K15086%09red/K15095%09red
Starch and sucrose metabolism	KEGG PATHWAY	ko00500	257	1135	0.000458528	0.0097143	Cluster-35308.112097|Cluster-35308.77008|Cluster-35308.46716|Cluster-35308.129448|Cluster-35308.139635|Cluster-35308.107020|Cluster-48676.0|Cluster-35308.48877|Cluster-35308.59832|Cluster-35308.129683|Cluster-35308.137067|Cluster-35308.60138|Cluster-35308.104985|Cluster-35308.75507|Cluster-35308.148263|Cluster-35308.190003|Cluster-35308.125737|Cluster-35308.119606|Cluster-35308.53948|Cluster-3530…	http://www.genome.jp/kegg-bin/show_pathway?ko00500/K00975%09red/K01177%09red/K01179%09red/K16055%09red/K00700%09red/K01810%09red/K00705%09red/K18447%09red/K01184%09red/K01187%09red/K08678%09red/K08679%09red/K00703%09red/K01176%09red/K00688%09red/K01213%09red/K05350%09red/K00963%09red/K00012%09red/K01087%09red/K00847%09red/K15920%09red/K00844%09red/K01513%09red/K00770%09red/K01193%09red/K13648%09r…
Fatty acid biosynthesis	KEGG PATHWAY	ko00061	80	287	0.000477752	0.0097143	Cluster-35308.116448|Cluster-35308.138423|Cluster-35308.126553|Cluster-35308.131277|Cluster-35308.123824|Cluster-35308.108248|Cluster-35308.116446|Cluster-35308.116440|Cluster-35308.162631|Cluster-35308.89060|Cluster-35308.109771|Cluster-35308.108420|Cluster-35308.182915|Cluster-35308.88062|Cluster-35308.79344|Cluster-35308.112791|Cluster-35308.112724|Cluster-35308.144991|Cluster-35308.109770|Clu…	http://www.genome.jp/kegg-bin/show_pathway?ko00061/K10781%09red/K10782%09red/K00059%09red/K00645%09red/K01961%09red/K01963%09red/K01962%09red/K02160%09red/K01897%09red/K11262%09red/K03921%09red/K00208%09red/K09458%09red
Cutin, suberine and wax biosynthesis	KEGG PATHWAY	ko00073	37	108	0.000855755	0.0149146	Cluster-46365.2|Cluster-46365.0|Cluster-35308.157845|Cluster-35308.140859|Cluster-35308.120605|Cluster-35308.139511|Cluster-35308.140860|Cluster-35308.125181|Cluster-35308.140862|Cluster-35308.111761|Cluster-35308.111762|Cluster-35308.129380|Cluster-35308.165176|Cluster-35308.137582|Cluster-35308.97155|Cluster-43268.0|Cluster-35308.128054|Cluster-35137.0|Cluster-35308.129745|Cluster-33699.0|Clust…	http://www.genome.jp/kegg-bin/show_pathway?ko00073/K17991%09red/K13356%09red/K13407%09red/K15404%09red/K15401%09red/K15400%09red/K15403%09red/K15402%09red/K15398%09red
Photosynthesis - antenna proteins	KEGG PATHWAY	ko00196	44	141	0.0014274	0.0203286	Cluster-35308.120254|Cluster-35308.109428|Cluster-35308.70641|Cluster-35308.123156|Cluster-35308.110977|Cluster-35308.118343|Cluster-35308.109075|Cluster-36551.0|Cluster-35308.107352|Cluster-35308.123507|Cluster-35308.107351|Cluster-35308.115481|Cluster-35308.115483|Cluster-35308.107678|Cluster-35308.111503|Cluster-35308.119816|Cluster-35308.23605|Cluster-35308.118773|Cluster-35308.120201|Cluster…	http://www.genome.jp/kegg-bin/show_pathway?ko00196/K08907%09red/K08908%09red/K08909%09red/K08915%09red/K08914%09red/K08917%09red/K08916%09red/K08911%09red/K08910%09red/K08913%09red/K08912%09red
Glycine, serine and threonine metabolism	KEGG PATHWAY	ko00260	132	546	0.00149965	0.0203286	Cluster-35308.37900|Cluster-35308.122428|Cluster-35308.91098|Cluster-35308.127236|Cluster-35308.122533|Cluster-35308.122532|Cluster-35308.122531|Cluster-35308.116065|Cluster-35308.137817|Cluster-35308.73553|Cluster-35308.148414|Cluster-35308.113548|Cluster-35308.137892|Cluster-35308.137885|Cluster-35308.126544|Cluster-35308.126542|Cluster-35308.126543|Cluster-35308.123826|Cluster-35308.93568|Clus…	http://www.genome.jp/kegg-bin/show_pathway?ko00260/K01079%09red/K15919%09red/K15918%09red/K06001%09red/K00600%09red/K00605%09red/K00830%09red/K00831%09red/K00872%09red/K00058%09red/K00130%09red/K01834%09red/K00281%09red/K02437%09red/K01754%09red/K00382%09red/K01695%09red/K01696%09red/K00827%09red/K14272%09red/K12524%09red/K00928%09red/K00133%09red/K01620%09red/K15893%09red/K00276%09red/K00108%09r…
Terpenoid backbone biosynthesis	KEGG PATHWAY	ko00900	83	317	0.00176463	0.0215284	Cluster-35308.111377|Cluster-35308.124386|Cluster-35308.1832|Cluster-35308.137806|Cluster-35308.123154|Cluster-35308.113501|Cluster-35308.108221|Cluster-35308.157045|Cluster-35308.168730|Cluster-35308.137276|Cluster-35308.44409|Cluster-35308.68684|Cluster-35308.120646|Cluster-47321.0|Cluster-35308.67028|Cluster-35308.165629|Cluster-35308.93304|Cluster-35308.113241|Cluster-35308.131761|Cluster-353…	http://www.genome.jp/kegg-bin/show_pathway?ko00900/K01662%09red/K00991%09red/K00938%09red/K01641%09red/K00626%09red/K15889%09red/K05356%09red/K14066%09red/K00787%09red/K11778%09red/K00099%09red/K00869%09red/K01597%09red/K01770%09red/K15892%09red/K10960%09red/K15891%09red/K01823%09red/K03527%09red/K03526%09red/K13789%09red/K00021%09red
Fructose and mannose metabolism	KEGG PATHWAY	ko00051	89	375	0.0115658	0.125953	Cluster-48676.0|Cluster-35308.63346|Cluster-35308.148263|Cluster-35308.128075|Cluster-35308.84635|Cluster-35308.53948|Cluster-35308.53949|Cluster-35308.35420|Cluster-35308.80705|Cluster-35308.91010|Cluster-35308.80707|Cluster-35308.70609|Cluster-35308.133218|Cluster-35308.134723|Cluster-35308.134722|Cluster-35308.134724|Cluster-35308.82887|Cluster-35308.92503|Cluster-35308.133213|Cluster-35308.13…	http://www.genome.jp/kegg-bin/show_pathway?ko00051/K01809%09red/K00966%09red/K03841%09red/K02377%09red/K18447%09red/K00844%09red/K01103%09red/K01803%09red/K00895%09red/K01711%09red/K01623%09red/K19355%09red/K00847%09red/K00011%09red/K00850%09red/K00863%09red/K05305%09red/K17497%09red
Other glycan degradation	KEGG PATHWAY	ko00511	42	154	0.0123889	0.125953	Cluster-35308.82606|Cluster-35308.140705|Cluster-35308.140706|Cluster-35308.132169|Cluster-35308.166338|Cluster-35308.150084|Cluster-35308.110660|Cluster-35308.150112|Cluster-35308.157139|Cluster-35308.175398|Cluster-35308.132167|Cluster-35308.86663|Cluster-35308.86662|Cluster-35308.86667|Cluster-35308.86666|Cluster-35308.171948|Cluster-35308.71026|Cluster-35308.141174|Cluster-35308.121039|Cluste…	http://www.genome.jp/kegg-bin/show_pathway?ko00511/K01190%09red/K01191%09red/K15923%09red/K17108%09red/K12373%09red/K12309%09red/K01444%09red/K01206%09red
Glycosphingolipid biosynthesis - globo series	KEGG PATHWAY	ko00603	19	57	0.0175555	0.164751	Cluster-35308.163408|Cluster-35308.140705|Cluster-35308.140706|Cluster-35308.141174|Cluster-37516.0|Cluster-35308.152053|Cluster-35308.167536|Cluster-35308.143927|Cluster-35308.163407|Cluster-35308.132169|Cluster-35308.107490|Cluster-35308.116370|Cluster-35308.132167|Cluster-35308.164549|Cluster-35308.91981|Cluster-35308.157139|Cluster-35308.132683|Cluster-35308.133533|Cluster-35308.132171	http://www.genome.jp/kegg-bin/show_pathway?ko00603/K07407%09red/K12373%09red/K01988%09red
Biotin metabolism	KEGG PATHWAY	ko00780	36	134	0.0229645	0.200119	Cluster-35308.8238|Cluster-35308.128213|Cluster-35308.108420|Cluster-35308.182915|Cluster-35308.109770|Cluster-35308.109771|Cluster-35308.155383|Cluster-35308.84147|Cluster-35308.121000|Cluster-35308.124498|Cluster-35308.120515|Cluster-35308.87234|Cluster-35308.109481|Cluster-35308.150781|Cluster-35308.127316|Cluster-35308.155145|Cluster-35308.121781|Cluster-35308.100635|Cluster-35308.108416|Clus…	http://www.genome.jp/kegg-bin/show_pathway?ko00780/K19562%09red/K00059%09red/K00652%09red/K01012%09red/K01942%09red/K00208%09red/K09458%09red
Ascorbate and aldarate metabolism	KEGG PATHWAY	ko00053	64	268	0.0256746	0.20882	Cluster-35308.145375|Cluster-35308.115361|Cluster-35308.119552|Cluster-35308.198513|Cluster-35308.98492|Cluster-35308.37656|Cluster-35308.94750|Cluster-35308.140972|Cluster-35308.105958|Cluster-35308.121395|Cluster-35308.133870|Cluster-35308.161412|Cluster-35308.63610|Cluster-26769.2|Cluster-26769.3|Cluster-35308.119489|Cluster-35308.159520|Cluster-35308.115085|Cluster-35308.103763|Cluster-35308.…	http://www.genome.jp/kegg-bin/show_pathway?ko00053/K17744%09red/K18649%09red/K16190%09red/K10046%09red/K08232%09red/K00225%09red/K00128%09red/K12447%09red/K00012%09red/K14190%09red/K00423%09red/K00434%09red
Amino sugar and nucleotide sugar metabolism	KEGG PATHWAY	ko00520	157	739	0.0304323	0.232046	Cluster-35308.129683|Cluster-35308.58796|Cluster-35308.188776|Cluster-48676.0|Cluster-35308.121395|Cluster-35308.132169|Cluster-35308.48877|Cluster-35308.60138|Cluster-35308.88767|Cluster-35308.125841|Cluster-35308.132167|Cluster-35308.148263|Cluster-35308.190003|Cluster-35308.125737|Cluster-35308.119606|Cluster-35308.53948|Cluster-35308.103100|Cluster-35308.118763|Cluster-35308.111402|Cluster-35…	http://www.genome.jp/kegg-bin/show_pathway?ko00520/K01836%09red/K02377%09red/K00975%09red/K05305%09red/K12373%09red/K01810%09red/K12451%09red/K12450%09red/K01183%09red/K16190%09red/K08678%09red/K08679%09red/K00963%09red/K15920%09red/K00012%09red/K17497%09red/K00965%09red/K00966%09red/K00847%09red/K18677%09red/K00844%09red/K00770%09red/K00820%09red/K12447%09red/K12448%09red/K12449%09red/K10046%09r…
Glycosphingolipid biosynthesis - ganglio series	KEGG PATHWAY	ko00604	15	47	0.0423453	0.30389	Cluster-35308.138237|Cluster-35308.140705|Cluster-35308.140706|Cluster-35308.164549|Cluster-35308.141174|Cluster-35308.107810|Cluster-35308.143927|Cluster-35308.132169|Cluster-35308.107490|Cluster-35308.121039|Cluster-35308.132167|Cluster-35308.167536|Cluster-35308.157139|Cluster-35308.133533|Cluster-35308.132171	http://www.genome.jp/kegg-bin/show_pathway?ko00604/K12309%09red/K12373%09red
Flavone and flavonol biosynthesis	KEGG PATHWAY	ko00944	6	13	0.0568476	0.385301	Cluster-35308.114094|Cluster-35308.152204|Cluster-31696.0|Cluster-35308.123295|Cluster-35308.72111|Cluster-47397.0	http://www.genome.jp/kegg-bin/show_pathway?ko00944/K05280%09red/K13264%09red
Carbon fixation in photosynthetic organisms	KEGG PATHWAY	ko00710	112	528	0.0602546	0.386898	Cluster-35308.64259|Cluster-35308.120703|Cluster-35308.122533|Cluster-35308.122532|Cluster-35308.122531|Cluster-35308.125979|Cluster-35308.63346|Cluster-35308.22467|Cluster-35308.87636|Cluster-35308.135173|Cluster-35308.116972|Cluster-35308.169746|Cluster-35308.114248|Cluster-35308.114249|Cluster-35308.86185|Cluster-35308.121263|Cluster-35308.82887|Cluster-35308.43948|Cluster-35308.109760|Cluster…	http://www.genome.jp/kegg-bin/show_pathway?ko00710/K00855%09red/K00927%09red/K01623%09red/K00814%09red/K03841%09red/K00134%09red/K14454%09red/K00051%09red/K05298%09red/K00029%09red/K01006%09red/K01100%09red/K14272%09red/K01610%09red/K00615%09red/K01803%09red/K01807%09red/K01595%09red/K01783%09red/K00028%09red/K00025%09red/K01602%09red/K00026%09red
Isoquinoline alkaloid biosynthesis	KEGG PATHWAY	ko00950	36	149	0.068852	0.419997	Cluster-35308.127470|Cluster-35308.137748|Cluster-35308.124264|Cluster-35308.92065|Cluster-35308.153200|Cluster-35308.124528|Cluster-35308.116065|Cluster-35308.150370|Cluster-35308.46386|Cluster-35308.118582|Cluster-35308.136938|Cluster-35308.105210|Cluster-35308.111384|Cluster-35308.137745|Cluster-35308.73553|Cluster-35308.16814|Cluster-35308.50408|Cluster-35308.139097|Cluster-35308.41124|Cluste…	http://www.genome.jp/kegg-bin/show_pathway?ko00950/K00276%09red/K14454%09red/K15849%09red/K13384%09red/K00811%09red/K01592%09red/K00815%09red/K00422%09red
Phenylalanine, tyrosine and tryptophan biosynthesis	KEGG PATHWAY	ko00400	59	267	0.08598	0.487138	Cluster-35308.112193|Cluster-35308.112194|Cluster-35308.51172|Cluster-35308.41369|Cluster-35308.137096|Cluster-35308.108574|Cluster-35308.64166|Cluster-44357.0|Cluster-35308.105343|Cluster-35308.120047|Cluster-35308.120043|Cluster-35308.147672|Cluster-35308.119050|Cluster-35308.153200|Cluster-35308.58350|Cluster-35308.164652|Cluster-35308.126917|Cluster-35308.171571|Cluster-35308.38860|Cluster-35…	http://www.genome.jp/kegg-bin/show_pathway?ko00400/K14454%09red/K00800%09red/K01658%09red/K01695%09red/K00891%09red/K01696%09red/K15849%09red/K06001%09red/K00811%09red/K13832%09red/K00815%09red/K01626%09red/K00817%09red/K00766%09red/K01850%09red/K05359%09red/K01657%09red/K01609%09red
Cell cycle - Caulobacter	KEGG PATHWAY	ko04112	25	100	0.0888257	0.487138	Cluster-35308.154888|Cluster-35308.117611|Cluster-35308.134656|Cluster-35308.106061|Cluster-35308.154555|Cluster-35308.89236|Cluster-35308.89234|Cluster-35308.89232|Cluster-35308.141396|Cluster-35308.123893|Cluster-35308.151444|Cluster-35308.145186|Cluster-35308.94030|Cluster-35308.94049|Cluster-35308.94046|Cluster-35308.94047|Cluster-35308.137525|Cluster-35308.122139|Cluster-35308.119700|Cluster…	http://www.genome.jp/kegg-bin/show_pathway?ko04112/K01358%09red/K01338%09red/K03531%09red/K03544%09red
Linoleic acid metabolism	KEGG PATHWAY	ko00591	31	130	0.0957789	0.487138	Cluster-35308.79088|Cluster-35308.119383|Cluster-35308.125278|Cluster-35308.65397|Cluster-35308.153681|Cluster-30703.0|Cluster-35308.116062|Cluster-35308.119582|Cluster-35308.122038|Cluster-35308.163617|Cluster-35308.94394|Cluster-35308.149838|Cluster-35308.119997|Cluster-35308.77202|Cluster-35308.119995|Cluster-35308.119993|Cluster-35308.133254|Cluster-35308.120572|Cluster-35308.133253|Cluster-3…	http://www.genome.jp/kegg-bin/show_pathway?ko00591/K14674%09red/K01047%09red/K00454%09red/K15718%09red
Inositol phosphate metabolism	KEGG PATHWAY	ko00562	75	351	0.0958304	0.487138	Cluster-35308.130283|Cluster-35308.38887|Cluster-35308.58881|Cluster-35308.130284|Cluster-35308.123643|Cluster-35308.175064|Cluster-35308.125084|Cluster-35308.125085|Cluster-35308.161987|Cluster-35308.161991|Cluster-35308.104029|Cluster-35308.120483|Cluster-35308.96318|Cluster-35308.142408|Cluster-35308.191609|Cluster-35308.146307|Cluster-35308.185206|Cluster-35308.56535|Cluster-35308.56536|Clust…	http://www.genome.jp/kegg-bin/show_pathway?ko00562/K00140%09red/K00999%09red/K18649%09red/K01110%09red/K01803%09red/K10572%09red/K01099%09red/K05857%09red/K00921%09red/K01858%09red/K01114%09red/K00913%09red/K18081%09red/K00888%09red/K15422%09red/K00889%09red/K01092%09red
Aminoacyl-tRNA biosynthesis	KEGG PATHWAY	ko00970	134	660	0.10323	0.503764	Cluster-35308.137215|Cluster-35308.109176|Cluster-35308.137210|Cluster-35308.95927|Cluster-35308.76244|Cluster-35308.164119|Cluster-35308.155549|Cluster-35308.117427|Cluster-35308.141131|Cluster-35308.117423|Cluster-35308.129077|Cluster-35308.109180|Cluster-35308.15461|Cluster-35308.82418|Cluster-35308.69956|Cluster-35308.93681|Cluster-35308.51606|Cluster-35308.91394|Cluster-35308.59745|Cluster-3…	http://www.genome.jp/kegg-bin/show_pathway?ko00970/K01870%09red/K01873%09red/K01872%09red/K01875%09red/K00604%09red/K01876%09red/K02435%09red/K14164%09red/K04567%09red/K02433%09red/K01893%09red/K01892%09red/K01890%09red/K01866%09red/K01867%09red/K01868%09red/K01869%09red/K01880%09red/K01881%09red/K01883%09red/K01885%09red/K01886%09red/K01887%09red/K01889%09red/K01874%09red
Cyanoamino acid metabolism	KEGG PATHWAY	ko00460	56	259	0.117352	0.550653	Cluster-35308.127721|Cluster-35308.77008|Cluster-35308.134406|Cluster-35308.119390|Cluster-35308.64795|Cluster-35308.120604|Cluster-35308.59832|Cluster-35308.101599|Cluster-35308.88587|Cluster-35308.91976|Cluster-40282.0|Cluster-42284.0|Cluster-35308.144772|Cluster-35308.121954|Cluster-35308.75476|Cluster-35308.84774|Cluster-35308.94963|Cluster-35308.105628|Cluster-35308.137817|Cluster-35308.9074…	http://www.genome.jp/kegg-bin/show_pathway?ko00460/K12153%09red/K01188%09red/K00600%09red/K05350%09red/K08248%09red/K01455%09red/K13035%09red/K05349%09red
DNA replication	KEGG PATHWAY	ko03030	73	348	0.125059	0.562005	Cluster-4451.1|Cluster-35308.41684|Cluster-35308.81964|Cluster-35308.171364|Cluster-35308.54246|Cluster-35308.127473|Cluster-35308.101633|Cluster-35308.133361|Cluster-20651.0|Cluster-35308.59684|Cluster-35308.144241|Cluster-35308.186730|Cluster-35308.146016|Cluster-35308.133372|Cluster-35308.51688|Cluster-35308.159391|Cluster-35308.180632|Cluster-35308.178002|Cluster-25408.1|Cluster-37054.0|Clust…	http://www.genome.jp/kegg-bin/show_pathway?ko03030/K10744%09red/K10743%09red/K10742%09red/K02210%09red/K04802%09red/K02212%09red/K07466%09red/K10739%09red/K10756%09red/K10754%09red/K10755%09red/K02685%09red/K02320%09red/K03111%09red/K02324%09red/K02209%09red/K02327%09red/K02328%09red/K02540%09red/K02541%09red/K02542%09red/K03506%09red/K03505%09red/K03504%09red
Glyoxylate and dicarboxylate metabolism	KEGG PATHWAY	ko00630	101	496	0.133504	0.562005	Cluster-35308.64259|Cluster-35308.122428|Cluster-35308.102355|Cluster-35308.172556|Cluster-35308.127236|Cluster-35308.122533|Cluster-35308.122532|Cluster-35308.122531|Cluster-35308.152771|Cluster-35308.137817|Cluster-35308.116972|Cluster-35308.148414|Cluster-35308.113548|Cluster-35308.137892|Cluster-35308.137885|Cluster-35308.101522|Cluster-35308.119788|Cluster-35308.132500|Cluster-35308.137888|C…	http://www.genome.jp/kegg-bin/show_pathway?ko00630/K15919%09red/K15918%09red/K11517%09red/K01681%09red/K00600%09red/K00605%09red/K00830%09red/K01915%09red/K19269%09red/K01433%09red/K00284%09red/K00281%09red/K00626%09red/K02437%09red/K14272%09red/K01455%09red/K15893%09red/K18121%09red/K00382%09red/K00025%09red/K01602%09red/K00026%09red
Pyruvate metabolism	KEGG PATHWAY	ko00620	122	607	0.135205	0.562005	Cluster-35308.64259|Cluster-35308.120703|Cluster-35308.90627|Cluster-35308.124926|Cluster-35308.116972|Cluster-35308.116119|Cluster-35308.119972|Cluster-35308.114248|Cluster-35308.114249|Cluster-35308.86185|Cluster-35308.100827|Cluster-35308.117076|Cluster-35308.117078|Cluster-49902.0|Cluster-49902.1|Cluster-35308.124488|Cluster-35308.132850|Cluster-35308.119639|Cluster-35308.87636|Cluster-35308.…	http://www.genome.jp/kegg-bin/show_pathway?ko00620/K02160%09red/K01649%09red/K00873%09red/K11262%09red/K00627%09red/K00626%09red/K00051%09red/K01895%09red/K00016%09red/K18881%09red/K01069%09red/K01006%09red/K01679%09red/K01759%09red/K01595%09red/K01963%09red/K01610%09red/K01961%09red/K00161%09red/K00162%09red/K00128%09red/K00029%09red/K00028%09red/K00382%09red/K00025%09red/K00026%09red/K00102%09r…
Thiamine metabolism	KEGG PATHWAY	ko00730	16	63	0.138198	0.562005	Cluster-35308.150278|Cluster-35308.162581|Cluster-35308.178077|Cluster-35308.90504|Cluster-35308.147766|Cluster-35308.45917|Cluster-35308.89873|Cluster-35308.89872|Cluster-35308.147664|Cluster-35308.118670|Cluster-35308.124331|Cluster-35308.125187|Cluster-35308.150277|Cluster-35308.67028|Cluster-35308.89869|Cluster-35308.104161	http://www.genome.jp/kegg-bin/show_pathway?ko00730/K03147%09red/K03146%09red/K01662%09red/K06928%09red/K00878%09red/K14153%09red/K00949%09red
Flavonoid biosynthesis	KEGG PATHWAY	ko00941	36	162	0.143242	0.563726	Cluster-35308.152204|Cluster-35308.115993|Cluster-35308.156243|Cluster-35308.118549|Cluster-35308.36867|Cluster-35308.122423|Cluster-35308.72111|Cluster-35308.120640|Cluster-35308.148100|Cluster-35308.82855|Cluster-35308.50352|Cluster-35308.70023|Cluster-35308.97556|Cluster-35308.129212|Cluster-35308.129211|Cluster-35308.123295|Cluster-35308.84544|Cluster-35308.92634|Cluster-35308.122430|Cluster-…	http://www.genome.jp/kegg-bin/show_pathway?ko00941/K13065%09red/K13082%09red/K01859%09red/K00475%09red/K05277%09red/K00660%09red/K00588%09red/K05278%09red/K00487%09red/K05280%09red
Ubiquinone and other terpenoid-quinone biosynthesis	KEGG PATHWAY	ko00130	53	253	0.170072	0.612888	Cluster-35308.81896|Cluster-35308.150384|Cluster-35308.186291|Cluster-35308.72216|Cluster-47160.0|Cluster-35308.153200|Cluster-35308.69756|Cluster-35308.187431|Cluster-35308.187430|Cluster-35308.188346|Cluster-35308.186754|Cluster-35308.143592|Cluster-35308.180108|Cluster-43822.0|Cluster-35308.99182|Cluster-35308.101107|Cluster-35308.59159|Cluster-32978.1|Cluster-35308.143533|Cluster-32978.3|Clus…	http://www.genome.jp/kegg-bin/show_pathway?ko00130/K14760%09red/K01661%09red/K05928%09red/K09834%09red/K00487%09red/K06125%09red/K12501%09red/K12502%09red/K02552%09red/K14759%09red/K03183%09red/K00815%09red/K09833%09red/K03809%09red/K02548%09red/K01904%09red
Pentose phosphate pathway	KEGG PATHWAY	ko00030	77	379	0.174014	0.612888	Cluster-35308.156627|Cluster-35308.123182|Cluster-35308.4411|Cluster-35308.90944|Cluster-35308.134816|Cluster-35308.138428|Cluster-35308.107020|Cluster-35308.131371|Cluster-35308.103441|Cluster-35308.126834|Cluster-35308.125979|Cluster-35308.129790|Cluster-35308.63346|Cluster-35308.122659|Cluster-35308.131366|Cluster-35308.22467|Cluster-35308.156626|Cluster-35308.121263|Cluster-35308.153748|Clust…	http://www.genome.jp/kegg-bin/show_pathway?ko00030/K03841%09red/K00850%09red/K00851%09red/K00131%09red/K01835%09red/K01810%09red/K01783%09red/K00895%09red/K01807%09red/K00948%09red/K01623%09red/K00616%09red/K00615%09red/K00036%09red/K01057%09red/K00033%09red
Sulfur metabolism	KEGG PATHWAY	ko00920	34	156	0.174827	0.612888	Cluster-35308.182342|Cluster-35308.61523|Cluster-35308.34346|Cluster-35308.34344|Cluster-35308.34343|Cluster-35308.86907|Cluster-35308.107431|Cluster-35308.148710|Cluster-35308.139155|Cluster-31209.1|Cluster-35308.140345|Cluster-35308.158982|Cluster-35308.153975|Cluster-35308.178357|Cluster-35308.78152|Cluster-35308.153979|Cluster-35308.122426|Cluster-35308.176295|Cluster-35308.119693|Cluster-353…	http://www.genome.jp/kegg-bin/show_pathway?ko00920/K05907%09red/K00392%09red/K00640%09red/K01011%09red/K08738%09red/K13811%09red/K00387%09red/K00860%09red/K01082%09red/K15422%09red/K01738%09red
Circadian rhythm - plant	KEGG PATHWAY	ko04712	48	228	0.175829	0.612888	Cluster-35308.130691|Cluster-35308.126828|Cluster-35308.91915|Cluster-21708.0|Cluster-35308.100636|Cluster-35308.122423|Cluster-35308.138466|Cluster-35308.138465|Cluster-35308.109566|Cluster-35308.169650|Cluster-35308.111471|Cluster-35308.50352|Cluster-35308.80108|Cluster-35308.137914|Cluster-35308.120523|Cluster-35308.70023|Cluster-35308.119957|Cluster-35308.117189|Cluster-35308.117194|Cluster-3…	http://www.genome.jp/kegg-bin/show_pathway?ko04712/K10143%09red/K12118%09red/K12119%09red/K03097%09red/K12124%09red/K12116%09red/K16222%09red/K12121%09red/K12127%09red/K12126%09red/K12125%09red/K00660%09red/K12129%09red/K16240%09red/K03115%09red
Fatty acid degradation	KEGG PATHWAY	ko00071	71	350	0.187946	0.636927	Cluster-35308.116448|Cluster-35308.73295|Cluster-35308.126553|Cluster-35308.131277|Cluster-35308.42685|Cluster-35308.108248|Cluster-35308.116446|Cluster-35308.98492|Cluster-35308.116440|Cluster-35308.162631|Cluster-35308.89060|Cluster-35308.120151|Cluster-35308.141341|Cluster-35308.124469|Cluster-35308.83617|Cluster-35308.144991|Cluster-35308.99776|Cluster-35308.119536|Cluster-35308.130935|Cluste…	http://www.genome.jp/kegg-bin/show_pathway?ko00071/K00128%09red/K00001%09red/K18857%09red/K00249%09red/K00232%09red/K10527%09red/K01897%09red/K00121%09red/K07513%09red/K00626%09red
Nitrogen metabolism	KEGG PATHWAY	ko00910	32	149	0.202855	0.668872	Cluster-35308.182853|Cluster-35308.94404|Cluster-35308.126336|Cluster-35308.94403|Cluster-35308.117734|Cluster-35308.119002|Cluster-35308.177435|Cluster-35308.177433|Cluster-35308.122013|Cluster-35308.121596|Cluster-35308.151709|Cluster-35308.112204|Cluster-35308.90768|Cluster-35308.178453|Cluster-35308.72426|Cluster-35308.101901|Cluster-35308.159564|Cluster-35308.72429|Cluster-35308.116918|Clust…	http://www.genome.jp/kegg-bin/show_pathway?ko00910/K01673%09red/K00262%09red/K00261%09red/K00264%09red/K00284%09red/K01674%09red/K01725%09red/K10534%09red/K01915%09red/K00366%09red/K01455%09red
Ether lipid metabolism	KEGG PATHWAY	ko00565	38	181	0.212194	0.676407	Cluster-35308.114459|Cluster-35308.157191|Cluster-35308.113764|Cluster-35308.27064|Cluster-35308.109391|Cluster-35308.180763|Cluster-35308.124015|Cluster-35308.173387|Cluster-35308.55103|Cluster-35308.98078|Cluster-35308.111440|Cluster-35308.30489|Cluster-35308.103948|Cluster-49419.0|Cluster-35308.146744|Cluster-35308.146748|Cluster-35308.30490|Cluster-35308.49978|Cluster-35308.114460|Cluster-353…	http://www.genome.jp/kegg-bin/show_pathway?ko00565/K01114%09red/K01115%09red/K13519%09red/K01047%09red/K16860%09red/K14674%09red/K13510%09red
Tyrosine metabolism	KEGG PATHWAY	ko00350	56	277	0.226312	0.676407	Cluster-35308.127470|Cluster-35308.157235|Cluster-35308.141341|Cluster-35308.111315|Cluster-35308.124264|Cluster-35308.92065|Cluster-35308.153200|Cluster-35308.76222|Cluster-35308.76223|Cluster-35308.124528|Cluster-35308.116065|Cluster-35308.114158|Cluster-35308.146930|Cluster-35308.46386|Cluster-35308.118582|Cluster-35308.136938|Cluster-35308.105210|Cluster-35308.111384|Cluster-35308.73553|Clust…	http://www.genome.jp/kegg-bin/show_pathway?ko00350/K00276%09red/K14454%09red/K00001%09red/K00451%09red/K01800%09red/K01555%09red/K15849%09red/K18857%09red/K00811%09red/K01592%09red/K00815%09red/K00817%09red/K07253%09red/K00121%09red/K00422%09red/K01557%09red
Butanoate metabolism	KEGG PATHWAY	ko00650	29	136	0.226392	0.676407	Cluster-35308.155184|Cluster-35308.78463|Cluster-35308.78460|Cluster-35308.78461|Cluster-35308.172556|Cluster-35308.78462|Cluster-35308.131347|Cluster-35308.129933|Cluster-35308.139412|Cluster-35308.112208|Cluster-35308.96188|Cluster-35308.74303|Cluster-35308.183410|Cluster-35308.124386|Cluster-35308.124385|Cluster-35308.111324|Cluster-35308.102086|Cluster-35308.93304|Cluster-35308.58321|Cluster-…	http://www.genome.jp/kegg-bin/show_pathway?ko00650/K01652%09red/K00074%09red/K17761%09red/K16871%09red/K01640%09red/K18121%09red/K01580%09red/K01653%09red/K01641%09red/K00626%09red
Brassinosteroid biosynthesis	KEGG PATHWAY	ko00905	13	55	0.227317	0.676407	Cluster-35308.141005|Cluster-35308.106781|Cluster-35308.139428|Cluster-30273.1|Cluster-35308.114320|Cluster-26678.1|Cluster-26678.0|Cluster-35308.150137|Cluster-35308.145967|Cluster-28941.0|Cluster-35308.63722|Cluster-35308.102758|Cluster-35308.120842	http://www.genome.jp/kegg-bin/show_pathway?ko00905/K12638%09red/K09588%09red/K12639%09red/K15639%09red/K12637%09red/K12640%09red/K09587%09red/K09591%09red
Biosynthesis of unsaturated fatty acids	KEGG PATHWAY	ko01040	48	236	0.234867	0.682232	Cluster-35308.140609|Cluster-35308.73295|Cluster-35308.115347|Cluster-35308.126841|Cluster-35308.117731|Cluster-35308.33825|Cluster-35308.151599|Cluster-35308.151598|Cluster-47303.1|Cluster-35308.99776|Cluster-35308.100010|Cluster-35308.148481|Cluster-35308.134953|Cluster-35308.33966|Cluster-35308.118443|Cluster-35308.118957|Cluster-35308.118445|Cluster-35308.124805|Cluster-35308.99010|Cluster-45…	http://www.genome.jp/kegg-bin/show_pathway?ko01040/K01068%09red/K00059%09red/K00232%09red/K10258%09red/K10256%09red/K07513%09red/K03921%09red/K00507%09red/K10251%09red
Propanoate metabolism	KEGG PATHWAY	ko00640	47	232	0.245054	0.69527	Cluster-35308.138423|Cluster-35308.90627|Cluster-35308.130284|Cluster-35308.126800|Cluster-35308.88062|Cluster-35308.61252|Cluster-35308.110852|Cluster-37859.2|Cluster-35308.130283|Cluster-35308.93099|Cluster-35308.119674|Cluster-35308.105692|Cluster-35308.92877|Cluster-35308.103728|Cluster-35308.60491|Cluster-35308.159635|Cluster-35308.85671|Cluster-35308.130886|Cluster-35308.24441|Cluster-35308…	http://www.genome.jp/kegg-bin/show_pathway?ko00640/K00140%09red/K00382%09red/K05605%09red/K00166%09red/K00249%09red/K01578%09red/K01962%09red/K02160%09red/K01961%09red/K01963%09red/K01895%09red/K11262%09red/K00626%09red/K00016%09red
Ribosome biogenesis in eukaryotes	KEGG PATHWAY	ko03008	102	527	0.254859	0.703138	Cluster-35308.126027|Cluster-35308.129685|Cluster-35308.129686|Cluster-35308.135357|Cluster-35308.136305|Cluster-35308.95916|Cluster-47246.0|Cluster-35308.123352|Cluster-35308.117908|Cluster-35308.122932|Cluster-35308.114711|Cluster-35308.141980|Cluster-35308.94501|Cluster-35308.100636|Cluster-35308.161898|Cluster-35308.117561|Cluster-35308.127349|Cluster-35308.30306|Cluster-35308.140560|Cluster-…	http://www.genome.jp/kegg-bin/show_pathway?ko03008/K03264%09red/K11129%09red/K12845%09red/K12619%09red/K14572%09red/K14573%09red/K14570%09red/K07562%09red/K14558%09red/K14559%09red/K14554%09red/K14555%09red/K14557%09red/K14550%09red/K14552%09red/K07936%09red/K14538%09red/K14539%09red/K14536%09red/K03538%09red/K07179%09red/K03097%09red/K14549%09red/K14571%09red/K03115%09red/K11130%09red/K14561%09r…
Pentose and glucuronate interconversions	KEGG PATHWAY	ko00040	98	507	0.263485	0.703138	Cluster-35308.112097|Cluster-35308.96386|Cluster-35308.125979|Cluster-35308.137067|Cluster-35308.119606|Cluster-35308.83476|Cluster-35308.70985|Cluster-35308.129769|Cluster-35308.37656|Cluster-35308.95991|Cluster-35308.113390|Cluster-35308.133067|Cluster-35308.125328|Cluster-35308.92748|Cluster-35308.168937|Cluster-35308.94750|Cluster-35308.112537|Cluster-35308.184245|Cluster-35308.114923|Cluster…	http://www.genome.jp/kegg-bin/show_pathway?ko00040/K00854%09red/K01184%09red/K16190%09red/K00963%09red/K01213%09red/K00128%09red/K01051%09red/K01783%09red/K12447%09red/K00011%09red/K00012%09red/K01728%09red
Homologous recombination	KEGG PATHWAY	ko03440	45	225	0.275421	0.703138	Cluster-4451.1|Cluster-35308.190183|Cluster-36607.1|Cluster-35308.55095|Cluster-35308.171364|Cluster-35308.121541|Cluster-35308.149897|Cluster-35308.133361|Cluster-35308.196249|Cluster-35308.123644|Cluster-35308.81964|Cluster-35308.138046|Cluster-35308.137303|Cluster-35308.110342|Cluster-35308.59684|Cluster-35308.85462|Cluster-35308.60749|Cluster-35308.55093|Cluster-35308.137918|Cluster-35308.153…	http://www.genome.jp/kegg-bin/show_pathway?ko03440/K03553%09red/K10869%09red/K10901%09red/K10865%09red/K10866%09red/K10870%09red/K08775%09red/K10875%09red/K10739%09red/K03111%09red/K07466%09red/K02327%09red/K02328%09red/K03504%09red/K03165%09red/K10871%09red/K03505%09red/K04482%09red
Glycosaminoglycan degradation	KEGG PATHWAY	ko00531	26	125	0.276766	0.703138	Cluster-35308.90964|Cluster-35308.46311|Cluster-35308.140705|Cluster-35308.140706|Cluster-35308.89554|Cluster-35308.132169|Cluster-35308.140495|Cluster-35308.86434|Cluster-35308.157139|Cluster-35308.132167|Cluster-35308.144516|Cluster-35308.111634|Cluster-35308.141174|Cluster-35308.143927|Cluster-35308.121039|Cluster-35308.188579|Cluster-35308.107810|Cluster-35308.62924|Cluster-35308.107490|Clust…	http://www.genome.jp/kegg-bin/show_pathway?ko00531/K07964%09red/K12309%09red/K12373%09red/K01205%09red
Sesquiterpenoid and triterpenoid biosynthesis	KEGG PATHWAY	ko00909	33	162	0.279848	0.703138	Cluster-35308.136134|Cluster-35308.123884|Cluster-44588.0|Cluster-35308.179171|Cluster-35308.119041|Cluster-35308.96137|Cluster-44760.0|Cluster-35308.44634|Cluster-35308.112148|Cluster-35308.124496|Cluster-35308.179572|Cluster-35308.115803|Cluster-35308.116018|Cluster-35805.1|Cluster-35308.132991|Cluster-35308.125295|Cluster-35308.164771|Cluster-35308.121433|Cluster-35308.18992|Cluster-35308.1534…	http://www.genome.jp/kegg-bin/show_pathway?ko00909/K15891%09red/K15472%09red/K15813%09red/K15803%09red/K15822%09red/K00511%09red/K14181%09red/K00801%09red
Arginine biosynthesis	KEGG PATHWAY	ko00220	39	194	0.28288	0.703138	Cluster-35308.141410|Cluster-35308.127029|Cluster-35308.118357|Cluster-35308.122533|Cluster-35308.122532|Cluster-35308.122531|Cluster-35308.173503|Cluster-35308.173505|Cluster-35308.143185|Cluster-35308.119002|Cluster-35308.97041|Cluster-35308.26716|Cluster-35308.136938|Cluster-35308.105210|Cluster-35308.111384|Cluster-35308.90768|Cluster-35308.153971|Cluster-35308.6635|Cluster-35308.159564|Clust…	http://www.genome.jp/kegg-bin/show_pathway?ko00220/K01755%09red/K00261%09red/K14454%09red/K00262%09red/K00145%09red/K01940%09red/K01476%09red/K00811%09red/K00611%09red/K14272%09red/K00814%09red/K14682%09red/K01915%09red/K00620%09red/K01427%09red/K13427%09red
Diterpenoid biosynthesis	KEGG PATHWAY	ko00904	16	74	0.288991	0.703138	Cluster-35308.73317|Cluster-35308.117456|Cluster-35308.159537|Cluster-35308.125891|Cluster-35308.147111|Cluster-35308.51522|Cluster-35308.60760|Cluster-35308.57682|Cluster-35308.109359|Cluster-35308.118949|Cluster-35308.123483|Cluster-35308.51521|Cluster-35308.60761|Cluster-35308.74382|Cluster-42185.0|Cluster-35308.68518	http://www.genome.jp/kegg-bin/show_pathway?ko00904/K17961%09red/K04124%09red/K04125%09red/K04120%09red/K04121%09red/K04122%09red/K04123%09red/K16084%09red
Lipoic acid metabolism	KEGG PATHWAY	ko00785	5	19	0.29691	0.703138	Cluster-35308.159633|Cluster-35308.165272|Cluster-35308.153911|Cluster-35308.165274|Cluster-35308.165276	http://www.genome.jp/kegg-bin/show_pathway?ko00785/K03644%09red/K03801%09red
Mismatch repair	KEGG PATHWAY	ko03430	39	196	0.302322	0.703138	Cluster-4451.1|Cluster-35308.81964|Cluster-35308.137456|Cluster-35308.101633|Cluster-35308.133361|Cluster-35308.59684|Cluster-35308.144241|Cluster-35308.163986|Cluster-35308.140953|Cluster-35308.138046|Cluster-35308.149533|Cluster-35308.137303|Cluster-35308.106999|Cluster-35308.106998|Cluster-35308.171364|Cluster-35308.60749|Cluster-35308.167664|Cluster-35308.91271|Cluster-35308.76627|Cluster-353…	http://www.genome.jp/kegg-bin/show_pathway?ko03430/K10756%09red/K08734%09red/K08737%09red/K10746%09red/K07456%09red/K07466%09red/K08739%09red/K10754%09red/K03111%09red/K10755%09red/K08736%09red/K02327%09red/K02328%09red/K04802%09red/K10739%09red/K03505%09red/K03504%09red
ABC transporters	KEGG PATHWAY	ko02010	44	223	0.305461	0.703138	Cluster-35308.114971|Cluster-35308.92990|Cluster-35308.92991|Cluster-35308.100910|Cluster-35308.96933|Cluster-35308.86594|Cluster-35308.107960|Cluster-35308.138318|Cluster-35308.53619|Cluster-35308.138311|Cluster-35308.144102|Cluster-35308.171753|Cluster-35308.177021|Cluster-35308.83988|Cluster-35308.98034|Cluster-35308.73214|Cluster-35308.152205|Cluster-35308.178556|Cluster-35308.129584|Cluster-…	http://www.genome.jp/kegg-bin/show_pathway?ko02010/K05674%09red/K05663%09red/K05658%09red/K05655%09red/K05656%09red/K05643%09red/K05666%09red
Glycerophospholipid metabolism	KEGG PATHWAY	ko00564	106	559	0.314415	0.710346	Cluster-35308.122152|Cluster-35308.172554|Cluster-35308.180763|Cluster-35308.124015|Cluster-35308.100130|Cluster-35308.95391|Cluster-35308.177339|Cluster-35308.177338|Cluster-35308.149702|Cluster-35308.120899|Cluster-35308.37199|Cluster-35308.114460|Cluster-35308.83824|Cluster-35308.176399|Cluster-35308.140961|Cluster-35308.96264|Cluster-35308.96262|Cluster-35308.112386|Cluster-35308.112382|Clust…	http://www.genome.jp/kegg-bin/show_pathway?ko00564/K14674%09red/K00999%09red/K00995%09red/K01114%09red/K01115%09red/K15728%09red/K08730%09red/K13519%09red/K01047%09red/K13511%09red/K13510%09red/K13513%09red/K00967%09red/K00981%09red/K08744%09red/K01613%09red/K00901%09red/K00630%09red/K00006%09red/K05929%09red/K13523%09red/K18696%09red/K06130%09red/K16860%09red/K13508%09red/K14156%09red/K13506%09r…
alpha-Linolenic acid metabolism	KEGG PATHWAY	ko00592	61	318	0.335869	0.737717	Cluster-35308.129864|Cluster-35308.79088|Cluster-35308.119582|Cluster-35308.119383|Cluster-35308.73295|Cluster-35308.124117|Cluster-35308.126841|Cluster-30703.0|Cluster-35308.126166|Cluster-35308.125278|Cluster-35308.65397|Cluster-35308.138068|Cluster-35308.99776|Cluster-35308.127196|Cluster-35308.116062|Cluster-35308.76222|Cluster-35308.138067|Cluster-35308.76223|Cluster-35308.101000|Cluster-353…	http://www.genome.jp/kegg-bin/show_pathway?ko00592/K01723%09red/K05894%09red/K18857%09red/K08241%09red/K00232%09red/K01047%09red/K00454%09red/K10527%09red/K14674%09red/K10528%09red/K07513%09red/K10525%09red
RNA polymerase	KEGG PATHWAY	ko03020	52	270	0.341547	0.737717	Cluster-35308.31261|Cluster-35308.125272|Cluster-35308.54779|Cluster-35308.140063|Cluster-35308.94726|Cluster-35308.156693|Cluster-35308.129120|Cluster-35308.78543|Cluster-35308.42554|Cluster-35308.37354|Cluster-35308.146663|Cluster-35308.131071|Cluster-35308.145784|Cluster-35308.130616|Cluster-35308.74119|Cluster-35308.131068|Cluster-35308.53120|Cluster-35308.129278|Cluster-35308.125538|Cluster-…	http://www.genome.jp/kegg-bin/show_pathway?ko03020/K03026%09red/K03006%09red/K03007%09red/K03022%09red/K03023%09red/K03024%09red/K03000%09red/K03027%09red/K03043%09red/K03008%09red/K03009%09red/K02999%09red/K03015%09red/K03014%09red/K03017%09red/K03010%09red/K03013%09red/K03012%09red/K03018%09red/K03021%09red/K03005%09red/K03002%09red
Alanine, aspartate and glutamate metabolism	KEGG PATHWAY	ko00250	60	314	0.347399	0.737717	Cluster-35308.127029|Cluster-35308.126336|Cluster-35308.122428|Cluster-35308.155184|Cluster-35308.135735|Cluster-35308.135736|Cluster-35308.122533|Cluster-35308.122532|Cluster-35308.122531|Cluster-35308.141410|Cluster-35308.143185|Cluster-35308.119002|Cluster-35308.117066|Cluster-35308.134864|Cluster-35308.33032|Cluster-35308.143671|Cluster-35308.97041|Cluster-35308.96471|Cluster-35308.136938|Clu…	http://www.genome.jp/kegg-bin/show_pathway?ko00250/K01755%09red/K00261%09red/K14454%09red/K17761%09red/K01956%09red/K16871%09red/K00294%09red/K00264%09red/K00278%09red/K01940%09red/K01953%09red/K00811%09red/K00827%09red/K14272%09red/K00814%09red/K00820%09red/K00830%09red/K01915%09red/K00609%09red/K00262%09red/K01580%09red
Selenocompound metabolism	KEGG PATHWAY	ko00450	25	126	0.355344	0.737717	Cluster-35308.91844|Cluster-35308.91847|Cluster-35308.121724|Cluster-35308.104480|Cluster-35308.176671|Cluster-35308.120121|Cluster-35308.104479|Cluster-35308.15461|Cluster-30545.0|Cluster-35308.63039|Cluster-35308.33628|Cluster-35308.28485|Cluster-35308.33627|Cluster-35308.111102|Cluster-35308.91852|Cluster-35308.106055|Cluster-35308.91854|Cluster-35308.91855|Cluster-35308.100415|Cluster-35308.1…	http://www.genome.jp/kegg-bin/show_pathway?ko00450/K11717%09red/K00384%09red/K13811%09red/K01874%09red/K08247%09red/K01761%09red/K01760%09red/K00549%09red
Anthocyanin biosynthesis	KEGG PATHWAY	ko00942	6	26	0.358287	0.737717	Cluster-35308.145713|Cluster-35308.69185|Cluster-35308.69183|Cluster-35308.128475|Cluster-35308.69181|Cluster-35308.69182	http://www.genome.jp/kegg-bin/show_pathway?ko00942/K12338%09red/K12937%09red
One carbon pool by folate	KEGG PATHWAY	ko00670	22	111	0.36975	0.737717	Cluster-35308.120604|Cluster-35308.144772|Cluster-35308.121954|Cluster-35308.61605|Cluster-35308.137836|Cluster-35308.105628|Cluster-46544.2|Cluster-35308.105621|Cluster-35308.113548|Cluster-46544.3|Cluster-35308.119390|Cluster-35308.119788|Cluster-35308.119114|Cluster-35308.124328|Cluster-35308.146831|Cluster-35308.137817|Cluster-35308.143911|Cluster-35308.143912|Cluster-35308.91226|Cluster-3530…	http://www.genome.jp/kegg-bin/show_pathway?ko00670/K13998%09red/K00297%09red/K00601%09red/K00600%09red/K00605%09red/K00604%09red/K01934%09red/K01433%09red
Monobactam biosynthesis	KEGG PATHWAY	ko00261	9	42	0.370281	0.737717	Cluster-35308.128834|Cluster-35308.111102|Cluster-35308.134292|Cluster-35308.141295|Cluster-35308.107506|Cluster-35308.107510|Cluster-35308.121724|Cluster-35308.152518|Cluster-35308.121728	http://www.genome.jp/kegg-bin/show_pathway?ko00261/K00928%09red/K13811%09red/K12524%09red/K00133%09red
Valine, leucine and isoleucine biosynthesis	KEGG PATHWAY	ko00290	21	106	0.374905	0.737717	Cluster-35308.182728|Cluster-35308.117300|Cluster-35308.117871|Cluster-35308.156739|Cluster-35308.123826|Cluster-35308.21875|Cluster-35308.123195|Cluster-35308.92071|Cluster-35308.92070|Cluster-35308.183410|Cluster-35308.137197|Cluster-35308.54815|Cluster-35308.112685|Cluster-35308.29724|Cluster-35308.129933|Cluster-35308.117870|Cluster-35308.92069|Cluster-49902.0|Cluster-49902.1|Cluster-35308.10…	http://www.genome.jp/kegg-bin/show_pathway?ko00290/K01754%09red/K01652%09red/K01687%09red/K00052%09red/K00053%09red/K01649%09red/K00826%09red/K01653%09red/K01704%09red
Vitamin B6 metabolism	KEGG PATHWAY	ko00750	10	48	0.386729	0.738329	Cluster-35308.52018|Cluster-35308.122954|Cluster-35308.121471|Cluster-35308.52016|Cluster-35308.174145|Cluster-35308.52023|Cluster-35308.174141|Cluster-35308.174140|Cluster-35308.144506|Cluster-35308.174139	http://www.genome.jp/kegg-bin/show_pathway?ko00750/K13248%09red/K00831%09red/K01733%09red/K05275%09red/K06215%09red
Folate biosynthesis	KEGG PATHWAY	ko00790	16	80	0.38732	0.738329	Cluster-35308.116251|Cluster-35308.30187|Cluster-46544.3|Cluster-46544.2|Cluster-35308.185079|Cluster-35308.1313|Cluster-35308.49991|Cluster-35308.165662|Cluster-35308.59909|Cluster-35308.149572|Cluster-35308.99502|Cluster-35308.48151|Cluster-44752.0|Cluster-35308.145603|Cluster-35308.179548|Cluster-35308.126082	http://www.genome.jp/kegg-bin/show_pathway?ko00790/K18482%09red/K13998%09red/K01930%09red/K03639%09red/K01113%09red/K13950%09red/K13941%09red/K01307%09red
Glycolysis / Gluconeogenesis	KEGG PATHWAY	ko00010	154	838	0.403719	0.757749	Cluster-35308.90627|Cluster-35308.91098|Cluster-35308.37656|Cluster-35308.91819|Cluster-48676.0|Cluster-35308.63346|Cluster-35308.141861|Cluster-35308.114158|Cluster-35308.190003|Cluster-35308.124926|Cluster-35308.84635|Cluster-35308.53948|Cluster-35308.103100|Cluster-35308.118763|Cluster-35308.35420|Cluster-35308.111402|Cluster-35308.111405|Cluster-35308.129372|Cluster-35308.119972|Cluster-35308…	http://www.genome.jp/kegg-bin/show_pathway?ko00010/K00850%09red/K01689%09red/K00895%09red/K18857%09red/K01623%09red/K01810%09red/K00873%09red/K00627%09red/K00134%09red/K00131%09red/K01835%09red/K01834%09red/K01895%09red/K00016%09red/K00844%09red/K01792%09red/K03841%09red/K01610%09red/K00927%09red/K00001%09red/K01803%09red/K00161%09red/K00162%09red/K00128%09red/K01785%09red/K01568%09red/K00382%09r…
Histidine metabolism	KEGG PATHWAY	ko00340	21	109	0.418691	0.773944	Cluster-35308.138011|Cluster-35308.138010|Cluster-35308.130935|Cluster-35308.73284|Cluster-35308.98492|Cluster-35308.115909|Cluster-35308.37656|Cluster-35308.138498|Cluster-35308.159520|Cluster-35308.71412|Cluster-35308.127388|Cluster-35308.89444|Cluster-23961.0|Cluster-35308.141626|Cluster-35308.141627|Cluster-35308.42685|Cluster-35308.118005|Cluster-35308.101484|Cluster-35308.138495|Cluster-353…	http://www.genome.jp/kegg-bin/show_pathway?ko00340/K18649%09red/K11755%09red/K00765%09red/K00128%09red/K01590%09red/K00817%09red
Non-homologous end-joining	KEGG PATHWAY	ko03450	6	29	0.445042	0.810375	Cluster-35308.85462|Cluster-35308.82172|Cluster-35308.117552|Cluster-35308.149986|Cluster-35308.150142|Cluster-35308.113146	http://www.genome.jp/kegg-bin/show_pathway?ko03450/K10865%09red/K10866%09red/K10884%09red/K03512%09red
Valine, leucine and isoleucine degradation	KEGG PATHWAY	ko00280	62	347	0.532689	0.928608	Cluster-35308.130283|Cluster-35308.123195|Cluster-35308.129684|Cluster-35308.130284|Cluster-35308.126800|Cluster-35308.37656|Cluster-35308.159520|Cluster-35308.23852|Cluster-35308.161770|Cluster-35308.61252|Cluster-35308.110852|Cluster-35308.71412|Cluster-37859.2|Cluster-35308.33032|Cluster-35308.145375|Cluster-35308.99776|Cluster-35308.92877|Cluster-35308.103728|Cluster-35308.112208|Cluster-2396…	http://www.genome.jp/kegg-bin/show_pathway?ko00280/K00128%09red/K00140%09red/K01641%09red/K05607%09red/K05605%09red/K00166%09red/K18660%09red/K00249%09red/K00827%09red/K00826%09red/K00382%09red/K00253%09red/K01640%09red/K07513%09red/K00626%09red/K01969%09red
Galactose metabolism	KEGG PATHWAY	ko00052	63	353	0.535952	0.928608	Cluster-35308.163408|Cluster-35308.111402|Cluster-35308.149951|Cluster-35308.133597|Cluster-35308.145830|Cluster-35308.123132|Cluster-35308.107020|Cluster-35308.115085|Cluster-35308.140972|Cluster-35308.163407|Cluster-35308.138237|Cluster-35308.144203|Cluster-35308.96319|Cluster-35308.112522|Cluster-35308.148440|Cluster-35308.130553|Cluster-35308.84907|Cluster-35308.148263|Cluster-35308.190003|Cl…	http://www.genome.jp/kegg-bin/show_pathway?ko00052/K01193%09red/K00965%09red/K00850%09red/K01190%09red/K01187%09red/K00844%09red/K01835%09red/K00963%09red/K18819%09red/K01785%09red/K00011%09red/K12309%09red/K01784%09red/K12447%09red/K07407%09red/K06617%09red
Fatty acid elongation	KEGG PATHWAY	ko00062	27	151	0.538164	0.928608	Cluster-35308.33966|Cluster-35308.79656|Cluster-35308.79654|Cluster-35308.79655|Cluster-35308.79653|Cluster-35308.40437|Cluster-35308.110422|Cluster-35308.63474|Cluster-35308.63476|Cluster-35308.124805|Cluster-35308.70217|Cluster-35308.70213|Cluster-35308.54126|Cluster-45876.0|Cluster-35308.115322|Cluster-35308.131263|Cluster-35308.112486|Cluster-35308.121761|Cluster-35308.149466|Cluster-35308.14…	http://www.genome.jp/kegg-bin/show_pathway?ko00062/K07512%09red/K01068%09red/K15397%09red/K10251%09red/K10258%09red
Peroxisome	KEGG PATHWAY	ko04146	92	519	0.559453	0.928608	Cluster-35308.131277|Cluster-35308.122428|Cluster-35308.162631|Cluster-35308.89060|Cluster-35308.151332|Cluster-35308.117963|Cluster-35308.119536|Cluster-35308.160534|Cluster-35308.35546|Cluster-35308.35547|Cluster-35308.126100|Cluster-35308.144244|Cluster-35308.95996|Cluster-35308.127196|Cluster-35308.147640|Cluster-35308.90911|Cluster-35308.120151|Cluster-35308.139056|Cluster-35308.139053|Clust…	http://www.genome.jp/kegg-bin/show_pathway?ko04146/K11517%09red/K00830%09red/K11147%09red/K01640%09red/K13348%09red/K13347%09red/K04564%09red/K04565%09red/K01578%09red/K01897%09red/K13344%09red/K13345%09red/K00031%09red/K12663%09red/K00869%09red/K13356%09red/K13354%09red/K06664%09red/K13337%09red/K13338%09red/K00232%09red/K00106%09red/K03426%09red/K07513%09red
Base excision repair	KEGG PATHWAY	ko03410	38	215	0.560514	0.928608	Cluster-35308.51688|Cluster-35308.133361|Cluster-35308.63859|Cluster-35308.196249|Cluster-35308.56123|Cluster-35308.108758|Cluster-35308.113146|Cluster-35308.137303|Cluster-39503.0|Cluster-35308.96418|Cluster-35308.105369|Cluster-35308.60749|Cluster-35308.56126|Cluster-35308.56125|Cluster-35308.119185|Cluster-37043.0|Cluster-35308.140477|Cluster-35308.163798|Cluster-35308.138743|Cluster-35308.122…	http://www.genome.jp/kegg-bin/show_pathway?ko03410/K03660%09red/K04802%09red/K01246%09red/K01247%09red/K10798%09red/K03575%09red/K10563%09red/K03648%09red/K02324%09red/K03512%09red/K02327%09red/K02328%09red/K10801%09red/K10802%09red/K03506%09red/K03505%09red/K03504%09red
Purine metabolism	KEGG PATHWAY	ko00230	164	924	0.563487	0.928608	Cluster-35308.142429|Cluster-35308.51688|Cluster-35308.140997|Cluster-35308.116772|Cluster-35308.95217|Cluster-35308.37354|Cluster-35308.131071|Cluster-35308.141861|Cluster-35308.74119|Cluster-35308.175858|Cluster-35308.108758|Cluster-35308.103100|Cluster-35308.118763|Cluster-35308.111402|Cluster-35308.111405|Cluster-35308.148710|Cluster-35308.93244|Cluster-35308.129278|Cluster-35308.125538|Clust…	http://www.genome.jp/kegg-bin/show_pathway?ko00230/K00942%09red/K06928%09red/K03000%09red/K14977%09red/K03012%09red/K03024%09red/K03006%09red/K03021%09red/K03022%09red/K03005%09red/K03002%09red/K00939%09red/K00873%09red/K03043%09red/K01923%09red/K18151%09red/K03008%09red/K03009%09red/K18447%09red/K03014%09red/K00962%09red/K01835%09red/K00601%09red/K01951%09red/K02324%09red/K01466%09red/K03026%09r…
Steroid biosynthesis	KEGG PATHWAY	ko00100	37	210	0.567395	0.928608	Cluster-35308.104738|Cluster-35308.123448|Cluster-35308.119329|Cluster-35308.122775|Cluster-35308.53349|Cluster-51570.0|Cluster-35308.112148|Cluster-35308.83775|Cluster-35308.83776|Cluster-35308.137910|Cluster-35308.104739|Cluster-35308.53348|Cluster-35308.115803|Cluster-35308.116018|Cluster-35308.92596|Cluster-35308.121433|Cluster-35308.175516|Cluster-35308.140961|Cluster-35308.141507|Cluster-35…	http://www.genome.jp/kegg-bin/show_pathway?ko00100/K01052%09red/K00511%09red/K07748%09red/K00801%09red/K08246%09red/K01853%09red/K14674%09red/K14423%09red/K14424%09red/K09828%09red
SNARE interactions in vesicular transport	KEGG PATHWAY	ko04130	35	199	0.570865	0.928608	Cluster-35308.85899|Cluster-35308.142569|Cluster-35308.74099|Cluster-35308.64334|Cluster-35308.173266|Cluster-35308.105501|Cluster-35308.102051|Cluster-35308.126324|Cluster-35308.21112|Cluster-35308.129741|Cluster-35308.129252|Cluster-35308.78097|Cluster-35308.144852|Cluster-35308.127317|Cluster-35308.148830|Cluster-35308.64264|Cluster-35308.142577|Cluster-35308.125485|Cluster-35308.170500|Cluste…	http://www.genome.jp/kegg-bin/show_pathway?ko04130/K08496%09red/K08490%09red/K08486%09red/K08493%09red/K08489%09red/K08488%09red/K08498%09red/K08517%09red/K08503%09red/K08507%09red/K08504%09red/K08505%09red
Phenylalanine metabolism	KEGG PATHWAY	ko00360	47	268	0.58107	0.932771	Cluster-35308.130027|Cluster-35308.111315|Cluster-35308.124264|Cluster-35308.153200|Cluster-35308.113777|Cluster-35308.124528|Cluster-35308.116065|Cluster-35308.90746|Cluster-35308.136938|Cluster-35308.115778|Cluster-35308.105210|Cluster-35308.111384|Cluster-35308.73553|Cluster-35308.118933|Cluster-35308.112806|Cluster-35308.166714|Cluster-35308.92363|Cluster-35308.103188|Cluster-32978.1|Cluster-…	http://www.genome.jp/kegg-bin/show_pathway?ko00360/K00276%09red/K14454%09red/K00074%09red/K01426%09red/K15849%09red/K00811%09red/K00815%09red/K00817%09red/K07253%09red/K00588%09red/K00487%09red/K01904%09red/K10775%09red
Glucosinolate biosynthesis	KEGG PATHWAY	ko00966	3	17	0.605249	0.949975	Cluster-42284.0|Cluster-35308.84269|Cluster-35308.48836	http://www.genome.jp/kegg-bin/show_pathway?ko00966/K12153%09red/K11820%09red
Riboflavin metabolism	KEGG PATHWAY	ko00740	6	35	0.607361	0.949975	Cluster-35308.144152|Cluster-35308.45891|Cluster-35308.123830|Cluster-35308.132105|Cluster-35308.173842|Cluster-35308.97223	http://www.genome.jp/kegg-bin/show_pathway?ko00740/K00861%09red/K00794%09red/K00793%09red/K14652%09red/K11752%09red
Cysteine and methionine metabolism	KEGG PATHWAY	ko00270	92	529	0.625718	0.954314	Cluster-35308.64259|Cluster-35308.130160|Cluster-35308.122426|Cluster-35308.122631|Cluster-35308.116462|Cluster-35308.113876|Cluster-35308.153200|Cluster-35308.168494|Cluster-35308.107431|Cluster-35308.116972|Cluster-35308.33628|Cluster-35308.105210|Cluster-35308.153975|Cluster-35308.103188|Cluster-35308.153979|Cluster-35308.121267|Cluster-35308.191672|Cluster-35308.130159|Cluster-35308.121269|Cl…	http://www.genome.jp/kegg-bin/show_pathway?ko00270/K01244%09red/K16054%09red/K01011%09red/K00811%09red/K00815%09red/K01761%09red/K01760%09red/K01919%09red/K05933%09red/K00133%09red/K14454%09red/K00640%09red/K00547%09red/K12524%09red/K00789%09red/K00016%09red/K00549%09red/K01251%09red/K08963%09red/K00025%09red/K00827%09red/K00826%09red/K00928%09red/K01738%09red/K00797%09red/K00026%09red/K00558%09r…
Tropane, piperidine and pyridine alkaloid biosynthesis	KEGG PATHWAY	ko00960	25	147	0.629786	0.954314	Cluster-35308.124264|Cluster-35308.79369|Cluster-35308.153200|Cluster-35308.35336|Cluster-35308.124528|Cluster-35308.116065|Cluster-35308.136938|Cluster-35308.105210|Cluster-35308.111384|Cluster-35308.73553|Cluster-35308.116936|Cluster-35308.103188|Cluster-35308.39215|Cluster-35308.126544|Cluster-35308.126542|Cluster-35308.126543|Cluster-35308.101484|Cluster-35308.163202|Cluster-35308.72219|Clust…	http://www.genome.jp/kegg-bin/show_pathway?ko00960/K00276%09red/K14454%09red/K15849%09red/K00811%09red/K00815%09red/K08081%09red/K00817%09red
Glycerolipid metabolism	KEGG PATHWAY	ko00561	67	388	0.633602	0.954314	Cluster-35308.163408|Cluster-35308.114126|Cluster-35308.98492|Cluster-35308.37656|Cluster-23961.0|Cluster-35308.172554|Cluster-35308.163407|Cluster-35308.116370|Cluster-35308.176812|Cluster-35308.122128|Cluster-35308.96319|Cluster-35308.127388|Cluster-35308.21760|Cluster-35308.145375|Cluster-35308.95391|Cluster-35308.148617|Cluster-35308.159520|Cluster-35308.177339|Cluster-35308.141067|Cluster-35…	http://www.genome.jp/kegg-bin/show_pathway?ko00561/K15728%09red/K09480%09red/K15918%09red/K13513%09red/K13506%09red/K13523%09red/K00128%09red/K03715%09red/K13519%09red/K00011%09red/K13508%09red/K00679%09red/K00901%09red/K14674%09red/K07407%09red/K00863%09red/K00630%09red/K00864%09red/K06119%09red/K11155%09red
Limonene and pinene degradation	KEGG PATHWAY	ko00903	21	127	0.669832	0.99658	Cluster-35308.159520|Cluster-35308.130935|Cluster-35308.115780|Cluster-35308.98492|Cluster-35308.42265|Cluster-35308.115909|Cluster-35308.38464|Cluster-51634.0|Cluster-35308.71412|Cluster-35308.127388|Cluster-23961.0|Cluster-35308.97919|Cluster-35308.42685|Cluster-35308.120106|Cluster-53209.0|Cluster-35308.192163|Cluster-35308.37656|Cluster-35308.114916|Cluster-35308.145375|Cluster-50620.0|Cluste…	http://www.genome.jp/kegg-bin/show_pathway?ko00903/K00128%09red/K00517%09red
Zeatin biosynthesis	KEGG PATHWAY	ko00908	13	81	0.688408	0.999998	Cluster-35308.66894|Cluster-35308.140716|Cluster-35308.140715|Cluster-23126.1|Cluster-35308.103794|Cluster-35308.79406|Cluster-35308.80927|Cluster-35308.112801|Cluster-35308.176537|Cluster-23126.2|Cluster-35308.176534|Cluster-30055.1|Cluster-53234.0	http://www.genome.jp/kegg-bin/show_pathway?ko00908/K13495%09red/K00279%09red/K00791%09red/K10760%09red
Protein export	KEGG PATHWAY	ko03060	37	223	0.695902	0.999998	Cluster-35308.153766|Cluster-35308.141411|Cluster-35308.69698|Cluster-35308.121772|Cluster-35308.165961|Cluster-35308.161411|Cluster-35308.112350|Cluster-35308.98011|Cluster-35308.113137|Cluster-35308.171880|Cluster-35308.116329|Cluster-35308.126783|Cluster-35308.134269|Cluster-35308.58425|Cluster-35308.143370|Cluster-35308.118121|Cluster-35308.52669|Cluster-35308.79887|Cluster-35308.180552|Clust…	http://www.genome.jp/kegg-bin/show_pathway?ko03060/K09490%09red/K09481%09red/K12272%09red/K09540%09red/K10956%09red/K13280%09red/K07342%09red/K12948%09red/K12275%09red/K03070%09red/K09647%09red/K03116%09red/K03118%09red/K03106%09red/K09648%09red/K13431%09red/K12947%09red/K03100%09red
C5-Branched dibasic acid metabolism	KEGG PATHWAY	ko00660	6	39	0.69948	0.999998	Cluster-35308.137197|Cluster-35308.29724|Cluster-35308.129933|Cluster-35308.117870|Cluster-35308.117871|Cluster-35308.183410	http://www.genome.jp/kegg-bin/show_pathway?ko00660/K01653%09red/K01704%09red/K01652%09red/K00052%09red
Taurine and hypotaurine metabolism	KEGG PATHWAY	ko00430	7	47	0.733263	0.999998	Cluster-35308.111341|Cluster-35308.33065|Cluster-35308.45869|Cluster-35308.153863|Cluster-35308.77503|Cluster-35308.58321|Cluster-35308.51743	http://www.genome.jp/kegg-bin/show_pathway?ko00430/K10712%09red/K01580%09red
Plant hormone signal transduction	KEGG PATHWAY	ko04075	188	1102	0.751628	0.999998	Cluster-35308.119439|Cluster-35308.136787|Cluster-35308.111652|Cluster-35308.138521|Cluster-35308.40191|Cluster-35308.144326|Cluster-35308.146940|Cluster-35308.66478|Cluster-35308.164619|Cluster-35308.145302|Cluster-35308.130270|Cluster-35308.145304|Cluster-35308.72774|Cluster-35308.124200|Cluster-35308.114493|Cluster-35308.76842|Cluster-35308.83572|Cluster-35308.123223|Cluster-35308.117970|Clust…	http://www.genome.jp/kegg-bin/show_pathway?ko04075/K14486%09red/K14487%09red/K14484%09red/K14485%09red/K14488%09red/K14489%09red/K13946%09red/K13416%09red/K14432%09red/K14431%09red/K14510%09red/K14512%09red/K14513%09red/K14514%09red/K14515%09red/K14494%09red/K14497%09red/K14496%09red/K14491%09red/K14490%09red/K14493%09red/K14492%09red/K14498%09red/K14506%09red/K14505%09red/K14503%09red/K14502%09r…
Sulfur relay system	KEGG PATHWAY	ko04122	7	49	0.767786	0.999998	Cluster-35308.107431|Cluster-35308.1313|Cluster-35308.158982|Cluster-35308.113666|Cluster-35308.99502|Cluster-35308.65493|Cluster-44752.0	http://www.genome.jp/kegg-bin/show_pathway?ko04122/K03639%09red/K00566%09red/K01011%09red
beta-Alanine metabolism	KEGG PATHWAY	ko00410	44	273	0.767796	0.999998	Cluster-35308.130283|Cluster-35308.130284|Cluster-35308.126800|Cluster-35308.37656|Cluster-35308.98492|Cluster-35308.61252|Cluster-35308.110852|Cluster-35308.71412|Cluster-35308.130935|Cluster-35308.116065|Cluster-35308.92877|Cluster-35308.115909|Cluster-35308.155730|Cluster-35308.73553|Cluster-35308.130886|Cluster-32341.0|Cluster-35308.122919|Cluster-35308.145375|Cluster-35308.39215|Cluster-3530…	http://www.genome.jp/kegg-bin/show_pathway?ko00410/K00128%09red/K00276%09red/K17839%09red/K12259%09red/K05605%09red/K00140%09red/K00249%09red/K01578%09red/K01580%09red/K00797%09red/K01918%09red
Isoflavonoid biosynthesis	KEGG PATHWAY	ko00943	1	8	0.7735	0.999998	Cluster-31696.0	http://www.genome.jp/kegg-bin/show_pathway?ko00943/K13264%09red
Synthesis and degradation of ketone bodies	KEGG PATHWAY	ko00072	7	51	0.798922	0.999998	Cluster-35308.124386|Cluster-35308.124385|Cluster-35308.112208|Cluster-35308.137806|Cluster-35308.111324|Cluster-35308.102086|Cluster-35308.93304	http://www.genome.jp/kegg-bin/show_pathway?ko00072/K01640%09red/K01641%09red/K00626%09red
Glycosylphosphatidylinositol(GPI)-anchor biosynthesis	KEGG PATHWAY	ko00563	15	102	0.799907	0.999998	Cluster-35308.182945|Cluster-35308.161438|Cluster-35308.170676|Cluster-35308.148240|Cluster-35308.56807|Cluster-35308.148244|Cluster-35308.166768|Cluster-35308.175273|Cluster-8007.1|Cluster-35308.160919|Cluster-35308.137328|Cluster-35308.50696|Cluster-35308.163627|Cluster-30488.1|Cluster-35308.137317	http://www.genome.jp/kegg-bin/show_pathway?ko00563/K05310%09red/K03857%09red/K07542%09red/K07541%09red/K11001%09red/K03861%09red/K05287%09red/K05284%09red/K05285%09red/K05291%09red/K05283%09red/K03434%09red
Lysine biosynthesis	KEGG PATHWAY	ko00300	8	58	0.805517	0.999998	Cluster-35308.128834|Cluster-35308.134292|Cluster-35308.141295|Cluster-35308.107506|Cluster-35308.107510|Cluster-35308.26209|Cluster-35308.152518|Cluster-35308.50929	http://www.genome.jp/kegg-bin/show_pathway?ko00300/K00928%09red/K10206%09red/K12524%09red/K00133%09red
Caffeine metabolism	KEGG PATHWAY	ko00232	1	9	0.807956	0.999998	Cluster-35308.128240	http://www.genome.jp/kegg-bin/show_pathway?ko00232/K00106%09red
Tryptophan metabolism	KEGG PATHWAY	ko00380	26	178	0.86101	0.999998	Cluster-35308.98492|Cluster-35308.37656|Cluster-35308.48836|Cluster-35308.117940|Cluster-35308.79341|Cluster-35308.145375|Cluster-43178.0|Cluster-35308.159520|Cluster-35308.115909|Cluster-35308.71412|Cluster-48563.3|Cluster-42758.0|Cluster-35308.153066|Cluster-35308.130935|Cluster-35308.153065|Cluster-35308.157633|Cluster-35308.153061|Cluster-35308.42685|Cluster-35308.102086|Cluster-35308.93304|C…	http://www.genome.jp/kegg-bin/show_pathway?ko00380/K00128%09red/K16903%09red/K00164%09red/K11816%09red/K01426%09red/K00626%09red/K11820%09red
Pyrimidine metabolism	KEGG PATHWAY	ko00240	125	773	0.872213	0.999998	Cluster-35308.51688|Cluster-35308.91844|Cluster-35308.91847|Cluster-35308.37354|Cluster-35308.131071|Cluster-35308.74119|Cluster-35308.96471|Cluster-35308.60749|Cluster-35308.93244|Cluster-35308.129278|Cluster-35308.125538|Cluster-35308.140517|Cluster-35308.185933|Cluster-35308.137922|Cluster-35308.67462|Cluster-35308.127658|Cluster-35308.78516|Cluster-35308.122621|Cluster-35308.91852|Cluster-353…	http://www.genome.jp/kegg-bin/show_pathway?ko00240/K00857%09red/K03026%09red/K02327%09red/K03024%09red/K03006%09red/K03021%09red/K03022%09red/K03005%09red/K03002%09red/K03000%09red/K03027%09red/K00609%09red/K03043%09red/K01937%09red/K00876%09red/K03008%09red/K13800%09red/K16904%09red/K00962%09red/K01956%09red/K03023%09red/K01081%09red/K09903%09red/K03009%09red/K13998%09red/K02685%09red/K01519%09r…
Phenylpropanoid biosynthesis	KEGG PATHWAY	ko00940	110	689	0.884931	0.999998	Cluster-35308.77008|Cluster-35308.134406|Cluster-35308.70560|Cluster-35308.133346|Cluster-35308.133347|Cluster-35308.59832|Cluster-35308.57900|Cluster-35308.71571|Cluster-35308.118933|Cluster-35308.179040|Cluster-35308.107343|Cluster-35308.92634|Cluster-35308.118212|Cluster-35308.88159|Cluster-35308.151954|Cluster-35308.130913|Cluster-50103.0|Cluster-35308.133350|Cluster-35308.133352|Cluster-3530…	http://www.genome.jp/kegg-bin/show_pathway?ko00940/K00588%09red/K13065%09red/K10775%09red/K13066%09red/K01188%09red/K00083%09red/K12355%09red/K12356%09red/K05350%09red/K01904%09red/K13068%09red/K00430%09red/K00487%09red/K05349%09red
RNA transport	KEGG PATHWAY	ko03013	164	1015	0.904255	0.999998	Cluster-35308.88488|Cluster-35308.143631|Cluster-35308.153171|Cluster-35308.136305|Cluster-35308.155998|Cluster-35308.39823|Cluster-35308.48342|Cluster-35308.131768|Cluster-35308.131767|Cluster-35308.123352|Cluster-35308.111240|Cluster-35308.47918|Cluster-27226.0|Cluster-35308.103408|Cluster-35308.93078|Cluster-35308.96286|Cluster-35308.96284|Cluster-35308.96285|Cluster-35308.29817|Cluster-35308.…	http://www.genome.jp/kegg-bin/show_pathway?ko03013/K03754%09red/K03257%09red/K03246%09red/K14309%09red/K10577%09red/K03247%09red/K12160%09red/K14300%09red/K14303%09red/K03243%09red/K03262%09red/K05019%09red/K03260%09red/K14306%09red/K18213%09red/K14308%09red/K14321%09red/K14320%09red/K14327%09red/K14326%09red/K14325%09red/K07562%09red/K03231%09red/K12880%09red/K12881%09red/K07936%09red/K03237%09r…
Nicotinate and nicotinamide metabolism	KEGG PATHWAY	ko00760	22	161	0.907605	0.999998	Cluster-35308.144345|Cluster-35308.156557|Cluster-35308.96594|Cluster-35308.171235|Cluster-35308.171236|Cluster-35308.135735|Cluster-35308.171233|Cluster-35308.120236|Cluster-35308.97381|Cluster-35308.97382|Cluster-35308.195585|Cluster-35308.130288|Cluster-50595.0|Cluster-35308.147640|Cluster-35308.134921|Cluster-35308.151031|Cluster-35308.135736|Cluster-35308.119192|Cluster-35308.30655|Cluster-3…	http://www.genome.jp/kegg-bin/show_pathway?ko00760/K01240%09red/K06210%09red/K00278%09red/K00858%09red/K01513%09red/K01950%09red/K00763%09red/K00767%09red/K01081%09red/K03426%09red/K03517%09red
Sphingolipid metabolism	KEGG PATHWAY	ko00600	25	184	0.923976	0.999998	Cluster-35308.163408|Cluster-35308.135075|Cluster-35308.163407|Cluster-35308.138237|Cluster-35308.116370|Cluster-35308.106469|Cluster-35308.79932|Cluster-35308.175398|Cluster-35308.179330|Cluster-35308.123323|Cluster-35308.121039|Cluster-35308.96771|Cluster-35308.160372|Cluster-35308.132683|Cluster-35308.139724|Cluster-35308.171712|Cluster-37516.0|Cluster-35308.107810|Cluster-35308.117629|Cluster…	http://www.genome.jp/kegg-bin/show_pathway?ko00600/K01190%09red/K00654%09red/K12309%09red/K04710%09red/K07407%09red/K04718%09red/K04708%09red/K17108%09red/K12349%09red
Pantothenate and CoA biosynthesis	KEGG PATHWAY	ko00770	21	160	0.931828	0.999998	Cluster-35308.182728|Cluster-35308.74799|Cluster-35308.161017|Cluster-35308.151737|Cluster-35308.161013|Cluster-35308.151735|Cluster-35308.156739|Cluster-35308.72213|Cluster-35308.117300|Cluster-35308.130288|Cluster-35308.123195|Cluster-35308.105392|Cluster-35308.183410|Cluster-35308.145493|Cluster-35308.39226|Cluster-35308.97276|Cluster-35308.29724|Cluster-35308.129933|Cluster-35308.72212|Cluste…	http://www.genome.jp/kegg-bin/show_pathway?ko00770/K01687%09red/K01513%09red/K00053%09red/K00826%09red/K09680%09red/K00606%09red/K01922%09red/K01653%09red/K01652%09red/K01918%09red/K02201%09red
RNA degradation	KEGG PATHWAY	ko03018	105	679	0.932292	0.999998	Cluster-35308.147270|Cluster-35308.122839|Cluster-35308.124041|Cluster-35308.22776|Cluster-35308.131768|Cluster-35308.131767|Cluster-35308.121092|Cluster-35308.28136|Cluster-35308.99036|Cluster-35308.82200|Cluster-35308.35420|Cluster-35308.104515|Cluster-35308.93078|Cluster-35308.85892|Cluster-35308.174985|Cluster-35308.94501|Cluster-45451.0|Cluster-35308.176390|Cluster-35308.162860|Cluster-35308…	http://www.genome.jp/kegg-bin/show_pathway?ko03018/K00850%09red/K01689%09red/K12614%09red/K12617%09red/K12616%09red/K12611%09red/K12613%09red/K12591%09red/K12619%09red/K12598%09red/K12599%09red/K04043%09red/K03681%09red/K13126%09red/K00962%09red/K03654%09red/K12585%09red/K12607%09red/K12604%09red/K12605%09red/K12624%09red/K12580%09red/K12600%09red/K12627%09red/K12589%09red/K12608%09red/K14442%09r…
Citrate cycle (TCA cycle)	KEGG PATHWAY	ko00020	48	334	0.938256	0.999998	Cluster-35308.64259|Cluster-35308.130806|Cluster-35308.102355|Cluster-35308.117940|Cluster-35308.79341|Cluster-35308.49800|Cluster-35308.109638|Cluster-35308.108505|Cluster-35308.78616|Cluster-35308.118466|Cluster-35308.128785|Cluster-35308.124926|Cluster-35308.112759|Cluster-35308.116972|Cluster-35308.116119|Cluster-35308.119588|Cluster-35308.24442|Cluster-35308.85671|Cluster-35308.118469|Cluste…	http://www.genome.jp/kegg-bin/show_pathway?ko00020/K00658%09red/K00164%09red/K01679%09red/K00161%09red/K00162%09red/K01681%09red/K01648%09red/K01610%09red/K00382%09red/K00025%09red/K00026%09red/K00627%09red/K00030%09red/K00031%09red
Stilbenoid, diarylheptanoid and gingerol biosynthesis	KEGG PATHWAY	ko00945	23	178	0.948382	0.999998	Cluster-35308.115993|Cluster-35308.120106|Cluster-35308.82855|Cluster-35308.192163|Cluster-35308.97556|Cluster-35308.92634|Cluster-35308.42265|Cluster-35308.38464|Cluster-35308.130913|Cluster-51634.0|Cluster-35308.158494|Cluster-35308.114916|Cluster-50620.0|Cluster-35308.120010|Cluster-35308.115780|Cluster-35308.148370|Cluster-35308.148372|Cluster-35308.98301|Cluster-35308.118012|Cluster-49122.0|…	http://www.genome.jp/kegg-bin/show_pathway?ko00945/K00487%09red/K00588%09red/K13065%09red/K00517%09red
Nucleotide excision repair	KEGG PATHWAY	ko03420	50	355	0.956726	0.999998	Cluster-4451.1|Cluster-23827.0|Cluster-35308.124428|Cluster-35308.171364|Cluster-35308.143308|Cluster-35308.101633|Cluster-35308.133361|Cluster-35308.59684|Cluster-35308.144241|Cluster-35308.51688|Cluster-35308.138046|Cluster-35308.157444|Cluster-38778.0|Cluster-35308.137303|Cluster-35308.108758|Cluster-35308.48021|Cluster-35308.136813|Cluster-35308.127210|Cluster-35308.60749|Cluster-35308.105702…	http://www.genome.jp/kegg-bin/show_pathway?ko03420/K03142%09red/K03141%09red/K04802%09red/K10140%09red/K03868%09red/K07466%09red/K10839%09red/K10838%09red/K06634%09red/K10739%09red/K10756%09red/K10754%09red/K10755%09red/K10610%09red/K02324%09red/K02327%09red/K02328%09red/K10843%09red/K10841%09red/K10846%09red/K10844%09red/K10849%09red/K03506%09red/K03505%09red/K03504%09red
Proteasome	KEGG PATHWAY	ko03050	50	359	0.963626	0.999998	Cluster-35308.106105|Cluster-35308.91442|Cluster-35308.98163|Cluster-30034.0|Cluster-35308.82944|Cluster-35308.124035|Cluster-35308.134425|Cluster-35308.163347|Cluster-35308.15394|Cluster-35308.108088|Cluster-35308.124155|Cluster-41968.1|Cluster-35308.130472|Cluster-35308.111210|Cluster-35308.111211|Cluster-35308.116161|Cluster-49665.1|Cluster-35308.106621|Cluster-35308.106622|Cluster-35308.90767…	http://www.genome.jp/kegg-bin/show_pathway?ko03050/K03064%09red/K03066%09red/K03062%09red/K03063%09red/K02737%09red/K02732%09red/K02731%09red/K03032%09red/K03028%09red/K02739%09red/K02738%09red/K02729%09red/K03039%09red/K03038%09red/K03037%09red/K03029%09red/K02726%09red/K02730%09red/K03033%09red/K02736%09red/K03030%09red
Glutathione metabolism	KEGG PATHWAY	ko00480	59	419	0.968246	0.999998	Cluster-35308.115361|Cluster-35308.55509|Cluster-35308.123399|Cluster-35308.64100|Cluster-35308.111159|Cluster-35308.105958|Cluster-35308.127649|Cluster-35308.57889|Cluster-35308.103810|Cluster-35308.122672|Cluster-35308.122673|Cluster-35308.134831|Cluster-35308.108209|Cluster-35308.69318|Cluster-35308.63610|Cluster-35308.78616|Cluster-35308.138951|Cluster-35308.140890|Cluster-35308.150422|Cluste…	http://www.genome.jp/kegg-bin/show_pathway?ko00480/K01919%09red/K00799%09red/K00036%09red/K01255%09red/K00432%09red/K10808%09red/K00383%09red/K00797%09red/K10807%09red/K01469%09red/K00033%09red/K00434%09red/K00031%09red
Lysine degradation	KEGG PATHWAY	ko00310	24	198	0.976832	0.999998	Cluster-35308.98492|Cluster-35308.37656|Cluster-35308.117940|Cluster-35308.168590|Cluster-35308.79341|Cluster-35308.145375|Cluster-35308.159520|Cluster-35308.115909|Cluster-35308.116932|Cluster-35308.71412|Cluster-35308.146898|Cluster-35308.109851|Cluster-35308.114997|Cluster-35308.130935|Cluster-35308.173491|Cluster-35308.189228|Cluster-35308.42685|Cluster-35308.102086|Cluster-35308.93304|Cluste…	http://www.genome.jp/kegg-bin/show_pathway?ko00310/K00128%09red/K00658%09red/K00164%09red/K11423%09red/K11422%09red/K11420%09red/K11433%09red/K00626%09red
Arginine and proline metabolism	KEGG PATHWAY	ko00330	44	340	0.985839	0.999998	Cluster-35308.157582|Cluster-35308.155730|Cluster-35308.37656|Cluster-35308.173180|Cluster-35308.148218|Cluster-35308.117066|Cluster-35308.145375|Cluster-35308.159520|Cluster-35308.111506|Cluster-35308.105210|Cluster-35308.111384|Cluster-35308.98492|Cluster-35308.71412|Cluster-35308.153065|Cluster-32341.0|Cluster-35308.122919|Cluster-35308.81415|Cluster-35308.103188|Cluster-35308.136668|Cluster-3…	http://www.genome.jp/kegg-bin/show_pathway?ko00330/K17839%09red/K12259%09red/K14454%09red/K00294%09red/K00286%09red/K12251%09red/K00128%09red/K00811%09red/K01476%09red/K00472%09red/K12657%09red/K01583%09red/K00797%09red/K01426%09red/K13427%09red
Plant-pathogen interaction	KEGG PATHWAY	ko04626	118	814	0.988683	0.999998	Cluster-35308.145733|Cluster-35308.61683|Cluster-35308.145735|Cluster-35308.132285|Cluster-35308.91094|Cluster-35308.132280|Cluster-35308.170473|Cluster-35308.117168|Cluster-35308.145731|Cluster-35308.63347|Cluster-35308.110205|Cluster-35308.96687|Cluster-35308.130270|Cluster-35308.126340|Cluster-35308.126342|Cluster-35308.127050|Cluster-35308.65149|Cluster-35308.166715|Cluster-35308.60830|Cluste…	http://www.genome.jp/kegg-bin/show_pathway?ko04626/K18834%09red/K12795%09red/K13414%09red/K13416%09red/K09487%09red/K13412%09red/K13413%09red/K13456%09red/K13457%09red/K13459%09red/K13430%09red/K13436%09red/K13434%09red/K02183%09red/K04079%09red/K05391%09red/K00864%09red/K13429%09red/K04368%09red/K13466%09red/K18875%09red/K13448%09red/K13447%09red/K13420%09red/K13424%09red/K13427%09red
Basal transcription factors	KEGG PATHWAY	ko03022	32	265	0.989338	0.999998	Cluster-23827.0|Cluster-35308.124428|Cluster-35308.143308|Cluster-35308.139753|Cluster-35308.81131|Cluster-35308.139756|Cluster-35308.98906|Cluster-35308.138233|Cluster-35308.157444|Cluster-35308.97210|Cluster-35308.137088|Cluster-35308.157042|Cluster-35308.137086|Cluster-35308.42519|Cluster-35308.63897|Cluster-35308.97856|Cluster-35308.146599|Cluster-35308.153006|Cluster-35308.51678|Cluster-3530…	http://www.genome.jp/kegg-bin/show_pathway?ko03022/K03142%09red/K03141%09red/K10844%09red/K10843%09red/K03122%09red/K03125%09red/K03136%09red/K03124%09red/K03127%09red/K03135%09red/K03126%09red/K03120%09red/K03123%09red/K03131%09red/K03137%09red/K06634%09red/K03129%09red/K03139%09red
mRNA surveillance pathway	KEGG PATHWAY	ko03015	114	798	0.991787	0.999998	Cluster-35308.88488|Cluster-35308.160233|Cluster-35308.146944|Cluster-35308.51053|Cluster-35308.131768|Cluster-35308.155918|Cluster-35308.131767|Cluster-35308.111240|Cluster-35308.138326|Cluster-35308.58542|Cluster-35308.93078|Cluster-35308.96286|Cluster-35308.96284|Cluster-35308.96285|Cluster-35308.95995|Cluster-35308.174021|Cluster-35308.28607|Cluster-35308.28606|Cluster-35308.156788|Cluster-35…	http://www.genome.jp/kegg-bin/show_pathway?ko03015/K06965%09red/K03267%09red/K14327%09red/K14326%09red/K14325%09red/K04354%09red/K12881%09red/K00565%09red/K15542%09red/K14416%09red/K11584%09red/K13126%09red/K03456%09red/K14962%09red/K13917%09red/K15544%09red/K12875%09red/K12812%09red/K12876%09red/K06269%09red/K11583%09red/K14411%09red/K04382%09red/K14376%09red/K14397%09red/K14398%09red/K13114%09r…
Phagosome	KEGG PATHWAY	ko04145	60	461	0.993779	0.999998	Cluster-35308.90623|Cluster-35308.92750|Cluster-35308.90624|Cluster-35308.121405|Cluster-35308.121799|Cluster-35308.123643|Cluster-35308.91919|Cluster-35308.92739|Cluster-35308.121772|Cluster-35308.99385|Cluster-35308.133874|Cluster-35308.14154|Cluster-35308.80386|Cluster-35308.96318|Cluster-35308.89699|Cluster-35308.160275|Cluster-35308.132748|Cluster-35308.151806|Cluster-35308.140084|Cluster-35…	http://www.genome.jp/kegg-bin/show_pathway?ko04145/K08057%09red/K09481%09red/K10956%09red/K08488%09red/K07374%09red/K07375%09red/K07342%09red/K00921%09red/K07889%09red/K04392%09red/K08517%09red/K02147%09red/K02146%09red/K02149%09red/K02155%09red/K02154%09red/K02153%09red/K02152%09red/K02151%09red/K02145%09red
Ribosome	KEGG PATHWAY	ko03010	238	1610	0.998338	0.999998	Cluster-35308.127646|Cluster-35308.136541|Cluster-35308.130679|Cluster-35308.92676|Cluster-35308.111070|Cluster-35308.77570|Cluster-35308.99337|Cluster-35308.117295|Cluster-35308.116859|Cluster-35308.121156|Cluster-35308.120588|Cluster-35308.118800|Cluster-35308.42231|Cluster-35308.108996|Cluster-35308.149427|Cluster-35308.135175|Cluster-35308.135174|Cluster-35308.120811|Cluster-35308.137954|Clus…	http://www.genome.jp/kegg-bin/show_pathway?ko03010/K02957%09red/K02955%09red/K02953%09red/K02888%09red/K02951%09red/K02885%09red/K02884%09red/K02886%09red/K02881%09red/K02880%09red/K02959%09red/K02882%09red/K02922%09red/K02923%09red/K02920%09red/K02921%09red/K02926%09red/K02927%09red/K02924%09red/K02925%09red/K02929%09red/K02931%09red/K02930%09red/K02933%09red/K02932%09red/K02935%09red/K02934%09r…
Arachidonic acid metabolism	KEGG PATHWAY	ko00590	13	152	0.998427	0.999998	Cluster-35308.88408|Cluster-35308.145335|Cluster-35308.140961|Cluster-35308.150422|Cluster-35308.87785|Cluster-35308.21326|Cluster-35308.122672|Cluster-35308.122673|Cluster-35308.78646|Cluster-35308.94555|Cluster-35308.87790|Cluster-35308.170627|Cluster-35308.116703	http://www.genome.jp/kegg-bin/show_pathway?ko00590/K05309%09red/K15730%09red/K01254%09red/K00079%09red/K01047%09red/K00432%09red/K14674%09red
Spliceosome	KEGG PATHWAY	ko03040	172	1228	0.999339	0.999998	Cluster-35308.88488|Cluster-35308.112093|Cluster-35308.118205|Cluster-35308.133263|Cluster-35308.75996|Cluster-35308.144891|Cluster-35308.108991|Cluster-35308.94667|Cluster-35308.95701|Cluster-35308.111715|Cluster-35308.111240|Cluster-35308.58657|Cluster-35308.90549|Cluster-35308.185401|Cluster-35308.109206|Cluster-35308.24730|Cluster-35308.71379|Cluster-35308.45154|Cluster-35308.94504|Cluster-35…	http://www.genome.jp/kegg-bin/show_pathway?ko03040/K12874%09red/K12896%09red/K12876%09red/K12862%09red/K12900%09red/K12860%09red/K06063%09red/K12849%09red/K12844%09red/K12845%09red/K12868%09red/K12847%09red/K12842%09red/K12843%09red/K11984%09red/K12869%09red/K12829%09red/K12824%09red/K12825%09red/K12823%09red/K12820%09red/K12821%09red/K12880%09red/K12881%09red/K11099%09red/K12813%09red/K12741%09r…
Oxidative phosphorylation	KEGG PATHWAY	ko00190	95	748	0.999642	0.999998	Cluster-35308.161506|Cluster-35308.125332|Cluster-35308.121659|Cluster-35308.161500|Cluster-35308.127138|Cluster-35308.91919|Cluster-35308.163526|Cluster-35308.130169|Cluster-35308.121799|Cluster-35308.199424|Cluster-35308.120785|Cluster-35308.140084|Cluster-35308.115186|Cluster-35308.66409|Cluster-35308.71105|Cluster-35308.143008|Cluster-35308.87341|Cluster-35308.129696|Cluster-35308.129695|Clus…	http://www.genome.jp/kegg-bin/show_pathway?ko00190/K02113%09red/K02112%09red/K02256%09red/K02257%09red/K02115%09red/K01507%09red/K02111%09red/K02138%09red/K05582%09red/K02155%09red/K02154%09red/K02153%09red/K02152%09red/K02151%09red/K03963%09red/K02132%09red/K03965%09red/K03941%09red/K03940%09red/K03884%09red/K03880%09red/K03881%09red/K01535%09red/K02109%09red/K02140%09red/K02145%09red/K02146%09r…
N-Glycan biosynthesis	KEGG PATHWAY	ko00510	14	191	0.999924	0.999998	Cluster-35308.6041|Cluster-35308.147427|Cluster-35308.72806|Cluster-35308.179853|Cluster-35308.42378|Cluster-35308.76941|Cluster-35308.101573|Cluster-35308.34244|Cluster-35308.158435|Cluster-35308.171387|Cluster-35308.38127|Cluster-35308.190218|Cluster-35308.180348|Cluster-35308.174120	http://www.genome.jp/kegg-bin/show_pathway?ko00510/K03850%09red/K07441%09red/K03846%09red/K03847%09red/K01001%09red/K00726%09red/K00729%09red/K12668%09red/K07151%09red/K00902%09red/K09659%09red/K01231%09red
Endocytosis	KEGG PATHWAY	ko04144	144	1104	0.999935	0.999998	Cluster-35308.112093|Cluster-35308.118205|Cluster-35308.161859|Cluster-29560.0|Cluster-35308.124015|Cluster-35308.113014|Cluster-35308.146122|Cluster-35308.72071|Cluster-35308.165584|Cluster-35308.142901|Cluster-35308.115621|Cluster-35308.52097|Cluster-35308.18291|Cluster-35308.18290|Cluster-35308.99143|Cluster-35308.114460|Cluster-35308.83232|Cluster-35308.146203|Cluster-35308.146307|Cluster-353…	http://www.genome.jp/kegg-bin/show_pathway?ko04144/K12184%09red/K01115%09red/K07889%09red/K12471%09red/K19366%09red/K19476%09red/K12192%09red/K12190%09red/K01528%09red/K12196%09red/K18443%09red/K12194%09red/K04646%09red/K18468%09red/K12198%09red/K17917%09red/K05758%09red/K12489%09red/K07937%09red/K12486%09red/K12483%09red/K00889%09red/K05757%09red/K11826%09red/K03283%09red/K12183%09red/K12185%09r…
Protein processing in endoplasmic reticulum	KEGG PATHWAY	ko04141	164	1275	0.999991	0.999998	Cluster-35308.153766|Cluster-35308.74193|Cluster-35308.146443|Cluster-35308.112093|Cluster-35308.118205|Cluster-35308.28763|Cluster-35308.122634|Cluster-35308.136058|Cluster-35308.132280|Cluster-35308.83832|Cluster-35308.132282|Cluster-35308.138991|Cluster-35308.159925|Cluster-35308.107437|Cluster-35308.74504|Cluster-35308.73724|Cluster-35308.132205|Cluster-35308.49075|Cluster-35308.105917|Cluste…	http://www.genome.jp/kegg-bin/show_pathway?ko04141/K10597%09red/K10578%09red/K13989%09red/K10666%09red/K01456%09red/K09486%09red/K09487%09red/K03868%09red/K08653%09red/K10956%09red/K10839%09red/K07151%09red/K14009%09red/K11718%09red/K14006%09red/K08288%09red/K14004%09red/K14012%09red/K04523%09red/K10088%09red/K03094%09red/K10084%09red/K12668%09red/K13993%09red/K08057%09red/K09584%09red/K09580%09r…
Ubiquitin mediated proteolysis	KEGG PATHWAY	ko04120	104	876	0.999991	0.999998	Cluster-35308.88316|Cluster-35308.144713|Cluster-35308.131475|Cluster-35308.65245|Cluster-45009.0|Cluster-35308.131479|Cluster-35308.74504|Cluster-35308.91568|Cluster-35308.141339|Cluster-21708.0|Cluster-35308.140633|Cluster-35308.123940|Cluster-35308.154478|Cluster-35308.189152|Cluster-35308.155728|Cluster-35308.157716|Cluster-35308.144725|Cluster-35308.69037|Cluster-35308.121383|Cluster-28004.1…	http://www.genome.jp/kegg-bin/show_pathway?ko04120/K04506%09red/K10597%09red/K10590%09red/K10578%09red/K06688%09red/K10576%09red/K10577%09red/K10573%09red/K10140%09red/K03868%09red/K03869%09red/K04649%09red/K03352%09red/K03353%09red/K04706%09red/K10583%09red/K03358%09red/K10143%09red/K10581%09red/K10580%09red/K03094%09red/K10610%09red/K03349%09red/K03178%09red/K10592%09red/K03873%09red/K06689%09r…
Regulation of autophagy	KEGG PATHWAY	ko04140	14	224	0.999998	0.999998	Cluster-35308.52475|Cluster-35308.121547|Cluster-51295.1|Cluster-35308.134939|Cluster-35308.125581|Cluster-35308.129496|Cluster-35308.123585|Cluster-35308.38043|Cluster-35308.180779|Cluster-35308.126440|Cluster-35308.134941|Cluster-35308.75695|Cluster-35308.25183|Cluster-35308.142418	http://www.genome.jp/kegg-bin/show_pathway?ko04140/K08269%09red/K08341%09red/K08342%09red/K07198%09red/K08333%09red/K08337%09red

## Sheet: Photosynthesis
gene_id	C. vestitum	‘Chunxiao’	‘Green anna’	Gene Length	NR GI	NR ID	NR Score	NR Evalue	NR Description	NT GI	NT ID	NT Score	NT Evalue	NT Description	KO ID	KO Name	KO Description	Http Link	Swissprot ID	Swissprot Score	Swissprot Evalue	Swissprot Description	PFAM ID	PFAM description	Gene Ontology Biological Pathway	BP Description	Gene Ontology Molecular Function	MF Description	Gene Ontology Cellular Component	CC Description	KOG ID	KOG Description	UP_DOWN_REGULATION(ANvsCV)	log2ratio(ANvsCV)	q value(ANvsCV)	UP_DOWN_REGULATION(ANvsCX)	log2ratio(ANvsCX)	q value(ANvsCX)	UP_DOWN_REGULATION(CXvsCV)	log2ratio(CXvsCV)	q value(CXvsCV)	CDS_flag	sample_readcount(CV_1)	sample_readcount(CV_2)	sample_readcount(CV_3)	sample_readcount(AN_1)	sample_readcount(AN_2)	sample_readcount(AN_3)	sample_readcount(CX_1)
Cluster-35308.183603	0.15	8.7	3.32	853	731371253	XP_002277599.3	547	6.1e-54	PREDICTED: cytochrome c6, chloroplastic [Vitis vinifera]gi|297737964|emb|CBI27165.3| unnamed protein product [Vitis vinifera]	--	--	--	--	--	K08906	petJ	cytochrome c6	http://www.genome.jp/dbget-bin/www_bget?ko:K08906	Q93VA3	482	2.9e-47	Cytochrome c6, chloroplastic OS=Arabidopsis thaliana GN=petJ PE=1 SV=1	PF00034//PF13442	Cytochrome c//Cytochrome C oxidase, cbb3-type, subunit III	GO:0006118	obsolete electron transport	GO:0020037//GO:0009055	heme binding//electron carrier activity	--	--	--	--	UP	4.8593	9.22e-06	DOWN	-1.5805	0.0035981	UP	6.3952	1.89e-15	blast,frame:-2 start:744 end:208	0	1.5	2.31	33.91	22.78	25.85	73.37
Cluster-35308.121650	9.81	47.83	79.3	1088	224066547	XP_002302130.1	462	5.6e-44	photosystem 2 family protein [Populus trichocarpa]gi|222843856|gb|EEE81403.1| photosystem 2 family protein [Populus trichocarpa]	--	--	--	--	--	K08902	psb27	photosystem II Psb27 protein	http://www.genome.jp/dbget-bin/www_bget?ko:K08902	Q9LR64	433	1.8e-41	Photosystem II repair protein PSB27-H1, chloroplastic OS=Arabidopsis thaliana GN=PSB27-1 PE=1 SV=1	PF13326//PF03592	Photosystem II Pbs27//Terminase small subunit	GO:0010207//GO:0006323//GO:0010206	photosystem II assembly//DNA packaging//photosystem II repair	--	--	GO:0009543//GO:0009535	chloroplast thylakoid lumen//chloroplast thylakoid membrane	--	--	UP	3.0436	1.88e-17	FALSE	0.53794	0.18379	UP	2.468	3.69e-11	blast,frame:-2 start:835 end:230	113	113	115	1093	841	830	475
Cluster-35308.113490	0.27	14.08	20.59	798	225425642	XP_002272064.1	557	3.9e-55	PREDICTED: psbQ-like protein 1, chloroplastic [Vitis vinifera]gi|296086349|emb|CBI31938.3| unnamed protein product [Vitis vinifera]	--	--	--	--	--	K08901	psbQ	photosystem II oxygen-evolving enhancer protein 3	http://www.genome.jp/dbget-bin/www_bget?ko:K08901	Q9XI73	497	5e-49	Photosynthetic NDH subunit of lumenal location 2, chloroplastic OS=Arabidopsis thaliana GN=PNSL2 PE=1 SV=1	PF05757	Oxygen evolving enhancer protein 3 (PsbQ)	GO:0015979	photosynthesis	GO:0005509	calcium ion binding	GO:0019898//GO:0009523//GO:0044425//GO:0009654	extrinsic component of membrane//photosystem II//membrane part//photosystem II oxygen evolving complex	--	--	UP	6.1847	1.08e-07	FALSE	0.35032	0.80987	UP	5.8142	5.12e-19	estscan,start:798 end:110; minus strand	1	5.03	0	205.69	192.12	71.93	118.17
Cluster-35308.120785	14.99	67.28	144.65	1022	747055806	XP_011074150.1	625	6.6e-63	PREDICTED: ATP synthase delta chain, chloroplastic-like [Sesamum indicum]	--	--	--	--	--	K02113	ATPF1D, atpH	F-type H+-transporting ATPase subunit delta	http://www.genome.jp/dbget-bin/www_bget?ko:K02113	P32980	613	2.3e-62	ATP synthase delta chain, chloroplastic OS=Nicotiana tabacum GN=ATPD PE=2 SV=1	PF08001//PF02609//PF00213	CMV US//Exonuclease VII small subunit//ATP synthase delta (OSCP) subunit	GO:0015986//GO:0006308//GO:0030683	ATP synthesis coupled proton transport//DNA catabolic process//evasion or tolerance by virus of host immune response	GO:0008855//GO:0046933	exodeoxyribonuclease VII activity//proton-transporting ATP synthase activity, rotational mechanism	GO:0044386//GO:0045259//GO:0009318	integral to host endoplasmic reticulum membrane//proton-transporting ATP synthase complex//exodeoxyribonuclease VII complex	--	--	UP	3.3008	7.34e-17	UP	0.8938	0.013567	UP	2.3698	8.41e-06	blast,frame:-3 start:987 end:229	167.69	156.64	155.03	1866.38	1547.57	1234.78	743.11
Cluster-35308.146948	2.37	15.47	28.47	855	694353220	XP_009358084.1	694	5.5e-71	PREDICTED: psbQ-like protein 2, chloroplastic [Pyrus x bretschneideri]gi|694353223|ref|XP_009358085.1| PREDICTED: psbQ-like protein 2, chloroplastic [Pyrus x bretschneideri]	--	--	--	--	--	K08901	psbQ	photosystem II oxygen-evolving enhancer protein 3	http://www.genome.jp/dbget-bin/www_bget?ko:K08901	Q9SGH4	580	1.3e-58	Photosynthetic NDH subunit of lumenal location 3, chloroplastic OS=Arabidopsis thaliana GN=PNSL3 PE=1 SV=1	PF05757	Oxygen evolving enhancer protein 3 (PsbQ)	GO:0015979	photosynthesis	GO:0005509	calcium ion binding	GO:0009654//GO:0009523//GO:0019898	photosystem II oxygen evolving complex//photosystem II//extrinsic component of membrane	--	--	UP	3.6165	4.43e-10	FALSE	0.68234	0.18551	UP	2.8977	1.86e-08	blast,frame:2 start:41 end:736	18	22	19	292	262	161	157
Cluster-35308.88424	5.4	83.79	120.55	873	848849756	XP_012831579.1	260	1.2e-20	PREDICTED: photosystem II reaction center W protein, chloroplastic [Erythranthe guttatus]gi|604348348|gb|EYU46503.1| hypothetical protein MIMGU_mgv1a016095mg [Erythranthe guttata]	--	--	--	--	--	K02721	psbW	photosystem II PsbW protein	http://www.genome.jp/dbget-bin/www_bget?ko:K02721	Q41387	232	2.9e-18	Photosystem II reaction center W protein, chloroplastic OS=Spinacia oleracea GN=psbW PE=1 SV=1	PF07123	Photosystem II reaction centre W protein (PsbW)	GO:0015979	photosynthesis	--	--	GO:0009523//GO:0009507	photosystem II//chloroplast	--	--	UP	4.4972	2.89e-32	FALSE	0.31589	0.51284	UP	4.1472	1.5e-21	blast,frame:-2 start:635 end:177	41.99	54.97	41.44	1075.16	1114.71	915.97	704.45
Cluster-35308.115625	0.05	11.17	30.07	722	37779195	AAO42615.1	356	7.2e-32	ferredoxin [Helianthus annuus]	--	--	--	--	--	K02639	petF	ferredoxin	http://www.genome.jp/dbget-bin/www_bget?ko:K02639	Q9ZTS2	349	6.5e-32	Ferredoxin, chloroplastic OS=Capsicum annuum GN=AP1 PE=1 SV=1	PF00111	2Fe-2S iron-sulfur cluster binding domain	GO:0006118	obsolete electron transport	GO:0051536//GO:0009055	iron-sulfur cluster binding//electron carrier activity	--	--	--	--	UP	9.0372	4.78e-32	UP	1.1998	0.0028034	UP	7.8216	4.63e-15	blast,frame:-2 start:718 end:206	0	1	0	238.63	156.86	183.83	61.25
Cluster-35308.119975	0.13	7.26	3.21	8298	657371731	KEH17712.1	2536	1.4e-283	photosystem I P700 chlorophyll A apoprotein A2 [Medicago truncatula]	375298814	JQ362483.1	8196	0	Chrysanthemum x morifolium chloroplast, complete genome	K02690	psaB	photosystem I P700 chlorophyll a apoprotein A2	http://www.genome.jp/dbget-bin/www_bget?ko:K02690	Q3V535	2509	2.6e-281	Photosystem I P700 chlorophyll a apoprotein A2 OS=Acorus calamus GN=psaB PE=3 SV=1	PF00223//PF00421//PF00124//PF01737//PF00253	Photosystem I psaA/psaB protein//Photosystem II protein//Photosynthetic reaction centre protein//YCF9//Ribosomal protein S14p/S29e	GO:0042549//GO:0009772//GO:0006412//GO:0009767//GO:0042254//GO:0015979//GO:0019684//GO:0006118	photosystem II stabilization//photosynthetic electron transport in photosystem II//translation//photosynthetic electron transport chain//ribosome biogenesis//photosynthesis//photosynthesis, light reaction//obsolete electron transport	GO:0045156//GO:0016168//GO:0003735	electron transporter, transferring electrons within the cyclic electron transport pathway of photosynthesis activity//chlorophyll binding//structural constituent of ribosome	GO:0005622//GO:0009523//GO:0009579//GO:0009522//GO:0009539//GO:0016021//GO:0005840//GO:0016020//GO:0009521	intracellular//photosystem II//thylakoid//photosystem I//photosystem II reaction center//integral component of membrane//ribosome//membrane//photosystem	--	--	UP	4.4346	5.48e-10	DOWN	-1.3446	4.2e-05	UP	5.7623	1.05e-42	estscan,start:2333 end:4809	0	46.1	0	505.35	292.87	298.4	763.37
Cluster-35308.120498	153.04	1261.59	1210.31	1034	720000376	XP_010256006.1	768	1.7e-79	PREDICTED: photosystem I reaction center subunit II, chloroplastic [Nelumbo nucifera]	388519752	BT148144.1	249	1.75e-125	Medicago truncatula clone JCVI-FLMt-2M4 unknown mRNA	K02692	psaD	photosystem I subunit II	http://www.genome.jp/dbget-bin/www_bget?ko:K02692	P12353	750	3e-78	Photosystem I reaction center subunit II, chloroplastic OS=Spinacia oleracea GN=psaD PE=1 SV=2	PF02531	PsaD	GO:0015979	photosynthesis	--	--	GO:0009522//GO:0009538	photosystem I//photosystem I reaction center	--	--	UP	3.0154	8.53e-09	FALSE	-0.27522	0.98477	UP	3.2536	2.17e-05	blast,frame:3 start:3 end:782	1689	1702	1581	16964	13004	9603	12997
Cluster-35308.100630	0.07	2.64	2.9	1687	728849973	KHG29416.1	228	1.2e-16	Photosystem I reaction center subunit VI, chloroplastic [Gossypium arboreum]	6635342	AF162205.1	72	7.16e-27	AF162205 Lactuca sativa photosystem I protein (psaH) mRNA, partial sequence; nuclear gene for chloroplast product	K02695	psaH	photosystem I subunit VI	http://www.genome.jp/dbget-bin/www_bget?ko:K02695	Q9SUI6	226	2.8e-17	Photosystem I reaction center subunit VI-2, chloroplastic OS=Arabidopsis thaliana GN=PSAH2 PE=2 SV=1	PF01146//PF03244	Caveolin//Photosystem I reaction centre subunit VI	GO:0015979//GO:0070836	photosynthesis//caveola assembly	--	--	GO:0009522//GO:0009538	photosystem I//photosystem I reaction center	--	--	UP	5.4702	2.47e-11	FALSE	-0.035223	1	UP	5.4671	4.52e-11	blast,frame:-3 start:1505 end:1323|blast,frame:-1 start:787 end:629	2.03	1	1.01	67.44	46.6	60.2	48.83
Cluster-35308.68430	0.03	6.12	1.41	3027	698447947	XP_009771635.1	333	1.4e-28	PREDICTED: plastocyanin [Nicotiana sylvestris]	--	--	--	--	--	K02638	petE	plastocyanin	http://www.genome.jp/dbget-bin/www_bget?ko:K02638	P00297	332	2.6e-29	Plastocyanin OS=Solanum crispum GN=PETE PE=1 SV=1	PF00127	Copper binding proteins, plastocyanin/azurin family	GO:0006118	obsolete electron transport	GO:0005507//GO:0009055	copper ion binding//electron carrier activity	--	--	--	--	UP	5.8041	3.2e-11	DOWN	-2.3408	0.00017956	UP	8.1068	5.36e-17	blast,frame:-3 start:2596 end:2357|blast,frame:-2 start:2879 end:2544	3	0	0	54.64	44.48	64.37	257.1
Cluster-35308.101444	0.04	0.01	0.91	1485	731349633	XP_010686093.1	381	1.9e-34	PREDICTED: photosystem I reaction center subunit psaK, chloroplastic [Beta vulgaris subsp. vulgaris]gi|870853673|gb|KMT05554.1| hypothetical protein BVRB_7g176760 [Beta vulgaris subsp. vulgaris]	697184753	XM_009603102.1	144	5.93e-67	PREDICTED: Nicotiana tomentosiformis photosystem I reaction center subunit psaK, chloroplastic-like (LOC104096689), mRNA	K02698	psaK	photosystem I subunit X	http://www.genome.jp/dbget-bin/www_bget?ko:K02698	Q9SUI5	364	2.5e-33	Photosystem I reaction center subunit psaK, chloroplastic OS=Arabidopsis thaliana GN=PSAK PE=2 SV=2	PF01241	Photosystem I psaG / psaK	GO:0015979	photosynthesis	--	--	GO:0009522//GO:0016020	photosystem I//membrane	--	--	UP	4.6355	0.001384	UP	Inf	0.00020928	FALSE	#NAME?	1	blast,frame:-2 start:1397 end:1164	1.88	0	0	22.52	14.66	10.03	0.37
Cluster-35308.101445	0.32	1.57	2.15	1211	685361465	XP_009115160.1	273	5.1e-22	PREDICTED: photosystem I reaction center subunit psaK, chloroplastic [Brassica rapa]	698490136	XM_009793275.1	127	1.36e-57	PREDICTED: Nicotiana sylvestris photosystem I reaction center subunit psaK, chloroplastic (LOC104238804), mRNA	K02698	psaK	photosystem I subunit X	http://www.genome.jp/dbget-bin/www_bget?ko:K02698	Q9SUI5	270	1.6e-22	Photosystem I reaction center subunit psaK, chloroplastic OS=Arabidopsis thaliana GN=PSAK PE=2 SV=2	PF01241	Photosystem I psaG / psaK	GO:0015979	photosynthesis	--	--	GO:0009522//GO:0016020	photosystem I//membrane	--	--	UP	2.9512	0.0011744	FALSE	0.31764	0.98665	UP	2.585	0.010499	blast,frame:-1 start:917 end:792	3.33	2.27	7.3	34.51	29.39	22.57	15.61
Cluster-35308.99922	0.76	0.46	2.64	2116	747053590	XP_011072964.1	429	7.3e-40	PREDICTED: psbP-like protein 1, chloroplastic [Sesamum indicum]gi|747053592|ref|XP_011072965.1| PREDICTED: psbP-like protein 1, chloroplastic [Sesamum indicum]	--	--	--	--	--	K02717	psbP	photosystem II oxygen-evolving enhancer protein 2	http://www.genome.jp/dbget-bin/www_bget?ko:K02717	P82538	340	2.1e-30	PsbP-like protein 1, chloroplastic OS=Arabidopsis thaliana GN=PPL1 PE=1 SV=1	PF01789	PsbP	GO:0015979	photosynthesis	GO:0005509	calcium ion binding	GO:0019898//GO:0009523//GO:0009654	extrinsic component of membrane//photosystem II//photosystem II oxygen evolving complex	--	--	UP	1.7898	0.047146	UP	2.2934	0.025512	FALSE	-0.53655	0.93446	blast,frame:-1 start:2116 end:1625	0	30.03	28.65	57.15	42.03	105.11	0
Cluster-35308.99920	6.24	20.9	31.73	667	702423876	XP_010067366.1	388	1.3e-35	PREDICTED: psbP-like protein 1, chloroplastic [Eucalyptus grandis]gi|629099730|gb|KCW65495.1| hypothetical protein EUGRSUZ_G02904 [Eucalyptus grandis]	--	--	--	--	--	K02717	psbP	photosystem II oxygen-evolving enhancer protein 2	http://www.genome.jp/dbget-bin/www_bget?ko:K02717	P82538	317	3.1e-28	PsbP-like protein 1, chloroplastic OS=Arabidopsis thaliana GN=PPL1 PE=1 SV=1	PF01789	PsbP	GO:0015979	photosynthesis	GO:0005509	calcium ion binding	GO:0019898//GO:0009523//GO:0009654	extrinsic component of membrane//photosystem II//photosystem II oxygen evolving complex	--	--	UP	2.3804	5.67e-08	FALSE	0.38523	0.51524	UP	1.9569	6.28e-05	estscan,start:667 end:413; minus strand	38.12	31.66	36	206.4	188.14	145.87	133.8
Cluster-35308.99921	1.47	7.38	7.17	2055	747053590	XP_011072964.1	429	7.1e-40	PREDICTED: psbP-like protein 1, chloroplastic [Sesamum indicum]gi|747053592|ref|XP_011072965.1| PREDICTED: psbP-like protein 1, chloroplastic [Sesamum indicum]	--	--	--	--	--	K02717	psbP	photosystem II oxygen-evolving enhancer protein 2	http://www.genome.jp/dbget-bin/www_bget?ko:K02717	P82538	340	2.1e-30	PsbP-like protein 1, chloroplastic OS=Arabidopsis thaliana GN=PPL1 PE=1 SV=1	PF01789	PsbP	GO:0015979	photosynthesis	GO:0005509	calcium ion binding	GO:0009654//GO:0009523//GO:0019898	photosystem II oxygen evolving complex//photosystem II//extrinsic component of membrane	--	--	UP	2.3707	0.00024524	FALSE	-0.22962	0.99882	UP	2.5578	3.12e-05	blast,frame:-1 start:2055 end:1564	61	13.97	36.18	212.2	225.26	110.91	188.04
Cluster-35308.110355	0	0.87	1.03	1022	224093408	XP_002309915.1	607	8e-61	hypothetical protein POPTR_0007s04160g [Populus trichocarpa]gi|222852818|gb|EEE90365.1| hypothetical protein POPTR_0007s04160g [Populus trichocarpa]	566179533	XM_002309879.2	458	0	Populus trichocarpa hypothetical protein (POPTR_0007s04160g) mRNA, complete cds	K02701	psaN	photosystem I subunit PsaN	http://www.genome.jp/dbget-bin/www_bget?ko:K02701	P49107	399	1.5e-37	Photosystem I reaction center subunit N, chloroplastic OS=Arabidopsis thaliana GN=PSAN PE=1 SV=2	PF05757//PF05479	Oxygen evolving enhancer protein 3 (PsbQ)//Photosystem I reaction centre subunit N (PSAN or PSI-N)	GO:0015979	photosynthesis	GO:0005516//GO:0005509	calmodulin binding//calcium ion binding	GO:0009523//GO:0009543//GO:0009522//GO:0009654//GO:0030093//GO:0019898//GO:0042651	photosystem II//chloroplast thylakoid lumen//photosystem I//photosystem II oxygen evolving complex//chloroplast photosystem I//extrinsic component of membrane//thylakoid membrane	--	--	UP	Inf	0.0023964	FALSE	0.18238	1	UP	Inf	0.037332	blast,frame:3 start:24 end:488	0	0	0	15	8.48	9.57	6
Cluster-35308.118950	147.92	885.58	987.56	1056	1172664	P46486.1	875	7e-92	RecName: Full=Photosystem I reaction center subunit III, chloroplastic; AltName: Full=Light-harvesting complex I 17 kDa protein; AltName: Full=PSI-F; Flags: Precursor [Flaveria trinervia]gi|168173|gb|AAA33344.1| photosystem I subunit III [Flaveria trinervia]gi|298482|gb|AAB25669.1| photosystem I reaction center subunit III, PSI-RC PsaF [Flaveria trinervia, Peptide, 232 aa]	168172	M83119.1	325	1.01e-167	FTRPHOTOI Flaveria trinervia photosystem I subunit III (psaF) gene, complete cds	K02694	psaF	photosystem I subunit III	http://www.genome.jp/dbget-bin/www_bget?ko:K02694	P46486	875	9.7e-93	Photosystem I reaction center subunit III, chloroplastic OS=Flaveria trinervia GN=PSAF PE=2 SV=1	PF02507//PF00031	Photosystem I reaction centre subunit III//Cystatin domain	GO:0015979	photosynthesis	GO:0004869	cysteine-type endopeptidase inhibitor activity	GO:0009538//GO:0009522	photosystem I reaction center//photosystem I	--	--	UP	2.7784	7.13e-10	FALSE	-0.050437	1	UP	2.7908	6.59e-07	blast,frame:-1 start:945 end:205	1419.98	1682	1837.93	13788.8	11073.7	8337.67	10226.9
Cluster-35308.113486	0.83	2.26	4.49	2271	225425642	XP_002272064.1	560	5e-55	PREDICTED: psbQ-like protein 1, chloroplastic [Vitis vinifera]gi|296086349|emb|CBI31938.3| unnamed protein product [Vitis vinifera]	747079569	XM_011088690.1	138	1.98e-63	PREDICTED: Sesamum indicum alpha/beta hydrolase domain-containing protein 17B-like (LOC105168557), mRNA	K08901	psbQ	photosystem II oxygen-evolving enhancer protein 3	http://www.genome.jp/dbget-bin/www_bget?ko:K08901	Q9XI73	497	1.4e-48	Photosynthetic NDH subunit of lumenal location 2, chloroplastic OS=Arabidopsis thaliana GN=PNSL2 PE=1 SV=1	PF02230//PF02129//PF00326//PF01738//PF05757	Phospholipase/Carboxylesterase//X-Pro dipeptidyl-peptidase (S15 family)//Prolyl oligopeptidase family//Dienelactone hydrolase family//Oxygen evolving enhancer protein 3 (PsbQ)	GO:0006508//GO:0015979	proteolysis//photosynthesis	GO:0016787//GO:0005509//GO:0008236	hydrolase activity//calcium ion binding//serine-type peptidase activity	GO:0019898//GO:0009654//GO:0009523	extrinsic component of membrane//photosystem II oxygen evolving complex//photosystem II	--	--	UP	2.5057	2.44e-07	FALSE	0.78678	0.086558	UP	1.6781	0.016814	blast,frame:-1 start:1125 end:100	26.05	16.21	28.19	145.79	126.75	109.89	67.56
Cluster-35308.128809	3.33	19.73	9.55	3079	297840943	XP_002888353.1	193	2.4e-12	hypothetical protein ARALYDRAFT_893970 [Arabidopsis lyrata subsp. lyrata]gi|297334194|gb|EFH64612.1| hypothetical protein ARALYDRAFT_893970 [Arabidopsis lyrata subsp. lyrata]	375298814	JQ362483.1	2980	0	Chrysanthemum x morifolium chloroplast, complete genome	K02714	psbM	photosystem II PsbM protein	http://www.genome.jp/dbget-bin/www_bget?ko:K02714	Q56P14	161	1.8e-09	Photosystem II reaction center protein M OS=Lactuca sativa GN=psbM PE=3 SV=1	PF05151	Photosystem II reaction centre M protein (PsbM)	GO:0019684//GO:0015979	photosynthesis, light reaction//photosynthesis	--	--	GO:0009523//GO:0016021	photosystem II//integral component of membrane	--	--	UP	1.5672	0.044794	FALSE	-1.2345	0.071487	UP	2.7616	5.17e-06	blast,frame:2 start:1058 end:1246|blast,frame:-3 start:2774 end:2637	151	115	131	580	313.5	252.78	848
Cluster-35308.118455	172.44	669.55	753.98	1351	302595736	P85189.1	1077	3.3e-115	RecName: Full=Oxygen-evolving enhancer protein 2, chloroplastic; Short=OEE2; AltName: Full=23 kDa subunit of oxygen evolving system of photosystem II; AltName: Full=23 kDa thylakoid membrane protein; AltName: Full=OEC 23 kDa subunit; Flags: Precursor [Helianthus annuus]	134303549	EF469938.1	311	7.88e-160	Helianthus annuus RFLP probe ZVG79 mRNA sequence	K02717	psbP	photosystem II oxygen-evolving enhancer protein 2	http://www.genome.jp/dbget-bin/www_bget?ko:K02717	P85189	1077	4.7e-116	Oxygen-evolving enhancer protein 2, chloroplastic OS=Helianthus annuus GN=PSBP PE=1 SV=1	PF05757//PF01789	Oxygen evolving enhancer protein 3 (PsbQ)//PsbP	GO:0015979	photosynthesis	GO:0005509	calcium ion binding	GO:0019898//GO:0009523//GO:0009654	extrinsic component of membrane//photosystem II//photosystem II oxygen evolving complex	--	--	UP	2.1599	1.39e-07	FALSE	-0.028996	1	UP	2.1515	1.48e-05	blast,frame:3 start:114 end:1079	2859.79	2573.86	2486.34	14627.7	11027.4	9134.84	11020.6
Cluster-35308.118754	83.54	456.1	520.84	752	147804799	CAN64704.1	472	2.7e-45	hypothetical protein VITISV_038998 [Vitis vinifera]	21365	X02965.1	57	6.78e-19	Silene pratensis mRNA for plastocyanin precursor	K02638	petE	plastocyanin	http://www.genome.jp/dbget-bin/www_bget?ko:K02638	P07030	459	1.2e-44	Plastocyanin, chloroplastic OS=Silene latifolia subsp. alba GN=PETE PE=1 SV=1	PF00660//PF00127	Seripauperin and TIP1 family//Copper binding proteins, plastocyanin/azurin family	GO:0006950//GO:0006118	response to stress//obsolete electron transport	GO:0009055//GO:0005507	electron carrier activity//copper ion binding	--	--	--	--	UP	2.6896	5.51e-05	FALSE	-0.039211	1	UP	2.6897	0.00082797	blast,frame:1 start:1 end:336	474.93	566.81	675	4844	3705	2247	3263.24
Cluster-35308.126116	18.53	102.45	183.81	725	641831250	KDO50315.1	382	7e-35	hypothetical protein CISIN_1g029577mg [Citrus sinensis]	823253218	XM_012603773.1	96	1.36e-40	PREDICTED: Gossypium raimondii photosystem I reaction center subunit N, chloroplastic-like (LOC105779830), transcript variant X2, mRNA	K02701	psaN	photosystem I subunit PsaN	http://www.genome.jp/dbget-bin/www_bget?ko:K02701	P49107	303	1.4e-26	Photosystem I reaction center subunit N, chloroplastic OS=Arabidopsis thaliana GN=PSAN PE=1 SV=2	PF05479//PF05757	Photosystem I reaction centre subunit N (PSAN or PSI-N)//Oxygen evolving enhancer protein 3 (PsbQ)	GO:0015979	photosynthesis	GO:0005516//GO:0005509	calmodulin binding//calcium ion binding	GO:0009523//GO:0042651//GO:0019898//GO:0009654//GO:0009522	photosystem II//thylakoid membrane//extrinsic component of membrane//photosystem II oxygen evolving complex//photosystem I	--	--	UP	3.3468	3.04e-09	FALSE	0.60696	0.28153	UP	2.7005	7.5e-06	blast,frame:-3 start:666 end:175	119.09	108.11	132.54	1586.32	947	1037.11	701.29
Cluster-35308.123831	38.09	603.96	472.75	879	224110818	XP_002315645.1	366	6.1e-33	Photosystem II core complex proteins psbY [Populus trichocarpa]gi|118489255|gb|ABK96433.1| unknown [Populus trichocarpa x Populus deltoides]gi|222864685|gb|EEF01816.1| Photosystem II core complex proteins psbY [Populus trichocarpa]	--	--	--	--	--	K02723	psbY	photosystem II PsbY protein	http://www.genome.jp/dbget-bin/www_bget?ko:K02723	P80470	283	3.6e-24	Photosystem II core complex proteins psbY, chloroplastic OS=Spinacia oleracea GN=PSBY PE=1 SV=2	PF06298	Photosystem II protein Y (PsbY)	GO:0015979	photosynthesis	GO:0030145	manganese ion binding	GO:0009523//GO:0016021	photosystem II//integral component of membrane	--	--	UP	3.662	2.5e-13	FALSE	-0.57229	0.53692	UP	4.1976	3.6e-09	blast,frame:2 start:167 end:772	301.98	359.26	325.94	5176.03	4032.38	3115.76	5134.31
Cluster-35308.120278	61.07	76.16	249.83	709	224110818	XP_002315645.1	372	9.8e-34	Photosystem II core complex proteins psbY [Populus trichocarpa]gi|118489255|gb|ABK96433.1| unknown [Populus trichocarpa x Populus deltoides]gi|222864685|gb|EEF01816.1| Photosystem II core complex proteins psbY [Populus trichocarpa]	--	--	--	--	--	K02723	psbY	photosystem II PsbY protein	http://www.genome.jp/dbget-bin/www_bget?ko:K02723	P80470	295	1.2e-25	Photosystem II core complex proteins psbY, chloroplastic OS=Spinacia oleracea GN=PSBY PE=1 SV=2	PF06298	Photosystem II protein Y (PsbY)	GO:0015979	photosynthesis	GO:0030145	manganese ion binding	GO:0009523//GO:0016021	photosystem II//integral component of membrane	--	--	UP	2.0581	3.15e-05	UP	1.4888	0.0027033	FALSE	0.53304	0.42534	blast,frame:3 start:12 end:602	389.02	415.74	338.06	2037.97	1544.62	1125.24	424.69
Cluster-35308.121672	8.78	208.96	226.28	775	37779195	AAO42615.1	560	1.7e-55	ferredoxin [Helianthus annuus]	--	--	--	--	--	K02639	petF	ferredoxin	http://www.genome.jp/dbget-bin/www_bget?ko:K02639	Q9ZTS2	470	6.6e-46	Ferredoxin, chloroplastic OS=Capsicum annuum GN=AP1 PE=1 SV=1	PF00111	2Fe-2S iron-sulfur cluster binding domain	GO:0006118	obsolete electron transport	GO:0009055//GO:0051536	electron carrier activity//iron-sulfur cluster binding	--	--	--	--	UP	4.699	1.51e-19	FALSE	-0.11727	1	UP	4.7828	1.89e-07	blast,frame:1 start:19 end:606	59.92	80.38	48.47	2055.77	1549.5	1286.52	1336.02
Cluster-35308.119656	0.09	54.15	151	777	698485209	XP_009789384.1	426	5.9e-40	PREDICTED: photosystem I subunit O-like isoform X1 [Nicotiana sylvestris]gi|6996562|emb|CAB75430.1| putative 16kDa membrane protein [Nicotiana tabacum]	--	--	--	--	--	K14332	psaO	photosystem I subunit PsaO	http://www.genome.jp/dbget-bin/www_bget?ko:K14332	Q949Q5	378	3.1e-35	Photosystem I subunit O OS=Arabidopsis thaliana GN=PSAO PE=1 SV=1	--	--	--	--	--	--	--	--	--	--	UP	10.874	6.33e-24	UP	1.258	0.026892	UP	9.5538	1.18e-19	blast,frame:-1 start:777 end:385|blast,frame:-2 start:332 end:210	0	0	2.05	1469.68	1078.37	738.2	419.45
Cluster-35308.100342	0	0.19	2.43	5957	693301862	AIS35696.1	1605	8.8e-176	cytochrome f (chloroplast) [Mesembryanthemum crystallinum]	375298814	JQ362483.1	5294	0	Chrysanthemum x morifolium chloroplast, complete genome	K02634	petA	apocytochrome f	http://www.genome.jp/dbget-bin/www_bget?ko:K02634	Q1KXU6	1625	5.9e-179	Cytochrome f OS=Helianthus annuus GN=petA PE=3 SV=1	PF01333//PF03040//PF02529//PF02419//PF00283//PF00284//PF01788	Apocytochrome F, C-terminal//CemA family//Cytochrome B6-F complex subunit 5//PsbL protein//Cytochrome b559, alpha (gene psbE) and beta (gene psbF)subunits//Lumenal portion of Cytochrome b559, alpha (gene psbE) subunit//PsbJ	GO:0006118//GO:0015979	obsolete electron transport//photosynthesis	GO:0046872//GO:0009055//GO:0005506//GO:0020037	metal ion binding//electron carrier activity//iron ion binding//heme binding	GO:0009512//GO:0016020//GO:0031361//GO:0016021//GO:0009523//GO:0009539	cytochrome b6f complex//membrane//integral component of thylakoid membrane//integral component of membrane//photosystem II//photosystem II reaction center	--	--	UP	Inf	6.99e-10	UP	3.6943	0.0035163	FALSE	Inf	0.35472	blast,frame:-1 start:4967 end:3924	0	0	0	282.69	222.6	88.83	0
Cluster-35308.100343	0	0.53	1.45	5829	693301862	AIS35696.1	1605	8.6e-176	cytochrome f (chloroplast) [Mesembryanthemum crystallinum]	375298814	JQ362483.1	5294	0	Chrysanthemum x morifolium chloroplast, complete genome	K02634	petA	apocytochrome f	http://www.genome.jp/dbget-bin/www_bget?ko:K02634	Q1KXU6	1625	5.8e-179	Cytochrome f OS=Helianthus annuus GN=petA PE=3 SV=1	PF01333//PF03040//PF02419//PF02529//PF00283//PF00284//PF01788	Apocytochrome F, C-terminal//CemA family//PsbL protein//Cytochrome B6-F complex subunit 5//Cytochrome b559, alpha (gene psbE) and beta (gene psbF)subunits//Lumenal portion of Cytochrome b559, alpha (gene psbE) subunit//PsbJ	GO:0015979//GO:0006118	photosynthesis//obsolete electron transport	GO:0046872//GO:0009055//GO:0020037//GO:0005506	metal ion binding//electron carrier activity//heme binding//iron ion binding	GO:0009523//GO:0009539//GO:0009512//GO:0016020//GO:0031361//GO:0016021	photosystem II//photosystem II reaction center//cytochrome b6f complex//membrane//integral component of thylakoid membrane//integral component of membrane	--	--	UP	Inf	0.00045426	FALSE	1.5005	0.7971	FALSE	Inf	0.25007	blast,frame:-1 start:4839 end:3796	0	0	0	213.99	113.18	20.51	0
Cluster-35308.100339	0	0	1.01	5944	693301862	AIS35696.1	1605	8.8e-176	cytochrome f (chloroplast) [Mesembryanthemum crystallinum]	375298814	JQ362483.1	5294	0	Chrysanthemum x morifolium chloroplast, complete genome	K02634	petA	apocytochrome f	http://www.genome.jp/dbget-bin/www_bget?ko:K02634	Q1KXU6	1625	5.9e-179	Cytochrome f OS=Helianthus annuus GN=petA PE=3 SV=1	PF00284//PF01788//PF02529//PF02419//PF00283//PF01333//PF03040	Lumenal portion of Cytochrome b559, alpha (gene psbE) subunit//PsbJ//Cytochrome B6-F complex subunit 5//PsbL protein//Cytochrome b559, alpha (gene psbE) and beta (gene psbF)subunits//Apocytochrome F, C-terminal//CemA family	GO:0006118//GO:0015979	obsolete electron transport//photosynthesis	GO:0005506//GO:0020037//GO:0009055//GO:0046872	iron ion binding//heme binding//electron carrier activity//metal ion binding	GO:0016021//GO:0016020//GO:0031361//GO:0009512//GO:0009539//GO:0009523	integral component of membrane//membrane//integral component of thylakoid membrane//cytochrome b6f complex//photosystem II reaction center//photosystem II	--	--	UP	Inf	1.46e-07	UP	Inf	4.65e-07	FALSE	NA	NA	blast,frame:-1 start:4954 end:3911	0	0	0	98.68	31.1	111.52	0
Cluster-35308.131386	0	0.93	0.78	1005	565347451	XP_006340740.1	371	1.8e-33	PREDICTED: ferredoxin--NADP reductase, leaf-type isozyme, chloroplastic-like [Solanum tuberosum]	388506219	BT141382.1	79	5.4e-31	Medicago truncatula clone JCVI-FLMt-7I13 unknown mRNA	K02641	petH	ferredoxin--NADP+ reductase	http://www.genome.jp/dbget-bin/www_bget?ko:K02641	O04977	371	2.6e-34	Ferredoxin--NADP reductase, leaf-type isozyme, chloroplastic OS=Nicotiana tabacum GN=PETH PE=2 SV=1	--	--	--	--	--	--	--	--	--	--	UP	Inf	0.012777	FALSE	-0.3865	0.96994	UP	Inf	0.0029476	blast,frame:-3 start:769 end:296	0	0	0	9.05	13.07	2.7	6.76
Cluster-35308.123268	52.99	119.52	155.09	1048	565387340	XP_006359459.1	434	9.5e-41	PREDICTED: photosystem I reaction center subunit VI-2, chloroplastic-like isoform X2 [Solanum tuberosum]	6635342	AF162205.1	203	6.61e-100	AF162205 Lactuca sativa photosystem I protein (psaH) mRNA, partial sequence; nuclear gene for chloroplast product	K02695	psaH	photosystem I subunit VI	http://www.genome.jp/dbget-bin/www_bget?ko:K02695	O04006	412	4.7e-39	Photosystem I reaction center subunit VI, chloroplastic OS=Brassica campestris GN=PSAH PE=2 SV=1	PF01146//PF03759//PF03244	Caveolin//PRONE (Plant-specific Rop nucleotide exchanger)//Photosystem I reaction centre subunit VI	GO:0070836//GO:0015979//GO:0043087	caveola assembly//photosynthesis//regulation of GTPase activity	GO:0005089	Rho guanyl-nucleotide exchange factor activity	GO:0009538//GO:0009522	photosystem I reaction center//photosystem I	--	--	UP	1.5897	6.86e-05	FALSE	0.17551	0.86547	UP	1.3759	0.0004708	blast,frame:-1 start:781 end:467	615.04	546.04	592.13	2131.48	1772.58	1260.47	1409.9
Cluster-35308.110293	0	0.77	1.54	935	674915143	CDY17951.1	662	3.1e-67	BnaC03g30230D [Brassica napus]	731409959	XM_002276734.2	165	7.82e-79	PREDICTED: Vitis vinifera cytochrome b6-f complex iron-sulfur subunit, chloroplastic (LOC100256300), transcript variant X1, mRNA	K02636	petC	cytochrome b6-f complex iron-sulfur subunit	http://www.genome.jp/dbget-bin/www_bget?ko:K02636	Q9ZR03	649	1.4e-66	Cytochrome b6-f complex iron-sulfur subunit, chloroplastic OS=Arabidopsis thaliana GN=petC PE=1 SV=1	PF00355	Rieske [2Fe-2S] domain	GO:0055114	oxidation-reduction process	GO:0051537//GO:0016491	2 iron, 2 sulfur cluster binding//oxidoreductase activity	--	--	KOG1671	Ubiquinol cytochrome c reductase, subunit RIP1	UP	Inf	0.00024478	FALSE	0.78418	0.69985	UP	Inf	0.017007	estscan,start:591 end:178; minus strand	0	0	0	10.21	21.61	12.07	4.94
Cluster-35308.121510	0.09	132.11	79.93	11006	441403319	YP_007353792.1	2566	6e-287	PSII 47 kDa protein (chloroplast) [Chrysanthemum x morifolium]gi|452849077|ref|YP_007474755.1| PSII 47 kDa protein (chloroplast) [Chrysanthemum indicum]gi|470227735|ref|YP_007624821.1| photosystem II P680 chlorophyll A apoprotein (chloroplast) [Artemisia frigida]gi|733387655|ref|YP_009111763.1| photosystem II P680 chlorophyll A apoprotein (chloroplast) [Artemisia montana]gi|372863232|gb|AEX99304.…	372863184	JN867589.1	5370	0	Chrysanthemum indicum voucher HeN001 chloroplast, complete genome	K02704	psbB	photosystem II CP47 chlorophyll apoprotein	http://www.genome.jp/dbget-bin/www_bget?ko:K02704	Q68RY1	2541	6.7e-285	Photosystem II CP47 reaction center protein OS=Panax ginseng GN=psbB PE=3 SV=1	PF03118//PF00421//PF01176//PF00411//PF05739//PF00410//PF00164//PF01000//PF00737//PF01193//PF00033//PF13631//PF00453//PF00575//PF07448//PF02468//PF00444//PF01405//PF00032	Bacterial RNA polymerase, alpha chain C terminal domain//Photosystem II protein//Translation initiation factor 1A / IF-1//Ribosomal protein S11//SNARE domain//Ribosomal protein S8//Ribosomal protein S12/S23//RNA polymerase Rpb3/RpoA insert domain//Photosystem II 10 kDa phosphoprotein//RNA polymerase Rpb3/Rpb11 dimerisation domain//Cytochrome b/b6/petB//Cytochrome b(N-terminal)/b6/petB//Ribosomal …	GO:0019684//GO:0006413//GO:0050821//GO:0046849//GO:0009767//GO:0006206//GO:0006351//GO:0006144//GO:0022904//GO:0006446//GO:0006118//GO:0015979//GO:0042254//GO:0006412	photosynthesis, light reaction//translational initiation//protein stabilization//bone remodeling//photosynthetic electron transport chain//pyrimidine nucleobase metabolic process//transcription, DNA-templated//purine nucleobase metabolic process//respiratory electron transport chain//regulation of translational initiation//obsolete electron transport//photosynthesis//ribosome biogenesis//translat…	GO:0016491//GO:0003676//GO:0009055//GO:0019843//GO:0003735//GO:0003677//GO:0016168//GO:0003899//GO:0003743//GO:0042301//GO:0005515//GO:0003723//GO:0046983	oxidoreductase activity//nucleic acid binding//electron carrier activity//rRNA binding//structural constituent of ribosome//DNA binding//chlorophyll binding//DNA-directed RNA polymerase activity//translation initiation factor activity//phosphate ion binding//protein binding//RNA binding//protein dimerization activity	GO:0005840//GO:0005730//GO:0005576//GO:0009523//GO:0009521//GO:0016020//GO:0009539//GO:0005622	ribosome//nucleolus//extracellular region//photosystem II//photosystem//membrane//photosystem II reaction center//intracellular	--	--	UP	9.6889	1.12e-101	DOWN	-0.87862	0.0051438	UP	10.551	6.78e-84	blast,frame:3 start:3636 end:5174	0	40.38	0	14012.7	11446.6	10996.5	13885.8
Cluster-35308.121374	0	0.32	0.23	5632	441403275	YP_007353749.1	299	2.3e-24	photosystem II protein K (chloroplast) [Chrysanthemum x morifolium]gi|452849034|ref|YP_007474712.1| photosystem II protein K (chloroplast) [Chrysanthemum indicum]gi|470227691|ref|YP_007624778.1| photosystem II protein psbK (chloroplast) [Artemisia frigida]gi|733387612|ref|YP_009111720.1| photosystem II protein psbK (chloroplast) [Artemisia montana]gi|372863189|gb|AEX99261.1| photosystem II protei…	375298814	JQ362483.1	4235	0	Chrysanthemum x morifolium chloroplast, complete genome	K02712	psbK	photosystem II PsbK protein	http://www.genome.jp/dbget-bin/www_bget?ko:K02712	Q56P17	295	9.3e-25	Photosystem II reaction center protein K OS=Lactuca sativa GN=psbK PE=3 SV=1	PF07127//PF02533//PF02532	Late nodulin protein//Photosystem II 4 kDa reaction centre component//Photosystem II reaction centre I protein (PSII 4.8 kDa protein)	GO:0015979//GO:0009878	photosynthesis//nodule morphogenesis	GO:0046872	metal ion binding	GO:0009523//GO:0016020//GO:0009539	photosystem II//membrane//photosystem II reaction center	--	--	UP	Inf	0.020427	FALSE	-0.67884	0.8887	UP	Inf	0.007587	blast,frame:2 start:2369 end:2590	0	0	0	20.33	0	30.47	0
Cluster-42953.0	0	0.35	0.85	920	470107374	XP_004290022.1	388	1.8e-35	PREDICTED: photosystem I reaction center subunit IV B, chloroplastic-like [Fragaria vesca subsp. vesca]	--	--	--	--	--	K02693	psaE	photosystem I subunit IV	http://www.genome.jp/dbget-bin/www_bget?ko:K02693	Q41229	352	3.7e-32	Photosystem I reaction center subunit IV B, chloroplastic OS=Nicotiana sylvestris GN=PSAEB PE=1 SV=1	PF02427	Photosystem I reaction centre subunit IV / PsaE	GO:0015979	photosynthesis	--	--	GO:0009522//GO:0009538	photosystem I//photosystem I reaction center	--	--	UP	Inf	0.042821	FALSE	1.2313	0.93967	FALSE	Inf	0.57585	blast,frame:2 start:257 end:661	0	0	0	0	11.14	12.3	0
Cluster-35308.124341	0.18	1.28	2.75	1777	565355906	XP_006344816.1	1179	6.6e-127	PREDICTED: oxygen-evolving enhancer protein 1, chloroplastic [Solanum tuberosum]	393716191	AB623935.1	291	1.37e-148	Camellia sinensis DNA, SSR marker, MSE0244	K02716	psbO	photosystem II oxygen-evolving enhancer protein 1	http://www.genome.jp/dbget-bin/www_bget?ko:K02716	P23322	1179	9.2e-128	Oxygen-evolving enhancer protein 1, chloroplastic OS=Solanum lycopersicum GN=PSBO PE=2 SV=2	PF04901//PF07460//PF01716	Receptor activity modifying family//NUMOD3 motif (2 copies)//Manganese-stabilising protein / photosystem II polypeptide	GO:0008277//GO:0015979//GO:0042549//GO:0006886//GO:0015031	regulation of G-protein coupled receptor protein signaling pathway//photosynthesis//photosystem II stabilization//intracellular protein transport//protein transport	GO:0008565//GO:0003677//GO:0005509	protein transporter activity//DNA binding//calcium ion binding	GO:0016021//GO:0019898//GO:0009654//GO:0009523	integral component of membrane//extrinsic component of membrane//photosystem II oxygen evolving complex//photosystem II	--	--	UP	3.9956	2.48e-08	FALSE	0.90555	0.17204	UP	3.04	0.0010985	blast,frame:-3 start:1394 end:642	4.71	0	6.66	48.02	63.94	63.89	26.57
Cluster-35308.127405	30.88	155.94	352.9	1068	641831248	KDO50313.1	540	4.9e-53	hypothetical protein CISIN_1g029577mg [Citrus sinensis]	743827101	XM_011024634.1	159	1.94e-75	PREDICTED: Populus euphratica photosystem I reaction center subunit N, chloroplastic-like (LOC105124569), transcript variant X1, mRNA	K02701	psaN	photosystem I subunit PsaN	http://www.genome.jp/dbget-bin/www_bget?ko:K02701	P49107	455	5e-44	Photosystem I reaction center subunit N, chloroplastic OS=Arabidopsis thaliana GN=PSAN PE=1 SV=2	PF05479//PF05737//PF05757	Photosystem I reaction centre subunit N (PSAN or PSI-N)//Collagen binding domain//Oxygen evolving enhancer protein 3 (PsbQ)	GO:0015979	photosynthesis	GO:0005509//GO:0005516//GO:0005518	calcium ion binding//calmodulin binding//collagen binding	GO:0009654//GO:0009522//GO:0042651//GO:0019898//GO:0009523//GO:0005581	photosystem II oxygen evolving complex//photosystem I//thylakoid membrane//extrinsic component of membrane//photosystem II//collagen trimer	--	--	UP	3.563	2.73e-08	FALSE	0.97321	0.070891	UP	2.5496	1.82e-07	blast,frame:-1 start:1065 end:457	327.91	313.89	405.46	5482.68	3459	3086.89	1843.71
Cluster-35308.124342	26.5	90.51	152.99	1439	823630968	NP_001296294.1	1478	1.1e-161	oxygen-evolving enhancer protein 1, chloroplastic [Solanum lycopersicum]gi|12644171|sp|P23322.2|PSBO_SOLLC RecName: Full=Oxygen-evolving enhancer protein 1, chloroplastic; Short=OEE1; AltName: Full=33 kDa subunit of oxygen evolving system of photosystem II; AltName: Full=33 kDa thylakoid membrane protein; AltName: Full=OEC 33 kDa subunit; Flags: Precursorgi|19157|emb|CAA78043.1| 33kDa precursor p…	747102193	XM_011100950.1	375	0	PREDICTED: Sesamum indicum oxygen-evolving enhancer protein 1, chloroplastic (LOC105177713), mRNA	K02716	psbO	photosystem II oxygen-evolving enhancer protein 1	http://www.genome.jp/dbget-bin/www_bget?ko:K02716	P23322	1478	1.6e-162	Oxygen-evolving enhancer protein 1, chloroplastic OS=Solanum lycopersicum GN=PSBO PE=2 SV=2	PF04901//PF01716	Receptor activity modifying family//Manganese-stabilising protein / photosystem II polypeptide	GO:0008277//GO:0015031//GO:0006886//GO:0015979//GO:0042549	regulation of G-protein coupled receptor protein signaling pathway//protein transport//intracellular protein transport//photosynthesis//photosystem II stabilization	GO:0005509//GO:0008565	calcium ion binding//protein transporter activity	GO:0009654//GO:0009535//GO:0019898//GO:0016021//GO:0009523	photosystem II oxygen evolving complex//chloroplast thylakoid membrane//extrinsic component of membrane//integral component of membrane//photosystem II	--	--	UP	2.5531	3.11e-14	FALSE	0.54563	0.21893	UP	1.9714	0.003602	blast,frame:-1 start:1439 end:453	461.53	449.6	404.54	2970.37	2537.58	2119.09	1569.46
Cluster-35308.141348	0	0.2	0.77	5347	441403275	YP_007353749.1	299	2.2e-24	photosystem II protein K (chloroplast) [Chrysanthemum x morifolium]gi|452849034|ref|YP_007474712.1| photosystem II protein K (chloroplast) [Chrysanthemum indicum]gi|470227691|ref|YP_007624778.1| photosystem II protein psbK (chloroplast) [Artemisia frigida]gi|733387612|ref|YP_009111720.1| photosystem II protein psbK (chloroplast) [Artemisia montana]gi|372863189|gb|AEX99261.1| photosystem II protei…	375298814	JQ362483.1	4235	0	Chrysanthemum x morifolium chloroplast, complete genome	K02712	psbK	photosystem II PsbK protein	http://www.genome.jp/dbget-bin/www_bget?ko:K02712	Q1KXX6	295	8.9e-25	Photosystem II reaction center protein K OS=Helianthus annuus GN=psbK PE=3 SV=1	PF07127//PF02533//PF02532	Late nodulin protein//Photosystem II 4 kDa reaction centre component//Photosystem II reaction centre I protein (PSII 4.8 kDa protein)	GO:0015979//GO:0009878	photosynthesis//nodule morphogenesis	GO:0046872	metal ion binding	GO:0009539//GO:0016020//GO:0009523	photosystem II reaction center//membrane//photosystem II	--	--	UP	Inf	5.35e-14	UP	1.8467	0.0052382	UP	Inf	0.016978	blast,frame:2 start:2369 end:2590	0	0	0	41.78	64.3	60	18.76
Cluster-35308.120072	120.53	991.85	921.84	1033	848913886	XP_012854954.1	743	1.4e-76	PREDICTED: photosystem II 22 kDa protein, chloroplastic-like [Erythranthe guttatus]gi|604303501|gb|EYU22974.1| hypothetical protein MIMGU_mgv1a011767mg [Erythranthe guttata]	12082781	AF311720.1	221	6.42e-110	Solanum sogarandinum line 1 photosystem II 22 kDa protein precursor (psbS) mRNA, complete cds; nuclear gene for chloroplast product	K03542	psbS	photosystem II 22kDa protein	http://www.genome.jp/dbget-bin/www_bget?ko:K03542	P54773	704	6.4e-73	Photosystem II 22 kDa protein, chloroplastic OS=Solanum lycopersicum GN=PSBS PE=3 SV=1	--	--	--	--	--	--	--	--	--	--	UP	2.9761	3.42e-10	FALSE	-0.30404	0.80338	UP	3.2423	2.08e-12	blast,frame:-3 start:968 end:168	1351.14	1238	1321.76	11824.3	11241.7	7078.12	10893
Cluster-35308.161197	0.06	0.38	0.91	1288	502109878	XP_004493748.1	244	1.2e-18	PREDICTED: photosystem II reaction center W protein, chloroplastic-like [Cicer arietinum]	--	--	--	--	--	K02721	psbW	photosystem II PsbW protein	http://www.genome.jp/dbget-bin/www_bget?ko:K02721	Q41387	234	2.5e-18	Photosystem II reaction center W protein, chloroplastic OS=Spinacia oleracea GN=psbW PE=1 SV=1	PF07123	Photosystem II reaction centre W protein (PsbW)	GO:0015979	photosynthesis	--	--	GO:0009507//GO:0009523	chloroplast//photosystem II	--	--	UP	4.5128	0.005714	FALSE	1.1179	0.60613	FALSE	3.3323	0.21397	blast,frame:-3 start:572 end:177	0	0	2.47	14.72	17.23	7.67	1.17
Cluster-35308.120914	60.11	239.62	271.09	1568	802779198	XP_012091343.1	1375	1.1e-149	PREDICTED: ATP synthase gamma chain, chloroplastic [Jatropha curcas]	645236637	XM_008226611.1	386	0	PREDICTED: Prunus mume ATP synthase gamma chain, chloroplastic (LOC103324541), mRNA	K02115	ATPF1G, atpG	F-type H+-transporting ATPase subunit gamma	http://www.genome.jp/dbget-bin/www_bget?ko:K02115	P29790	1351	9.2e-148	ATP synthase gamma chain, chloroplastic OS=Nicotiana tabacum GN=ATPC PE=1 SV=1	PF00231	ATP synthase	GO:0015986//GO:0015992//GO:0006119	ATP synthesis coupled proton transport//proton transport//oxidative phosphorylation	GO:0046933//GO:0046961	proton-transporting ATP synthase activity, rotational mechanism//proton-transporting ATPase activity, rotational mechanism	GO:0045261//GO:0045259	proton-transporting ATP synthase complex, catalytic core F(1)//proton-transporting ATP synthase complex	KOG1531	F0F1-type ATP synthase, gamma subunit	UP	2.2184	2.19e-08	FALSE	-0.01377	1	UP	2.1934	1.29e-06	blast,frame:-2 start:1336 end:182	1202.04	961.96	1148.09	6029.14	5266.2	3738.91	4188.81
Cluster-35308.127616	41.57	116.93	292.57	395	695021095	XP_009397624.1	295	4.7e-25	PREDICTED: photosystem I reaction center subunit IV, chloroplastic-like [Musa acuminata subsp. malaccensis]	672197274	XM_008778800.1	80	5.6e-32	PREDICTED: Phoenix dactylifera photosystem I reaction center subunit IV, chloroplastic-like (LOC103697036), mRNA	K02693	psaE	photosystem I subunit IV	http://www.genome.jp/dbget-bin/www_bget?ko:K02693	P12354	289	3.2e-25	Photosystem I reaction center subunit IV, chloroplastic OS=Spinacia oleracea GN=PSAE-1 PE=1 SV=1	PF02427	Photosystem I reaction centre subunit IV / PsaE	GO:0015979	photosynthesis	--	--	GO:0009538//GO:0009522	photosystem I reaction center//photosystem I	--	--	UP	2.8754	3.03e-05	FALSE	1.0221	0.090171	UP	1.8094	2.43e-05	blast,frame:2 start:2 end:184	72.76	51.48	105.7	712.6	568.38	328.98	221.9
Cluster-35308.118145	205.86	420.61	378.71	983	37779195	AAO42615.1	416	1.1e-38	ferredoxin [Helianthus annuus]	828287408	XM_004485416.2	112	2.39e-49	PREDICTED: Cicer arietinum ferredoxin-like (LOC101508579), mRNA	K02639	petF	ferredoxin	http://www.genome.jp/dbget-bin/www_bget?ko:K02639	O04683	367	7.3e-34	Ferredoxin-1, chloroplastic OS=Mesembryanthemum crystallinum PE=2 SV=1	PF00111	2Fe-2S iron-sulfur cluster binding domain	GO:0006118	obsolete electron transport	GO:0051536//GO:0009055	iron-sulfur cluster binding//electron carrier activity	--	--	--	--	UP	0.8978	0.01353	FALSE	-0.36918	0.85019	FALSE	1.232	0.068948	blast,frame:3 start:3 end:569	1734.73	2514.23	1989.73	4632.45	3901.91	3013	3891.87
Cluster-35308.115406	0	0	1.07	966	695021095	XP_009397624.1	274	3.1e-22	PREDICTED: photosystem I reaction center subunit IV, chloroplastic-like [Musa acuminata subsp. malaccensis]	672197274	XM_008778800.1	79	5.19e-31	PREDICTED: Phoenix dactylifera photosystem I reaction center subunit IV, chloroplastic-like (LOC103697036), mRNA	K02693	psaE	photosystem I subunit IV	http://www.genome.jp/dbget-bin/www_bget?ko:K02693	P12354	265	4.8e-22	Photosystem I reaction center subunit IV, chloroplastic OS=Spinacia oleracea GN=PSAE-1 PE=1 SV=1	PF02427	Photosystem I reaction centre subunit IV / PsaE	GO:0015979	photosynthesis	--	--	GO:0009522//GO:0009538	photosystem I//photosystem I reaction center	--	--	UP	Inf	0.0023948	UP	Inf	0.0043836	FALSE	NA	NA	blast,frame:3 start:573 end:755	0	0	0	12.55	11.63	7.94	0
Cluster-35308.103244	10.98	102.01	118.43	531	747055806	XP_011074150.1	594	1.3e-59	PREDICTED: ATP synthase delta chain, chloroplastic-like [Sesamum indicum]	--	--	--	--	--	K02113	ATPF1D, atpH	F-type H+-transporting ATPase subunit delta	http://www.genome.jp/dbget-bin/www_bget?ko:K02113	P32980	572	6.7e-58	ATP synthase delta chain, chloroplastic OS=Nicotiana tabacum GN=ATPD PE=2 SV=1	PF00213//PF02609	ATP synthase delta (OSCP) subunit//Exonuclease VII small subunit	GO:0006308//GO:0015986	DNA catabolic process//ATP synthesis coupled proton transport	GO:0046933//GO:0008855	proton-transporting ATP synthase activity, rotational mechanism//exodeoxyribonuclease VII activity	GO:0009318//GO:0045259	exodeoxyribonuclease VII complex//proton-transporting ATP synthase complex	--	--	UP	3.4931	5.78e-10	FALSE	-0.041801	1	UP	3.4929	2.03e-08	blast,frame:-1 start:531 end:43	29.31	35.36	58.97	573.62	432.43	326.22	399.89
Cluster-35308.122965	0.29	1.84	3.12	931	848913886	XP_012854954.1	453	5.2e-43	PREDICTED: photosystem II 22 kDa protein, chloroplastic-like [Erythranthe guttatus]gi|604303501|gb|EYU22974.1| hypothetical protein MIMGU_mgv1a011767mg [Erythranthe guttata]	186926675	EU645483.1	145	1.02e-67	Nicotiana benthamiana chloroplast photosystem II 22 kDa component (psbS1) mRNA, complete cds; nuclear gene for chloroplast product	K03542	psbS	photosystem II 22kDa protein	http://www.genome.jp/dbget-bin/www_bget?ko:K03542	P54773	411	5.4e-39	Photosystem II 22 kDa protein, chloroplastic OS=Solanum lycopersicum GN=PSBS PE=3 SV=1	--	--	--	--	--	--	--	--	--	--	UP	3.5523	0.00017092	FALSE	0.58333	0.75095	UP	2.9223	0.010867	blast,frame:-3 start:866 end:288	4.86	0	3.24	25.72	32.27	29.88	9.97
Cluster-35308.116422	23.64	101.72	80.13	1080	461595	P31853.2	425	1.1e-39	RecName: Full=ATP synthase subunit b', chloroplastic; AltName: Full=ATP synthase F(0) sector subunit b'; AltName: Full=ATPase subunit II; Flags: Precursor [Spinacia oleracea]gi|394755|emb|CAA50520.1| CF(o)II ATP synthase subunit 9 [Spinacia oleracea]gi|902181101|gb|KNA09679.1| hypothetical protein SOVF_151500 [Spinacia oleracea]	--	--	--	--	--	K02109	ATPF0B, atpF	F-type H+-transporting ATPase subunit b	http://www.genome.jp/dbget-bin/www_bget?ko:K02109	P31853	425	1.5e-40	ATP synthase subunit b', chloroplastic OS=Spinacia oleracea GN=ATPG PE=1 SV=2	PF00430//PF15433//PF07743//PF04513//PF03938//PF01442//PF00269//PF08702	ATP synthase B/B' CF(0)//Mitochondrial 28S ribosomal protein S31//HSCB C-terminal oligomerisation domain//Baculovirus polyhedron envelope protein, PEP, C terminus//Outer membrane protein (OmpH-like)//Apolipoprotein A1/A4/E domain//Small, acid-soluble spore proteins, alpha/beta type//Fibrinogen alpha/beta chain family	GO:0051259//GO:0006869//GO:0051258//GO:0015986//GO:0042254//GO:0030168//GO:0042157//GO:0007165//GO:0006265//GO:0015992	protein oligomerization//lipid transport//protein polymerization//ATP synthesis coupled proton transport//ribosome biogenesis//platelet activation//lipoprotein metabolic process//signal transduction//DNA topological change//proton transport	GO:0030674//GO:0005102//GO:0008289//GO:0003735//GO:0051082//GO:0005198//GO:0015078//GO:0003690	protein binding, bridging//receptor binding//lipid binding//structural constituent of ribosome//unfolded protein binding//structural molecule activity//hydrogen ion transmembrane transporter activity//double-stranded DNA binding	GO:0019028//GO:0005577//GO:0005763//GO:0005840//GO:0019031//GO:0005576//GO:0045263	viral capsid//fibrinogen complex//mitochondrial small ribosomal subunit//ribosome//viral envelope//extracellular region//proton-transporting ATP synthase complex, coupling factor F(o)	--	--	UP	1.7709	9.04e-06	FALSE	-0.55826	0.60613	UP	2.2956	0.00067252	blast,frame:-3 start:982 end:245	325.43	312.02	177.41	1111.92	972.2	693.05	1204.62
Cluster-35308.141474	5.15	15.39	36.28	775	470131618	XP_004301690.1	677	4.6e-69	PREDICTED: ferredoxin [Fragaria vesca subsp. vesca]	731381034	XM_002281095.3	206	1.04e-101	PREDICTED: Vitis vinifera ferredoxin (LOC100242061), mRNA	K02639	petF	ferredoxin	http://www.genome.jp/dbget-bin/www_bget?ko:K02639	P08451	243	1.4e-19	Ferredoxin-2 OS=Synechococcus sp. (strain ATCC 27144 / PCC 6301 / SAUG 1402/1) GN=petF2 PE=3 SV=2	PF13085//PF00111	2Fe-2S iron-sulfur cluster binding domain//2Fe-2S iron-sulfur cluster binding domain	GO:0006118	obsolete electron transport	GO:0009055//GO:0051536	electron carrier activity//iron-sulfur cluster binding	--	--	--	--	UP	2.8554	7.24e-12	UP	1.0298	0.0069793	UP	1.7855	0.00037562	blast,frame:-1 start:763 end:146	31.59	31.84	47.52	282.43	293.7	209.13	111.13
Cluster-35308.144448	0	0.19	1.69	5891	693301862	AIS35696.1	1605	8.7e-176	cytochrome f (chloroplast) [Mesembryanthemum crystallinum]	375298814	JQ362483.1	5294	0	Chrysanthemum x morifolium chloroplast, complete genome	K02634	petA	apocytochrome f	http://www.genome.jp/dbget-bin/www_bget?ko:K02634	Q1KXU6	1625	5.9e-179	Cytochrome f OS=Helianthus annuus GN=petA PE=3 SV=1	PF00283//PF02419//PF02529//PF01788//PF00284//PF03040//PF01333	Cytochrome b559, alpha (gene psbE) and beta (gene psbF)subunits//PsbL protein//Cytochrome B6-F complex subunit 5//PsbJ//Lumenal portion of Cytochrome b559, alpha (gene psbE) subunit//CemA family//Apocytochrome F, C-terminal	GO:0006118//GO:0015979	obsolete electron transport//photosynthesis	GO:0009055//GO:0020037//GO:0005506//GO:0046872	electron carrier activity//heme binding//iron ion binding//metal ion binding	GO:0016021//GO:0009512//GO:0016020//GO:0031361//GO:0009539//GO:0009523	integral component of membrane//cytochrome b6f complex//membrane//integral component of thylakoid membrane//photosystem II reaction center//photosystem II	--	--	UP	Inf	4.15e-14	UP	2.947	0.0003234	FALSE	Inf	0.39752	blast,frame:-1 start:4901 end:3858	0	0	0	72.39	163.46	164.78	41.79
Cluster-35308.124449	11.67	133.19	152.95	627	37779195	AAO42615.1	430	1.6e-40	ferredoxin [Helianthus annuus]	828287408	XM_004485416.2	104	4.18e-45	PREDICTED: Cicer arietinum ferredoxin-like (LOC101508579), mRNA	K02639	petF	ferredoxin	http://www.genome.jp/dbget-bin/www_bget?ko:K02639	Q43517	343	2.8e-31	Ferredoxin-1, chloroplastic OS=Solanum lycopersicum GN=SEND33 PE=2 SV=1	PF00111	2Fe-2S iron-sulfur cluster binding domain	GO:0006118	obsolete electron transport	GO:0009055//GO:0051536	electron carrier activity//iron-sulfur cluster binding	--	--	--	--	UP	3.7495	9.49e-16	FALSE	-0.049174	1	UP	3.7597	3.42e-05	blast,frame:1 start:19 end:603	68.08	48.62	61.53	966.23	768.5	609.48	593.98
Cluster-35308.123390	0.04	7.09	1.6	4605	441403275	YP_007353749.1	299	1.9e-24	photosystem II protein K (chloroplast) [Chrysanthemum x morifolium]gi|452849034|ref|YP_007474712.1| photosystem II protein K (chloroplast) [Chrysanthemum indicum]gi|470227691|ref|YP_007624778.1| photosystem II protein psbK (chloroplast) [Artemisia frigida]gi|733387612|ref|YP_009111720.1| photosystem II protein psbK (chloroplast) [Artemisia montana]gi|372863189|gb|AEX99261.1| photosystem II protei…	375298814	JQ362483.1	4235	0	Chrysanthemum x morifolium chloroplast, complete genome	K02712	psbK	photosystem II PsbK protein	http://www.genome.jp/dbget-bin/www_bget?ko:K02712	Q56P17	295	7.6e-25	Photosystem II reaction center protein K OS=Lactuca sativa GN=psbK PE=3 SV=1	PF07127//PF02532//PF02533	Late nodulin protein//Photosystem II reaction centre I protein (PSII 4.8 kDa protein)//Photosystem II 4 kDa reaction centre component	GO:0009878//GO:0015979	nodule morphogenesis//photosynthesis	GO:0046872	metal ion binding	GO:0009539//GO:0009523//GO:0016020	photosystem II reaction center//photosystem II//membrane	--	--	UP	5.0758	4.11e-10	DOWN	-2.2547	0.00041992	UP	7.3123	7.08e-16	blast,frame:2 start:2369 end:2590	0	7.93	0	133.96	96.46	66.51	284.52
Cluster-35308.123159	120.02	344.76	361.11	1131	700584319	NP_001289499.1	545	1.4e-53	photosystem I reaction center subunit VI-1, chloroplastic-like precursor [Nicotiana sylvestris]gi|397555|emb|CAA43841.1| photosystem I psaH protein [Nicotiana sylvestris]	6635342	AF162205.1	203	7.15e-100	AF162205 Lactuca sativa photosystem I protein (psaH) mRNA, partial sequence; nuclear gene for chloroplast product	K02695	psaH	photosystem I subunit VI	http://www.genome.jp/dbget-bin/www_bget?ko:K02695	P22179	505	8.3e-50	Photosystem I reaction center subunit VI, chloroplastic OS=Spinacia oleracea GN=PSAH PE=1 SV=1	PF03244//PF03759	Photosystem I reaction centre subunit VI//PRONE (Plant-specific Rop nucleotide exchanger)	GO:0015979//GO:0043087	photosynthesis//regulation of GTPase activity	GO:0005089	Rho guanyl-nucleotide exchange factor activity	GO:0009538//GO:0009522	photosystem I reaction center//photosystem I	--	--	UP	1.6148	2.37e-06	FALSE	-0.14363	1	UP	1.7223	0.003301	blast,frame:-3 start:949 end:467	1566.96	1521.46	1305.26	5335.87	4499.86	3452.17	4719.95
Cluster-35308.120846	141.7	771.5	591.57	754	697189851	XP_009603986.1	619	2.4e-62	PREDICTED: photosystem I reaction center subunit V, chloroplastic-like [Nicotiana tomentosiformis]	697146123	XM_009628907.1	147	6.34e-69	PREDICTED: Nicotiana tomentosiformis photosystem I reaction center subunit V, chloroplastic-like (LOC104117798), mRNA	K08905	psaG	photosystem I subunit V	http://www.genome.jp/dbget-bin/www_bget?ko:K08905	Q9S7N7	531	5.4e-53	Photosystem I reaction center subunit V, chloroplastic OS=Arabidopsis thaliana GN=PSAG PE=2 SV=1	PF01241	Photosystem I psaG / psaK	GO:0015979	photosynthesis	--	--	GO:0009522//GO:0016020	photosystem I//membrane	--	--	UP	2.0953	1.25e-05	FALSE	-0.608	0.50681	UP	2.6662	1.46e-05	blast,frame:-2 start:669 end:214	1010	988	925	5229	4151	2908	5784
Cluster-35308.117411	0	4.09	1.45	3104	297840943	XP_002888353.1	193	2.5e-12	hypothetical protein ARALYDRAFT_893970 [Arabidopsis lyrata subsp. lyrata]gi|297334194|gb|EFH64612.1| hypothetical protein ARALYDRAFT_893970 [Arabidopsis lyrata subsp. lyrata]	375298814	JQ362483.1	3073	0	Chrysanthemum x morifolium chloroplast, complete genome	K02714	psbM	photosystem II PsbM protein	http://www.genome.jp/dbget-bin/www_bget?ko:K02714	Q56P14	161	1.8e-09	Photosystem II reaction center protein M OS=Lactuca sativa GN=psbM PE=3 SV=1	PF05151	Photosystem II reaction centre M protein (PsbM)	GO:0015979//GO:0019684	photosynthesis//photosynthesis, light reaction	--	--	GO:0016021//GO:0009523	integral component of membrane//photosystem II	--	--	UP	Inf	0.0083791	FALSE	-1.6386	0.46101	UP	Inf	0.00029239	blast,frame:-1 start:2774 end:2637|blast,frame:2 start:1058 end:1246	0	0	0	0	114.5	60.22	0
Cluster-35308.122776	0.18	5.44	19.55	7569	657371731	KEH17712.1	2536	1.2e-283	photosystem I P700 chlorophyll A apoprotein A2 [Medicago truncatula]	375298814	JQ362483.1	7298	0	Chrysanthemum x morifolium chloroplast, complete genome	K02690	psaB	photosystem I P700 chlorophyll a apoprotein A2	http://www.genome.jp/dbget-bin/www_bget?ko:K02690	Q3V535	2509	2.3e-281	Photosystem I P700 chlorophyll a apoprotein A2 OS=Acorus calamus GN=psaB PE=3 SV=1	PF00223//PF00421//PF00124//PF01737//PF00253	Photosystem I psaA/psaB protein//Photosystem II protein//Photosynthetic reaction centre protein//YCF9//Ribosomal protein S14p/S29e	GO:0042254//GO:0009767//GO:0006412//GO:0009772//GO:0042549//GO:0006118//GO:0019684//GO:0015979	ribosome biogenesis//photosynthetic electron transport chain//translation//photosynthetic electron transport in photosystem II//photosystem II stabilization//obsolete electron transport//photosynthesis, light reaction//photosynthesis	GO:0003735//GO:0016168//GO:0045156	structural constituent of ribosome//chlorophyll binding//electron transporter, transferring electrons within the cyclic electron transport pathway of photosynthesis activity	GO:0009579//GO:0009522//GO:0009523//GO:0005622//GO:0009521//GO:0016020//GO:0005840//GO:0016021//GO:0009539	thylakoid//photosystem I//photosystem II//intracellular//photosystem//membrane//ribosome//integral component of membrane//photosystem II reaction center	--	--	UP	6.7855	2.65e-17	UP	1.6287	0.030419	FALSE	5.1197	0.086831	estscan,start:1604 end:4080	56.67	0	0	1838.98	2806.68	1450.72	1135.78
Cluster-35308.118537	118.2	411.5	445.22	847	695021095	XP_009397624.1	313	8.2e-27	PREDICTED: photosystem I reaction center subunit IV, chloroplastic-like [Musa acuminata subsp. malaccensis]	21294	X14018.1	98	1.24e-41	Spinach psaE mRNA for subunit III precursor of photosystem I reaction centre	K02693	psaE	photosystem I subunit IV	http://www.genome.jp/dbget-bin/www_bget?ko:K02693	P12354	308	4.3e-27	Photosystem I reaction center subunit IV, chloroplastic OS=Spinacia oleracea GN=PSAE-1 PE=1 SV=1	PF02427	Photosystem I reaction centre subunit IV / PsaE	GO:0015979	photosynthesis	--	--	GO:0009522//GO:0009538	photosystem I//photosystem I reaction center	--	--	UP	1.9484	0.00011416	FALSE	-0.11147	1	UP	2.0229	0.0059008	blast,frame:-3 start:731 end:183	956.18	1003.3	944.01	4728.97	3784	2509	3901.19
Cluster-35308.119831	1.64	18.58	3.79	1929	404474510	YP_006666015.1	2046	2.1e-227	ATP synthase CF1 alpha subunit (chloroplast) [Capsicum annuum]gi|401065917|gb|AFP90761.1| ATP synthase CF1 alpha subunit (chloroplast) [Capsicum annuum]gi|641803796|gb|AIA76947.1| ATP synthase CF1 alpha subunit (chloroplast) (chloroplast) [Capsicum annuum var. glabriusculum]	372863184	JN867589.1	1667	0	Chrysanthemum indicum voucher HeN001 chloroplast, complete genome	K02111	ATPF1A, atpA	F-type H+-transporting ATPase subunit alpha	http://www.genome.jp/dbget-bin/www_bget?ko:K02111	Q589B3	2035	5.5e-227	ATP synthase subunit alpha, chloroplastic OS=Silene latifolia GN=atpA PE=3 SV=1	PF00006//PF00306//PF02874	ATP synthase alpha/beta family, nucleotide-binding domain//ATP synthase alpha/beta chain, C terminal domain//ATP synthase alpha/beta family, beta-barrel domain	GO:0046034//GO:0015986//GO:0042777//GO:0015991//GO:0006119//GO:0015992	ATP metabolic process//ATP synthesis coupled proton transport//plasma membrane ATP synthesis coupled proton transport//ATP hydrolysis coupled proton transport//oxidative phosphorylation//proton transport	GO:0005524//GO:0046933//GO:0016820//GO:0046961	ATP binding//proton-transporting ATP synthase activity, rotational mechanism//hydrolase activity, acting on acid anhydrides, catalyzing transmembrane movement of substances//proton-transporting ATPase activity, rotational mechanism	GO:0045261//GO:0033178//GO:0009535//GO:0045259	proton-transporting ATP synthase complex, catalytic core F(1)//proton-transporting two-sector ATPase complex, catalytic domain//chloroplast thylakoid membrane//proton-transporting ATP synthase complex	KOG1353	F0F1-type ATP synthase, alpha subunit	UP	1.2455	0.04933	FALSE	-2.3475	0.29765	FALSE	3.5507	0.10466	blast,frame:1 start:1 end:1416	40	36.98	38.55	128	82	59	173
Cluster-35308.119767	129.17	511.32	531.89	485	848897472	XP_012848820.1	201	4.5e-14	PREDICTED: oxygen-evolving enhancer protein 3-1, chloroplastic [Erythranthe guttatus]gi|604315139|gb|EYU27845.1| hypothetical protein MIMGU_mgv1a013205mg [Erythranthe guttata]	--	--	--	--	--	K08901	psbQ	photosystem II oxygen-evolving enhancer protein 3	http://www.genome.jp/dbget-bin/www_bget?ko:K08901	P12301	172	1.5e-11	Oxygen-evolving enhancer protein 3, chloroplastic OS=Spinacia oleracea GN=PSBQ PE=1 SV=1	PF05757	Oxygen evolving enhancer protein 3 (PsbQ)	GO:0015979	photosynthesis	GO:0005509	calcium ion binding	GO:0009523//GO:0009654//GO:0019898	photosystem II//photosystem II oxygen evolving complex//extrinsic component of membrane	--	--	UP	2.0972	4.31e-05	FALSE	-0.21921	1	UP	2.277	0.0025533	blast,frame:-2 start:337 end:2	366	344	489	1902	1995	1074	1731
Cluster-35308.119934	5.31	45.02	15.51	4809	372863426	AEX99495.1	2068	1.5e-229	maturase K (chloroplast) [Chrysanthemum indicum]	375298814	JQ362483.1	4689	0	Chrysanthemum x morifolium chloroplast, complete genome	K02703	psbA	photosystem II P680 reaction center D1 protein	http://www.genome.jp/dbget-bin/www_bget?ko:K02703	Q7JF70	1875	4.9e-208	Maturase K OS=Atractylodes lancea GN=matK PE=3 SV=1	PF00124//PF01348//PF00886	Photosynthetic reaction centre protein//Type II intron maturase//Ribosomal protein S16	GO:0009772//GO:0006412//GO:0019684//GO:0006397//GO:0006118//GO:0042254	photosynthetic electron transport in photosystem II//translation//photosynthesis, light reaction//mRNA processing//obsolete electron transport//ribosome biogenesis	GO:0045156//GO:0003735	electron transporter, transferring electrons within the cyclic electron transport pathway of photosynthesis activity//structural constituent of ribosome	GO:0005622//GO:0005840	intracellular//ribosome	--	--	UP	1.5815	0.0075974	FALSE	-1.6366	0.083846	UP	3.1775	0.0015754	blast,frame:-3 start:3073 end:1748|blast,frame:-1 start:1947 end:1600	336	342	343	1417	816	765	1567
Cluster-35308.58613	0.04	1.86	1.49	2956	698447947	XP_009771635.1	333	1.4e-28	PREDICTED: plastocyanin [Nicotiana sylvestris]	--	--	--	--	--	K02638	petE	plastocyanin	http://www.genome.jp/dbget-bin/www_bget?ko:K02638	P00297	332	2.5e-29	Plastocyanin OS=Solanum crispum GN=PETE PE=1 SV=1	PF00127	Copper binding proteins, plastocyanin/azurin family	GO:0006118	obsolete electron transport	GO:0005507//GO:0009055	copper ion binding//electron carrier activity	--	--	--	--	UP	5.1342	1.43e-10	FALSE	-0.52818	0.7251	UP	5.6222	3.18e-07	blast,frame:-2 start:2895 end:2545|blast,frame:-3 start:2597 end:2358	0	2	3	66.33	54.9	48.54	70.21
Cluster-35308.118171	170.26	518.58	510.84	1494	658051235	XP_008361344.1	1539	9.9e-169	PREDICTED: ferredoxin--NADP reductase, leaf isozyme, chloroplastic-like [Malus domestica]	697158904	XM_009589918.1	426	0	PREDICTED: Nicotiana tomentosiformis ferredoxin--NADP reductase, leaf-type isozyme, chloroplastic (LOC104085796), mRNA	K02641	petH	ferredoxin--NADP+ reductase	http://www.genome.jp/dbget-bin/www_bget?ko:K02641	O04977	1506	9.3e-166	Ferredoxin--NADP reductase, leaf-type isozyme, chloroplastic OS=Nicotiana tabacum GN=PETH PE=2 SV=1	PF00667//PF08030//PF00175	FAD binding domain//Ferric reductase NAD binding domain//Oxidoreductase NAD-binding domain	GO:0055114	oxidation-reduction process	GO:0016491	oxidoreductase activity	--	--	KOG1158	NADP/FAD dependent oxidoreductase	UP	1.604	1.04e-06	FALSE	-0.22909	1	UP	1.798	0.0060295	blast,frame:-3 start:1258 end:137	3001.17	3289.28	2561.55	10371.2	9315.98	7008.28	10116.6
Cluster-35308.118402	3.28	21.32	7.13	8308	657371731	KEH17712.1	2536	1.4e-283	photosystem I P700 chlorophyll A apoprotein A2 [Medicago truncatula]	375298814	JQ362483.1	8240	0	Chrysanthemum x morifolium chloroplast, complete genome	K02690	psaB	photosystem I P700 chlorophyll a apoprotein A2	http://www.genome.jp/dbget-bin/www_bget?ko:K02690	Q3V535	2509	2.6e-281	Photosystem I P700 chlorophyll a apoprotein A2 OS=Acorus calamus GN=psaB PE=3 SV=1	PF00124//PF00421//PF00223//PF00253//PF01737	Photosynthetic reaction centre protein//Photosystem II protein//Photosystem I psaA/psaB protein//Ribosomal protein S14p/S29e//YCF9	GO:0006118//GO:0019684//GO:0015979//GO:0042254//GO:0009767//GO:0006412//GO:0009772//GO:0042549	obsolete electron transport//photosynthesis, light reaction//photosynthesis//ribosome biogenesis//photosynthetic electron transport chain//translation//photosynthetic electron transport in photosystem II//photosystem II stabilization	GO:0003735//GO:0016168//GO:0045156	structural constituent of ribosome//chlorophyll binding//electron transporter, transferring electrons within the cyclic electron transport pathway of photosynthesis activity	GO:0009521//GO:0016020//GO:0005840//GO:0016021//GO:0009539//GO:0009579//GO:0009522//GO:0009523//GO:0005622	photosystem//membrane//ribosome//integral component of membrane//photosystem II reaction center//thylakoid//photosystem I//photosystem II//intracellular	--	--	UP	1.1683	0.010036	DOWN	-1.7335	6.55e-09	UP	2.8624	1.62e-16	estscan,start:2343 end:4819	435.46	316.86	363.87	1001.09	904.05	542.33	1831.02
Cluster-35308.133257	0.01	0	0.34	5525	441403275	YP_007353749.1	299	2.2e-24	photosystem II protein K (chloroplast) [Chrysanthemum x morifolium]gi|452849034|ref|YP_007474712.1| photosystem II protein K (chloroplast) [Chrysanthemum indicum]gi|470227691|ref|YP_007624778.1| photosystem II protein psbK (chloroplast) [Artemisia frigida]gi|733387612|ref|YP_009111720.1| photosystem II protein psbK (chloroplast) [Artemisia montana]gi|372863189|gb|AEX99261.1| photosystem II protei…	375298814	JQ362483.1	4235	0	Chrysanthemum x morifolium chloroplast, complete genome	K02712	psbK	photosystem II PsbK protein	http://www.genome.jp/dbget-bin/www_bget?ko:K02712	Q56P17	295	9.2e-25	Photosystem II reaction center protein K OS=Lactuca sativa GN=psbK PE=3 SV=1	PF07127//PF02532//PF02533	Late nodulin protein//Photosystem II reaction centre I protein (PSII 4.8 kDa protein)//Photosystem II 4 kDa reaction centre component	GO:0015979//GO:0009878	photosynthesis//nodule morphogenesis	GO:0046872	metal ion binding	GO:0016020//GO:0009523//GO:0009539	membrane//photosystem II//photosystem II reaction center	--	--	UP	4.85	3e-05	UP	Inf	8.05e-07	FALSE	#NAME?	0.92998	blast,frame:2 start:2369 end:2590	0	0	3.21	24.98	29.61	21.45	0
Cluster-35008.1	0.07	5.83	10.04	596	470107374	XP_004290022.1	394	2.3e-36	PREDICTED: photosystem I reaction center subunit IV B, chloroplastic-like [Fragaria vesca subsp. vesca]	--	--	--	--	--	K02693	psaE	photosystem I subunit IV	http://www.genome.jp/dbget-bin/www_bget?ko:K02693	Q41228	363	1.3e-33	Photosystem I reaction center subunit IV A, chloroplastic OS=Nicotiana sylvestris GN=PSAEA PE=1 SV=1	PF02427	Photosystem I reaction centre subunit IV / PsaE	GO:0015979	photosynthesis	--	--	GO:0009522//GO:0009538	photosystem I//photosystem I reaction center	--	--	UP	7.1773	3.78e-11	FALSE	0.51976	0.62204	UP	6.6175	3.67e-05	blast,frame:3 start:51 end:464	1	0	0	63.4	41.01	35.98	19
Cluster-35008.2	0	0.86	2.25	948	470107374	XP_004290022.1	388	1.8e-35	PREDICTED: photosystem I reaction center subunit IV B, chloroplastic-like [Fragaria vesca subsp. vesca]	--	--	--	--	--	K02693	psaE	photosystem I subunit IV	http://www.genome.jp/dbget-bin/www_bget?ko:K02693	Q41229	352	3.9e-32	Photosystem I reaction center subunit IV B, chloroplastic OS=Nicotiana sylvestris GN=PSAEB PE=1 SV=1	PF02427	Photosystem I reaction centre subunit IV / PsaE	GO:0015979	photosynthesis	--	--	GO:0009538//GO:0009522	photosystem I reaction center//photosystem I	--	--	UP	Inf	8.32e-05	FALSE	1.2451	0.27185	UP	Inf	0.010876	blast,frame:3 start:285 end:689	0	0	0	35.6	13.84	15.72	10
Cluster-35308.119370	138.21	902.92	883.08	806	388502126	AFK39129.1	339	7.5e-30	unknown [Lotus japonicus]gi|388511197|gb|AFK43660.1| unknown [Lotus japonicus]	--	--	--	--	--	K02721	psbW	photosystem II PsbW protein	http://www.genome.jp/dbget-bin/www_bget?ko:K02721	Q41387	320	1.7e-28	Photosystem II reaction center W protein, chloroplastic OS=Spinacia oleracea GN=psbW PE=1 SV=1	PF07123	Photosystem II reaction centre W protein (PsbW)	GO:0015979	photosynthesis	--	--	GO:0009523//GO:0009507	photosystem II//chloroplast	--	--	UP	2.7113	5.1e-07	FALSE	-0.2444	0.96601	UP	2.9183	4.74e-08	blast,frame:-1 start:749 end:297	981	1109	1065	8600	7110	4611	6607
Cluster-35308.114915	1.78	21.41	19.86	461	695021095	XP_009397624.1	295	5.4e-25	PREDICTED: photosystem I reaction center subunit IV, chloroplastic-like [Musa acuminata subsp. malaccensis]	672197274	XM_008778800.1	80	6.62e-32	PREDICTED: Phoenix dactylifera photosystem I reaction center subunit IV, chloroplastic-like (LOC103697036), mRNA	K02693	psaE	photosystem I subunit IV	http://www.genome.jp/dbget-bin/www_bget?ko:K02693	P12354	289	3.8e-25	Photosystem I reaction center subunit IV, chloroplastic OS=Spinacia oleracea GN=PSAE-1 PE=1 SV=1	PF02427	Photosystem I reaction centre subunit IV / PsaE	GO:0015979	photosynthesis	--	--	GO:0009538//GO:0009522	photosystem I reaction center//photosystem I	--	--	UP	3.5362	2.94e-05	FALSE	-0.36294	0.9528	UP	3.87	3.97e-05	blast,frame:2 start:2 end:184	0	9.25	5.3	55.19	78.11	32.88	87.04
Cluster-35308.102480	0.22	1.38	2.82	821	702489016	XP_010035276.1	463	3.2e-44	PREDICTED: photosystem I reaction center subunit III, chloroplastic [Eucalyptus grandis]gi|629080123|gb|KCW46568.1| hypothetical protein EUGRSUZ_K00389 [Eucalyptus grandis]	168172	M83119.1	170	1.13e-81	FTRPHOTOI Flaveria trinervia photosystem I subunit III (psaF) gene, complete cds	K02694	psaF	photosystem I subunit III	http://www.genome.jp/dbget-bin/www_bget?ko:K02694	P46486	457	2.2e-44	Photosystem I reaction center subunit III, chloroplastic OS=Flaveria trinervia GN=PSAF PE=2 SV=1	PF02507	Photosystem I reaction centre subunit III	GO:0015979	photosynthesis	--	--	GO:0009538//GO:0009522	photosystem I reaction center//photosystem I	--	--	UP	3.8214	0.00082897	FALSE	0.84328	0.59466	FALSE	2.9273	0.064953	blast,frame:-1 start:284 end:3	2.02	0	3.07	17.21	20.3	28.33	7.15
Cluster-35308.122147	85.43	364.23	292.74	921	37779195	AAO42615.1	473	2.5e-45	ferredoxin [Helianthus annuus]	828287408	XM_004485416.2	114	1.73e-50	PREDICTED: Cicer arietinum ferredoxin-like (LOC101508579), mRNA	K02639	petF	ferredoxin	http://www.genome.jp/dbget-bin/www_bget?ko:K02639	O04683	410	7e-39	Ferredoxin-1, chloroplastic OS=Mesembryanthemum crystallinum PE=2 SV=1	PF00111	2Fe-2S iron-sulfur cluster binding domain	GO:0006118	obsolete electron transport	GO:0009055//GO:0051536	electron carrier activity//iron-sulfur cluster binding	--	--	--	--	UP	1.8068	1.77e-07	FALSE	-0.53542	0.60977	UP	2.3056	0.00052135	blast,frame:3 start:3 end:569	662.27	868.77	834.27	3258.55	2768.09	2127	3303.13
Cluster-35308.117087	3.57	25.11	30.76	861	661897350	CDO99062.1	443	7e-42	unnamed protein product [Coffea canephora]	657997029	XM_008392671.1	60	1.68e-20	PREDICTED: Malus x domestica ferredoxin, root R-B2 (LOC103453123), mRNA gnl|BL_ORD_ID|19908889 PREDICTED: Malus x domestica ferredoxin, root R-B2-like (LOC103414652), mRNA	K02639	petF	ferredoxin	http://www.genome.jp/dbget-bin/www_bget?ko:K02639	P00248	236	9.9e-19	Ferredoxin OS=Mastigocladus laminosus GN=petF PE=1 SV=2	PF00111	2Fe-2S iron-sulfur cluster binding domain	GO:0006118	obsolete electron transport	GO:0051536//GO:0009055	iron-sulfur cluster binding//electron carrier activity	--	--	--	--	UP	3.1484	1.03e-13	FALSE	0.074918	0.98477	UP	3.0338	9.03e-08	blast,frame:2 start:71 end:667	32	25	33	323	229	224	246
Cluster-35308.121023	0.53	144.5	158.43	1215	302595736	P85189.1	635	5.4e-64	RecName: Full=Oxygen-evolving enhancer protein 2, chloroplastic; Short=OEE2; AltName: Full=23 kDa subunit of oxygen evolving system of photosystem II; AltName: Full=23 kDa thylakoid membrane protein; AltName: Full=OEC 23 kDa subunit; Flags: Precursor [Helianthus annuus]	134303549	EF469938.1	170	1.7e-81	Helianthus annuus RFLP probe ZVG79 mRNA sequence	K02717	psbP	photosystem II oxygen-evolving enhancer protein 2	http://www.genome.jp/dbget-bin/www_bget?ko:K02717	P85189	635	7.6e-65	Oxygen-evolving enhancer protein 2, chloroplastic OS=Helianthus annuus GN=PSBP PE=1 SV=1	PF01789//PF05757	PsbP//Oxygen evolving enhancer protein 3 (PsbQ)	GO:0015979	photosynthesis	GO:0005509	calcium ion binding	GO:0009523//GO:0009654//GO:0019898	photosystem II//photosystem II oxygen evolving complex//extrinsic component of membrane	--	--	UP	8.2198	6.05e-61	FALSE	-0.076048	1	UP	8.266	3.63e-24	blast,frame:2 start:857 end:1195|blast,frame:3 start:114 end:845	8.04	10	3.43	2542.9	2039.79	1802.48	2105.73
Cluster-35308.121189	2.52	31.15	55.66	843	214011474	ACJ61487.1	526	1.6e-51	oxygen-evolving enhancer protein 3 [Glycine max]	--	--	--	--	--	K08901	psbQ	photosystem II oxygen-evolving enhancer protein 3	http://www.genome.jp/dbget-bin/www_bget?ko:K08901	Q41932	474	2.5e-46	Oxygen-evolving enhancer protein 3-2, chloroplastic OS=Arabidopsis thaliana GN=PSBQ2 PE=1 SV=2	PF05757	Oxygen evolving enhancer protein 3 (PsbQ)	GO:0015979	photosynthesis	GO:0005509	calcium ion binding	GO:0019898//GO:0009523//GO:0009654	extrinsic component of membrane//photosystem II//photosystem II oxygen evolving complex	--	--	UP	4.4476	7.4e-14	FALSE	0.63801	0.16354	UP	3.7775	7.69e-18	blast,frame:1 start:1 end:423	27	25.62	8.95	573.23	472.16	322.46	257.79
Cluster-35308.121188	51.1	313.37	506.49	786	214011474	ACJ61487.1	526	1.5e-51	oxygen-evolving enhancer protein 3 [Glycine max]	--	--	--	--	--	K08901	psbQ	photosystem II oxygen-evolving enhancer protein 3	http://www.genome.jp/dbget-bin/www_bget?ko:K08901	Q41932	474	2.3e-46	Oxygen-evolving enhancer protein 3-2, chloroplastic OS=Arabidopsis thaliana GN=PSBQ2 PE=1 SV=2	PF05757	Oxygen evolving enhancer protein 3 (PsbQ)	GO:0015979	photosynthesis	GO:0005509	calcium ion binding	GO:0019898//GO:0009654//GO:0009523	extrinsic component of membrane//photosystem II oxygen evolving complex//photosystem II	--	--	UP	3.3508	4.74e-07	FALSE	0.48519	0.50585	UP	2.8275	1.97e-09	blast,frame:1 start:1 end:423	321.9	393.75	407.56	4823.65	4094.64	2323.54	2258.21
Cluster-35308.125088	3.67	12.67	28.2	1168	596038782	XP_007219859.1	192	1.2e-12	hypothetical protein PRUPE_ppa1027122mg, partial [Prunus persica]gi|462416321|gb|EMJ21058.1| hypothetical protein PRUPE_ppa1027122mg, partial [Prunus persica]	--	--	--	--	--	K02113	ATPF1D, atpH	F-type H+-transporting ATPase subunit delta	http://www.genome.jp/dbget-bin/www_bget?ko:K02113	--	--	--	--	PF09788//PF00213	Transmembrane protein 55A//ATP synthase delta (OSCP) subunit	GO:0046856//GO:0015986	phosphatidylinositol dephosphorylation//ATP synthesis coupled proton transport	GO:0034597//GO:0046933	phosphatidylinositol-4,5-bisphosphate 4-phosphatase activity//proton-transporting ATP synthase activity, rotational mechanism	GO:0045259	proton-transporting ATP synthase complex	--	--	UP	2.9937	7.03e-13	UP	0.93857	0.017309	UP	2.0149	0.0073629	blast,frame:-1 start:991 end:383	12.55	52.19	74.82	439.76	346.02	295.12	187.31
Cluster-35308.119212	336.6	1015.17	895.25	1035	225461287	XP_002284361.1	858	6.4e-90	PREDICTED: cytochrome b6-f complex iron-sulfur subunit 1, chloroplastic [Vitis vinifera]gi|147826727|emb|CAN66108.1| hypothetical protein VITISV_020089 [Vitis vinifera]gi|302143099|emb|CBI20394.3| unnamed protein product [Vitis vinifera]	731409959	XM_002276734.2	180	3.98e-87	PREDICTED: Vitis vinifera cytochrome b6-f complex iron-sulfur subunit, chloroplastic (LOC100256300), transcript variant X1, mRNA	K02636	petC	cytochrome b6-f complex iron-sulfur subunit	http://www.genome.jp/dbget-bin/www_bget?ko:K02636	P08980	838	1.9e-88	Cytochrome b6-f complex iron-sulfur subunit, chloroplastic OS=Spinacia oleracea GN=petC PE=1 SV=2	PF08802//PF00355	Cytochrome B6-F complex Fe-S subunit//Rieske [2Fe-2S] domain	GO:0006118//GO:0044237//GO:0055114	obsolete electron transport//cellular metabolic process//oxidation-reduction process	GO:0009496//GO:0016491//GO:0016679//GO:0051537//GO:0051536	plastoquinol--plastocyanin reductase activity//oxidoreductase activity//oxidoreductase activity, acting on diphenols and related substances as donors//2 iron, 2 sulfur cluster binding//iron-sulfur cluster binding	GO:0042651//GO:0009512//GO:0016020	thylakoid membrane//cytochrome b6f complex//membrane	KOG1671	Ubiquinol cytochrome c reductase, subunit RIP1	UP	1.4314	5.39e-05	FALSE	-0.4034	0.88802	UP	1.8001	0.02062	blast,frame:-1 start:975 end:178	3934	4016	3003	11289.8	10740.4	7290.93	12340.1
Cluster-35308.142524	0	1.8	0.99	1085	302595736	P85189.1	588	1.4e-58	RecName: Full=Oxygen-evolving enhancer protein 2, chloroplastic; Short=OEE2; AltName: Full=23 kDa subunit of oxygen evolving system of photosystem II; AltName: Full=23 kDa thylakoid membrane protein; AltName: Full=OEC 23 kDa subunit; Flags: Precursor [Helianthus annuus]	84468375	AB236819.1	117	4.4e-52	Trifolium pratense RNA for putative PSII-P protein, partial cds, clone: C214	K02717	psbP	photosystem II oxygen-evolving enhancer protein 2	http://www.genome.jp/dbget-bin/www_bget?ko:K02717	P85189	588	1.9e-59	Oxygen-evolving enhancer protein 2, chloroplastic OS=Helianthus annuus GN=PSBP PE=1 SV=1	PF01789//PF05757	PsbP//Oxygen evolving enhancer protein 3 (PsbQ)	GO:0015979	photosynthesis	GO:0005509	calcium ion binding	GO:0019898//GO:0009654//GO:0009523	extrinsic component of membrane//photosystem II oxygen evolving complex//photosystem II	--	--	UP	Inf	0.0019409	FALSE	-1.0575	0.36854	UP	Inf	2.09e-06	blast,frame:1 start:859 end:969|blast,frame:3 start:114 end:818	0	0	0	18.09	4.31	11.84	21.68
Cluster-35308.127864	0	0	1.47	1365	571514213	XP_006597058.1	1595	2.9e-175	PREDICTED: uncharacterized protein LOC100807968 isoform X1 [Glycine max]	565355296	XM_006344467.1	467	0	PREDICTED: Solanum tuberosum ferredoxin--NADP reductase, root-type isozyme, chloroplastic-like (LOC102579187), mRNA	K02641	petH	ferredoxin--NADP+ reductase	http://www.genome.jp/dbget-bin/www_bget?ko:K02641	O04397	1560	4.7e-172	Ferredoxin--NADP reductase, root-type isozyme, chloroplastic OS=Nicotiana tabacum PE=2 SV=1	PF00667//PF00175	FAD binding domain//Oxidoreductase NAD-binding domain	GO:0055114	oxidation-reduction process	GO:0016491	oxidoreductase activity	--	--	KOG1158	NADP/FAD dependent oxidoreductase	UP	Inf	1.98e-06	UP	Inf	5.69e-06	FALSE	NA	NA	estscan,start:1365 end:1; minus strand	0	0	0	14.23	18.64	34.92	0
Cluster-35308.127865	0	0	16.96	1376	571514213	XP_006597058.1	1595	2.9e-175	PREDICTED: uncharacterized protein LOC100807968 isoform X1 [Glycine max]	565355296	XM_006344467.1	467	0	PREDICTED: Solanum tuberosum ferredoxin--NADP reductase, root-type isozyme, chloroplastic-like (LOC102579187), mRNA	K02641	petH	ferredoxin--NADP+ reductase	http://www.genome.jp/dbget-bin/www_bget?ko:K02641	O04397	1560	4.7e-172	Ferredoxin--NADP reductase, root-type isozyme, chloroplastic OS=Nicotiana tabacum PE=2 SV=1	PF00667//PF00175	FAD binding domain//Oxidoreductase NAD-binding domain	GO:0055114	oxidation-reduction process	GO:0016491	oxidoreductase activity	--	--	KOG1158	NADP/FAD dependent oxidoreductase	UP	Inf	8.22e-41	UP	Inf	2.33e-44	FALSE	NA	NA	estscan,start:1376 end:370; minus strand	0	0	0	281.6	266.04	250.86	0
Cluster-35308.122558	27.17	581.79	376.36	6360	657371731	KEH17712.1	2536	1e-283	photosystem I P700 chlorophyll A apoprotein A2 [Medicago truncatula]	375298814	JQ362483.1	6273	0	Chrysanthemum x morifolium chloroplast, complete genome	K02690	psaB	photosystem I P700 chlorophyll a apoprotein A2	http://www.genome.jp/dbget-bin/www_bget?ko:K02690	Q3V535	2509	2e-281	Photosystem I P700 chlorophyll a apoprotein A2 OS=Acorus calamus GN=psaB PE=3 SV=1	PF01737//PF00253//PF00223//PF00124//PF00421	YCF9//Ribosomal protein S14p/S29e//Photosystem I psaA/psaB protein//Photosynthetic reaction centre protein//Photosystem II protein	GO:0019684//GO:0015979//GO:0006118//GO:0006412//GO:0009772//GO:0042549//GO:0042254//GO:0009767	photosynthesis, light reaction//photosynthesis//obsolete electron transport//translation//photosynthetic electron transport in photosystem II//photosystem II stabilization//ribosome biogenesis//photosynthetic electron transport chain	GO:0045156//GO:0003735//GO:0016168	electron transporter, transferring electrons within the cyclic electron transport pathway of photosynthesis activity//structural constituent of ribosome//chlorophyll binding	GO:0009539//GO:0009521//GO:0016020//GO:0005840//GO:0016021//GO:0009523//GO:0005622//GO:0009579//GO:0009522	photosystem II reaction center//photosystem//membrane//ribosome//integral component of membrane//photosystem II//intracellular//thylakoid//photosystem I	--	--	UP	3.8176	3.58e-23	FALSE	-0.81828	0.22534	UP	4.6001	9.54e-11	estscan,start:395 end:2871	2709.76	2300.39	2011.61	35121.8	37273.3	25317.2	51935.4
Cluster-35308.120281	1245.28	1652.04	2417.82	809	118489740	ABK96671.1	501	1.2e-48	unknown [Populus trichocarpa x Populus deltoides]	118489822	EF148753.1	133	4.13e-61	Populus trichocarpa x Populus deltoides clone WS0137_G16 unknown mRNA	K03541	psbR	photosystem II 10kDa protein	http://www.genome.jp/dbget-bin/www_bget?ko:K03541	P06183	484	1.6e-47	Photosystem II 10 kDa polypeptide, chloroplastic OS=Solanum tuberosum GN=PSBR PE=2 SV=1	PF04725	Photosystem II 10 kDa polypeptide PsbR	GO:0015979	photosynthesis	--	--	GO:0042651//GO:0009654//GO:0009523	thylakoid membrane//photosystem II oxygen evolving complex//photosystem II	--	--	UP	0.99525	0.016479	FALSE	0.3441	0.57105	FALSE	0.61367	0.18775	blast,frame:1 start:1 end:447	11439	8717	8447	22246	20861	12864	13945
Cluster-35308.122655	47.99	648.59	250.81	5252	669216129	AII18053.1	2364	7.6e-264	photosystem II CP43 chlorophyll apoprotein, partial (chloroplast) [Viburnum amplificatum]gi|669216159|gb|AII18068.1| photosystem II CP43 chlorophyll apoprotein, partial (chloroplast) [Viburnum punctatum]	375298814	JQ362483.1	4802	0	Chrysanthemum x morifolium chloroplast, complete genome	K02705	psbC	photosystem II CP43 chlorophyll apoprotein	http://www.genome.jp/dbget-bin/www_bget?ko:K02705	Q332Y2	2304	9.6e-258	Photosystem II CP43 reaction center protein OS=Lactuca sativa GN=psbC PE=3 SV=1	PF00223//PF00421//PF01737//PF00253	Photosystem I psaA/psaB protein//Photosystem II protein//YCF9//Ribosomal protein S14p/S29e	GO:0019684//GO:0015979//GO:0042254//GO:0009767//GO:0006412//GO:0042549	photosynthesis, light reaction//photosynthesis//ribosome biogenesis//photosynthetic electron transport chain//translation//photosystem II stabilization	GO:0003735//GO:0016168	structural constituent of ribosome//chlorophyll binding	GO:0009521//GO:0016020//GO:0005840//GO:0016021//GO:0009539//GO:0009522//GO:0009579//GO:0009523//GO:0005622	photosystem//membrane//ribosome//integral component of membrane//photosystem II reaction center//photosystem I//thylakoid//photosystem II//intracellular	--	--	UP	2.4405	0.023172	DOWN	-1.5414	0.0053729	UP	3.9412	1.68e-13	blast,frame:2 start:617 end:2080	4165.11	2802.65	3174.52	28582.6	15907.1	9040.32	44364.6
Cluster-35308.119660	105.63	711.38	788.68	673	698485209	XP_009789384.1	592	2.9e-59	PREDICTED: photosystem I subunit O-like isoform X1 [Nicotiana sylvestris]gi|6996562|emb|CAB75430.1| putative 16kDa membrane protein [Nicotiana tabacum]	--	--	--	--	--	K14332	psaO	photosystem I subunit PsaO	http://www.genome.jp/dbget-bin/www_bget?ko:K14332	Q949Q5	543	2e-54	Photosystem I subunit O OS=Arabidopsis thaliana GN=PSAO PE=1 SV=1	--	--	--	--	--	--	--	--	--	--	UP	2.9297	5.92e-08	FALSE	-0.089077	1	UP	2.982	1.78e-05	blast,frame:-1 start:673 end:218	574	656	585.95	5931.32	4411.63	3303.8	4417.55
Cluster-35308.143772	1.04	1	8.27	727	697117783	XP_009612833.1	565	4.2e-56	PREDICTED: psbP-like protein 2, chloroplastic isoform X1 [Nicotiana tomentosiformis]	565389756	XM_006360554.1	118	8.06e-53	PREDICTED: Solanum tuberosum psbP-like protein 2, chloroplastic-like (LOC102601327), transcript variant X2, mRNA	K02717	psbP	photosystem II oxygen-evolving enhancer protein 2	http://www.genome.jp/dbget-bin/www_bget?ko:K02717	O80634	472	3.6e-46	Photosynthetic NDH subunit of lumenal location 1, chloroplastic OS=Arabidopsis thaliana GN=PNSL1 PE=1 SV=2	PF01789	PsbP	GO:0015979	photosynthesis	GO:0005509	calcium ion binding	GO:0019898//GO:0009523//GO:0009654	extrinsic component of membrane//photosystem II//photosystem II oxygen evolving complex	--	--	UP	2.9624	5.85e-06	UP	2.7903	1.95e-05	FALSE	0.14621	1	blast,frame:-2 start:726 end:187	3.04	13.07	4.03	53.75	62.95	45.29	6.51
Cluster-35308.92342	0.03	0.25	0.51	2300	747053590	XP_011072964.1	429	7.9e-40	PREDICTED: psbP-like protein 1, chloroplastic [Sesamum indicum]gi|747053592|ref|XP_011072965.1| PREDICTED: psbP-like protein 1, chloroplastic [Sesamum indicum]	--	--	--	--	--	K02717	psbP	photosystem II oxygen-evolving enhancer protein 2	http://www.genome.jp/dbget-bin/www_bget?ko:K02717	P82538	340	2.3e-30	PsbP-like protein 1, chloroplastic OS=Arabidopsis thaliana GN=PPL1 PE=1 SV=1	PF01789	PsbP	GO:0015979	photosynthesis	GO:0005509	calcium ion binding	GO:0009523//GO:0009654//GO:0019898	photosystem II//photosystem II oxygen evolving complex//extrinsic component of membrane	--	--	UP	4.6424	0.0029149	FALSE	0.87446	0.607	FALSE	3.7071	0.19151	blast,frame:-2 start:2089 end:1625	0	0	2.17	13.87	13.06	16.9	12.96
Cluster-35308.129704	34.35	116.19	166.87	1850	698526193	XP_009759927.1	1486	1.7e-162	PREDICTED: oxygen-evolving enhancer protein 1, chloroplastic-like [Nicotiana sylvestris]	384038818	JF897606.1	419	0	Nicotiana benthamiana chloroplast PsbO4 precursor (psbO4) mRNA, complete cds; nuclear gene for chloroplast product	K02716	psbO	photosystem II oxygen-evolving enhancer protein 1	http://www.genome.jp/dbget-bin/www_bget?ko:K02716	P26320	1483	5.4e-163	Oxygen-evolving enhancer protein 1, chloroplastic OS=Solanum tuberosum GN=PSBO PE=2 SV=1	PF01716//PF07460//PF04901	Manganese-stabilising protein / photosystem II polypeptide//NUMOD3 motif (2 copies)//Receptor activity modifying family	GO:0042549//GO:0015979//GO:0006886//GO:0015031//GO:0008277	photosystem II stabilization//photosynthesis//intracellular protein transport//protein transport//regulation of G-protein coupled receptor protein signaling pathway	GO:0003677//GO:0008565//GO:0005509	DNA binding//protein transporter activity//calcium ion binding	GO:0009523//GO:0019898//GO:0016021//GO:0009654	photosystem II//extrinsic component of membrane//integral component of membrane//photosystem II oxygen evolving complex	--	--	UP	2.3107	3.93e-12	FALSE	0.3238	0.44677	UP	1.9494	1.28e-05	blast,frame:-1 start:1649 end:642	713.98	765.17	821.96	4320.31	3403.11	3484.7	2471.67
Cluster-35308.161198	0.19	7.02	8.11	1793	731336281	XP_010679171.1	231	5.6e-17	PREDICTED: photosystem II reaction center W protein, chloroplastic [Beta vulgaris subsp. vulgaris]gi|870858793|gb|KMT10281.1| hypothetical protein BVRB_5g120370 [Beta vulgaris subsp. vulgaris]	--	--	--	--	--	K02721	psbW	photosystem II PsbW protein	http://www.genome.jp/dbget-bin/www_bget?ko:K02721	Q41387	228	1.7e-17	Photosystem II reaction center W protein, chloroplastic OS=Spinacia oleracea GN=psbW PE=1 SV=1	PF07123	Photosystem II reaction centre W protein (PsbW)	GO:0015979	photosynthesis	--	--	GO:0009523//GO:0009507	photosystem II//chloroplast	--	--	UP	5.3799	1.41e-22	FALSE	0.017935	1	UP	5.3223	5.05e-21	blast,frame:-2 start:499 end:140	3.09	3.71	5.55	171.49	194.79	159.46	153.78
Cluster-35308.161196	0.18	8.12	8.54	1842	731336281	XP_010679171.1	234	2.6e-17	PREDICTED: photosystem II reaction center W protein, chloroplastic [Beta vulgaris subsp. vulgaris]gi|870858793|gb|KMT10281.1| hypothetical protein BVRB_5g120370 [Beta vulgaris subsp. vulgaris]	--	--	--	--	--	K02721	psbW	photosystem II PsbW protein	http://www.genome.jp/dbget-bin/www_bget?ko:K02721	Q41387	232	6.2e-18	Photosystem II reaction center W protein, chloroplastic OS=Spinacia oleracea GN=psbW PE=1 SV=1	PF07123	Photosystem II reaction centre W protein (PsbW)	GO:0015979	photosynthesis	--	--	GO:0009507//GO:0009523	chloroplast//photosystem II	--	--	UP	5.6632	1.59e-24	FALSE	-0.11376	1	UP	5.7303	1.68e-24	blast,frame:-2 start:536 end:177	2.92	2.29	6.55	205.45	195.36	170.96	180.16
Cluster-35308.108457	46.01	398.62	364.69	1109	747097394	XP_011096659.1	447	3.1e-42	PREDICTED: photosystem I reaction center subunit psaK, chloroplastic [Sesamum indicum]	697184753	XM_009603102.1	144	4.4e-67	PREDICTED: Nicotiana tomentosiformis photosystem I reaction center subunit psaK, chloroplastic-like (LOC104096689), mRNA	K02698	psaK	photosystem I subunit X	http://www.genome.jp/dbget-bin/www_bget?ko:K02698	Q9SUI5	431	3.1e-41	Photosystem I reaction center subunit psaK, chloroplastic OS=Arabidopsis thaliana GN=PSAK PE=2 SV=2	PF01241	Photosystem I psaG / psaK	GO:0015979	photosynthesis	--	--	GO:0009522//GO:0016020	photosystem I//membrane	--	--	UP	3.0202	3.8e-07	FALSE	-0.3331	0.87914	UP	3.3159	5.04e-08	blast,frame:-2 start:1021 end:491	504.04	585.28	550.81	5817.51	4191.95	3083.7	4648.95
Cluster-35308.120223	38.64	963.13	240.65	3142	6689000	CAB65354.1	2320	5.7e-259	ATP synthase beta subunit [Proboscidea louisiana]	375298814	JQ362483.1	2874	0	Chrysanthemum x morifolium chloroplast, complete genome	K02112	ATPF1B, atpD	F-type H+-transporting ATPase subunit beta	http://www.genome.jp/dbget-bin/www_bget?ko:K02112	Q9TMU1	2298	2.9e-257	ATP synthase subunit beta, chloroplastic OS=Convallaria majalis GN=atpB PE=3 SV=1	PF00006//PF02823//PF01637//PF00004//PF00005//PF03193//PF00306//PF00910//PF02874	ATP synthase alpha/beta family, nucleotide-binding domain//ATP synthase, Delta/Epsilon chain, beta-sandwich domain//Archaeal ATPase//ATPase family associated with various cellular activities (AAA)//ABC transporter//Protein of unknown function, DUF258//ATP synthase alpha/beta chain, C terminal domain//RNA helicase//ATP synthase alpha/beta family, beta-barrel domain	GO:0015991//GO:0015992//GO:0015986//GO:0046034//GO:0006119	ATP hydrolysis coupled proton transport//proton transport//ATP synthesis coupled proton transport//ATP metabolic process//oxidative phosphorylation	GO:0005524//GO:0016820//GO:0005525//GO:0046933//GO:0003724//GO:0046961//GO:0003924//GO:0003723//GO:0016887	ATP binding//hydrolase activity, acting on acid anhydrides, catalyzing transmembrane movement of substances//GTP binding//proton-transporting ATP synthase activity, rotational mechanism//RNA helicase activity//proton-transporting ATPase activity, rotational mechanism//GTPase activity//RNA binding//ATPase activity	GO:0033178//GO:0045261//GO:0045259	proton-transporting two-sector ATPase complex, catalytic domain//proton-transporting ATP synthase complex, catalytic core F(1)//proton-transporting ATP synthase complex	KOG1350	F0F1-type ATP synthase, beta subunit	UP	2.6812	2.14e-07	DOWN	-2.1906	0.0002291	UP	4.8334	3.94e-12	blast,frame:-3 start:2447 end:879	1726.45	1423.07	1555.34	12697.8	9697.15	7104.01	38844.4
Cluster-35308.122887	185.63	755.46	885.7	344	241865279	ACS68717.1	230	1.4e-17	photosystem I subunit XI [Sonneratia alba]gi|241865512|gb|ACS68788.1| photosystem I subunit XI, partial [Sonneratia alba]	--	--	--	--	--	K02699	psaL	photosystem I subunit XI	http://www.genome.jp/dbget-bin/www_bget?ko:K02699	Q41385	204	2e-15	Photosystem I reaction center subunit XI, chloroplastic OS=Spinacia oleracea GN=PSAL PE=1 SV=1	PF02605	Photosystem I reaction centre subunit XI	GO:0015979	photosynthesis	--	--	GO:0009538//GO:0009522	photosystem I reaction center//photosystem I	--	--	UP	2.3008	8.61e-07	FALSE	-0.18368	1	UP	2.4477	0.0070611	estscan,start:120 end:344	180	216.9	230.25	1135.82	1203.21	692.18	1162.68
Cluster-35308.91329	2.8	2.87	9.46	1703	802779198	XP_012091343.1	1253	1.7e-135	PREDICTED: ATP synthase gamma chain, chloroplastic [Jatropha curcas]	565362768	XM_006348055.1	333	5.88e-172	PREDICTED: Solanum tuberosum ATP synthase gamma chain, chloroplastic-like (LOC102596547), mRNA	K02115	ATPF1G, atpG	F-type H+-transporting ATPase subunit gamma	http://www.genome.jp/dbget-bin/www_bget?ko:K02115	P29790	1211	1.7e-131	ATP synthase gamma chain, chloroplastic OS=Nicotiana tabacum GN=ATPC PE=1 SV=1	PF07964//PF00231	Rec10 / Red1//ATP synthase	GO:0007131//GO:0051598//GO:0015992//GO:0015986//GO:0006119	reciprocal meiotic recombination//meiotic recombination checkpoint//proton transport//ATP synthesis coupled proton transport//oxidative phosphorylation	GO:0005198//GO:0046961//GO:0046933	structural molecule activity//proton-transporting ATPase activity, rotational mechanism//proton-transporting ATP synthase activity, rotational mechanism	GO:0045259//GO:0045261	proton-transporting ATP synthase complex//proton-transporting ATP synthase complex, catalytic core F(1)	KOG1531	F0F1-type ATP synthase, gamma subunit	UP	1.7984	2.41e-05	UP	1.5595	0.00012753	FALSE	0.20026	0.92998	blast,frame:-2 start:1459 end:317	52.96	53.04	63.91	197.86	214.8	165.09	59.19
Cluster-35308.70595	0	0	0.63	1043	224093408	XP_002309915.1	607	8.2e-61	hypothetical protein POPTR_0007s04160g [Populus trichocarpa]gi|222852818|gb|EEE90365.1| hypothetical protein POPTR_0007s04160g [Populus trichocarpa]	566179533	XM_002309879.2	458	0	Populus trichocarpa hypothetical protein (POPTR_0007s04160g) mRNA, complete cds	K02701	psaN	photosystem I subunit PsaN	http://www.genome.jp/dbget-bin/www_bget?ko:K02701	P49107	399	1.5e-37	Photosystem I reaction center subunit N, chloroplastic OS=Arabidopsis thaliana GN=PSAN PE=1 SV=2	PF05757//PF05479	Oxygen evolving enhancer protein 3 (PsbQ)//Photosystem I reaction centre subunit N (PSAN or PSI-N)	GO:0015979	photosynthesis	GO:0005516//GO:0005509	calmodulin binding//calcium ion binding	GO:0009523//GO:0009543//GO:0009654//GO:0009522//GO:0042651//GO:0019898//GO:0030093	photosystem II//chloroplast thylakoid lumen//photosystem II oxygen evolving complex//photosystem I//thylakoid membrane//extrinsic component of membrane//chloroplast photosystem I	--	--	UP	Inf	0.036438	FALSE	Inf	0.058982	FALSE	NA	NA	blast,frame:3 start:24 end:488	0	0	0	7	8.46	5.31	0
[truncated: 11 more columns]

## Sheet: Porphyrin and chlorophyll metab
gene_id	C. vestitum	‘Chunxiao’	‘Green anna’	Gene Length	NR GI	NR ID	NR Score	NR Evalue	NR Description	NT GI	NT ID	NT Score	NT Evalue	NT Description	KO ID	KO Name	KO Description	Http Link	Swissprot ID	Swissprot Score	Swissprot Evalue	Swissprot Description	PFAM ID	PFAM description	Gene Ontology Biological Pathway	BP Description	Gene Ontology Molecular Function	MF Description	Gene Ontology Cellular Component	CC Description	KOG ID	KOG Description	UP_DOWN_REGULATION(ANvsCV)	log2ratio(ANvsCV)	q value(ANvsCV)	UP_DOWN_REGULATION(ANvsCX)	log2ratio(ANvsCX)	q value(ANvsCX)	UP_DOWN_REGULATION(CXvsCV)	log2ratio(CXvsCV)	q value(CXvsCV)	CDS_flag	sample_readcount(CV_1)	sample_readcount(CV_2)	sample_readcount(CV_3)	sample_readcount(AN_1)	sample_readcount(AN_2)	sample_readcount(AN_3)	sample_readcount(CX_1)
Cluster-35308.120638	19.6	204.57	100.95	1337	255571784	XP_002526835.1	1826	4.7e-202	glutamate-1-semialdehyde 2,1-aminomutase, putative [Ricinus communis]gi|223533839|gb|EEF35570.1| glutamate-1-semialdehyde 2,1-aminomutase, putative [Ricinus communis]	747048813	XM_011072127.1	380	0	PREDICTED: Sesamum indicum glutamate-1-semialdehyde 2,1-aminomutase, chloroplastic (LOC105156088), mRNA	K01845	hemL	glutamate-1-semialdehyde 2,1-aminomutase	http://www.genome.jp/dbget-bin/www_bget?ko:K01845	Q85WB7	1801	5.2e-200	Glutamate-1-semialdehyde 2,1-aminomutase, chloroplastic OS=Brassica napus GN=GSA PE=2 SV=1	PF00202	Aminotransferase class-III	GO:0015994//GO:0033014//GO:0006779	chlorophyll metabolic process//tetrapyrrole biosynthetic process//porphyrin-containing compound biosynthetic process	GO:0030170//GO:0042286//GO:0008483	pyridoxal phosphate binding//glutamate-1-semialdehyde 2,1-aminomutase activity//transaminase activity	--	--	KOG1402	Ornithine aminotransferase	UP	2.3756	2.5e-12	DOWN	-1.2287	0.020184	UP	3.57	6.25e-09	estscan,start:24 end:1337	306.65	327.9	254.28	1583.04	1580.5	1422.81	3138.28
Cluster-35308.141736	0	3.03	9.92	922	590587796	XP_007016058.1	909	6.9e-96	Pheophorbide a oxygenase family protein with Rieske [2Fe-2S] domain [Theobroma cacao]gi|508786421|gb|EOY33677.1| Pheophorbide a oxygenase family protein with Rieske [2Fe-2S] domain [Theobroma cacao]	828321177	XM_004506024.2	198	3.48e-97	PREDICTED: Cicer arietinum pheophorbide a oxygenase, chloroplastic (LOC101513298), mRNA	K13071	PAO, ACD1	pheophorbide a oxygenase	http://www.genome.jp/dbget-bin/www_bget?ko:K13071	Q9FYC2	856	1.4e-90	Pheophorbide a oxygenase, chloroplastic OS=Arabidopsis thaliana GN=PAO PE=1 SV=1	PF00355	Rieske [2Fe-2S] domain	GO:0055114	oxidation-reduction process	GO:0016491//GO:0051537	oxidoreductase activity//2 iron, 2 sulfur cluster binding	--	--	--	--	UP	Inf	7.31e-16	UP	1.5022	0.009979	UP	Inf	4.58e-06	blast,frame:-2 start:789 end:1	0	0	0	95.82	120.65	61.44	40.98
Cluster-35308.113501	3.83	27.97	52.37	819	661884037	CDP12299.1	1043	1.8e-111	unnamed protein product [Coffea canephora]	123199600	CP000552.1	47	2.69e-13	Prochlorococcus marinus str. MIT 9515, complete genome	K10960	chlP, bchP	geranylgeranyl reductase	http://www.genome.jp/dbget-bin/www_bget?ko:K10960	Q9ZS34	1020	1.2e-109	Geranylgeranyl diphosphate reductase, chloroplastic OS=Nicotiana tabacum GN=CHLP PE=2 SV=1	PF05834	Lycopene cyclase protein	GO:0016117	carotenoid biosynthetic process	GO:0016705	oxidoreductase activity, acting on paired donors, with incorporation or reduction of molecular oxygen	--	--	--	--	UP	3.7942	8.06e-21	FALSE	0.68367	0.078257	UP	3.0744	1.92e-12	estscan,start:819 end:180; minus strand	18.89	34.23	36.34	385.37	359.25	474.98	212.24
Cluster-35308.161855	4.62	31.09	13.16	1986	6002912	AAF00194.1	2114	2.8e-235	protoporphyrinogen IX oxidase [Cichorium intybus]	386276658	JN966737.1	782	0	Ambrosia artemisiifolia plastid protoporphyrinogen IX oxidase (PPX1) mRNA, partial cds; nuclear gene for plastid product	K00231	PPOX, hemY	oxygen-dependent protoporphyrinogen oxidase	http://www.genome.jp/dbget-bin/www_bget?ko:K00231	P55826	1939	7.7e-216	Protoporphyrinogen oxidase 1, chloroplastic OS=Arabidopsis thaliana GN=PPOX1 PE=1 SV=1	PF01593//PF00070//PF12831//PF05834//PF07992//PF01266	Flavin containing amine oxidoreductase//Pyridine nucleotide-disulphide oxidoreductase//FAD dependent oxidoreductase//Lycopene cyclase protein//Pyridine nucleotide-disulphide oxidoreductase//FAD dependent oxidoreductase	GO:0055114//GO:0016117	oxidation-reduction process//carotenoid biosynthetic process	GO:0016491//GO:0016705	oxidoreductase activity//oxidoreductase activity, acting on paired donors, with incorporation or reduction of molecular oxygen	--	--	KOG1276	Protoporphyrinogen oxidase	UP	1.5359	7.2e-05	DOWN	-1.429	0.00020732	UP	2.9285	3.19e-11	blast,frame:-3 start:1984 end:266	124.39	109.91	102.27	345	325.18	290.7	852.07
Cluster-35308.137235	0	6.49	3.93	562	255571784	XP_002526835.1	195	2.6e-13	glutamate-1-semialdehyde 2,1-aminomutase, putative [Ricinus communis]gi|223533839|gb|EEF35570.1| glutamate-1-semialdehyde 2,1-aminomutase, putative [Ricinus communis]	--	--	--	--	--	K01845	hemL	glutamate-1-semialdehyde 2,1-aminomutase	http://www.genome.jp/dbget-bin/www_bget?ko:K01845	Q40147	192	8.2e-14	Glutamate-1-semialdehyde 2,1-aminomutase, chloroplastic OS=Solanum lycopersicum PE=2 SV=1	--	--	GO:0006779//GO:0033014//GO:0015994	porphyrin-containing compound biosynthetic process//tetrapyrrole biosynthetic process//chlorophyll metabolic process	GO:0030170//GO:0008483//GO:0042286	pyridoxal phosphate binding//transaminase activity//glutamate-1-semialdehyde 2,1-aminomutase activity	--	--	--	--	UP	Inf	8.63e-05	FALSE	-0.934	0.34621	UP	Inf	2.88e-08	blast,frame:2 start:2 end:133	0	0	0	20	13	16	28
Cluster-35308.115373	21.31	132.14	97.16	1189	697121610	XP_009614782.1	481	3.8e-46	PREDICTED: geranylgeranyl diphosphate reductase, chloroplastic [Nicotiana tomentosiformis]gi|75216452|sp|Q9ZS34.1|CHLP_TOBAC RecName: Full=Geranylgeranyl diphosphate reductase, chloroplastic; AltName: Full=Geranylgeranyl reductase; Flags: Precursorgi|3821254|emb|CAA07683.1| geranylgeranyl reductase [Nicotiana tabacum]	731425730	XM_002284870.2	150	2.18e-70	PREDICTED: Vitis vinifera geranylgeranyl diphosphate reductase, chloroplastic (LOC100243277), mRNA	K10960	chlP, bchP	geranylgeranyl reductase	http://www.genome.jp/dbget-bin/www_bget?ko:K10960	Q9ZS34	481	5.3e-47	Geranylgeranyl diphosphate reductase, chloroplastic OS=Nicotiana tabacum GN=CHLP PE=2 SV=1	--	--	GO:0015995//GO:0015979//GO:0055114//GO:0033521//GO:0010189//GO:0033385	chlorophyll biosynthetic process//photosynthesis//oxidation-reduction process//phytyl diphosphate biosynthetic process//vitamin E biosynthetic process//geranylgeranyl diphosphate metabolic process	GO:0045550//GO:0016628//GO:0000166	geranylgeranyl reductase activity//oxidoreductase activity, acting on the CH-CH group of donors, NAD or NADP as acceptor//nucleotide binding	GO:0009507	chloroplast	--	--	UP	2.2207	2.86e-10	FALSE	-0.63501	0.11418	UP	2.818	1.57e-15	blast,frame:-1 start:1027 end:683	247.86	289.61	294.4	1541	1246	1025.1	1623.69
Cluster-35308.171768	0	0.26	1.46	1334	386276657	AFJ04119.1	910	7.7e-96	mitochondrial protoporphyrinogen IX oxidase, partial [Ambrosia artemisiifolia]	386276656	JN966736.1	350	0	Ambrosia artemisiifolia mitochondrial protoporphyrinogen IX oxidase (PPX2) mRNA, partial cds; nuclear gene for mitochondrial product	K00231	PPOX, hemY	oxygen-dependent protoporphyrinogen oxidase	http://www.genome.jp/dbget-bin/www_bget?ko:K00231	O24164	822	1.7e-86	Protoporphyrinogen oxidase, mitochondrial OS=Nicotiana tabacum GN=PPXII PE=1 SV=1	PF01593	Flavin containing amine oxidoreductase	GO:0055114	oxidation-reduction process	GO:0016491	oxidoreductase activity	--	--	--	--	UP	Inf	3.5e-06	UP	2.3468	0.02526	FALSE	Inf	0.19821	blast,frame:1 start:718 end:1320|blast,frame:2 start:2 end:355	0	0	0	17.99	19.33	28.14	4.13
Cluster-35308.163526	0.22	11.46	7.83	1346	698510152	XP_009800258.1	1334	5.3e-145	PREDICTED: protoheme IX farnesyltransferase, mitochondrial [Nicotiana sylvestris]	802573668	XM_012213035.1	296	1.71e-151	PREDICTED: Jatropha curcas protoheme IX farnesyltransferase, mitochondrial (LOC105631042), transcript variant X2, mRNA	K02257	COX10	protoheme IX farnesyltransferase	http://www.genome.jp/dbget-bin/www_bget?ko:K02257	O64886	1191	2.8e-129	Protoheme IX farnesyltransferase, mitochondrial OS=Arabidopsis thaliana GN=COX10 PE=2 SV=4	PF01040	UbiA prenyltransferase family	--	--	GO:0004659	prenyltransferase activity	GO:0016021	integral component of membrane	KOG1380	Heme A farnesyltransferase	UP	5.2785	1.06e-17	FALSE	-0.73407	0.12979	UP	5.9625	4.94e-25	blast,frame:-3 start:1344 end:235	0	1.76	8.12	117.62	120.91	119.65	150.45
Cluster-35308.48669	0	0.61	0.61	1215	296083823	CBI24211.3	757	3.8e-78	unnamed protein product [Vitis vinifera]	568833046	XM_006470666.1	175	2.83e-84	PREDICTED: Citrus sinensis phytochromobilin:ferredoxin oxidoreductase, chloroplastic-like (LOC102609362), transcript variant X2, mRNA	K08101	E1.3.7.4	phytochromobilin:ferredoxin oxidoreductase	http://www.genome.jp/dbget-bin/www_bget?ko:K08101	Q9SR43	592	7.3e-60	Phytochromobilin:ferredoxin oxidoreductase, chloroplastic OS=Arabidopsis thaliana GN=HY2 PE=2 SV=1	PF05996	Ferredoxin-dependent bilin reductase	GO:0010024//GO:0055114	phytochromobilin biosynthetic process//oxidation-reduction process	GO:0016636//GO:0050897	oxidoreductase activity, acting on the CH-CH group of donors, iron-sulfur protein as acceptor//cobalt ion binding	--	--	--	--	UP	Inf	0.012706	FALSE	-0.11507	1	UP	Inf	0.0096084	blast,frame:3 start:108 end:935	0	0	0	12.58	7.58	4.3	6.19
Cluster-35308.123030	10.97	36.68	50.68	2131	728815084	KHG01730.1	792	5.9e-82	Protochlorophyllide reductase, chloroplastic [Gossypium arboreum]	6635345	AF162207.1	279	7.72e-142	AF162207 Lactuca sativa NADPH-protochlorophyllide oxidoreductase mRNA, partial sequence; nuclear gene for chloroplast product	K00218	E1.3.1.33, por	protochlorophyllide reductase	http://www.genome.jp/dbget-bin/www_bget?ko:K00218	Q42850	757	9.5e-79	Protochlorophyllide reductase B, chloroplastic OS=Hordeum vulgare GN=PORB PE=2 SV=1	PF00106//PF01370//PF00629//PF12242	short chain dehydrogenase//NAD dependent epimerase/dehydratase family//MAM domain, meprin/A5/mu//NAD(P)H binding domain of trans-2-enoyl-CoA reductase	GO:0008152//GO:0055114	metabolic process//oxidation-reduction process	GO:0050662//GO:0016491//GO:0003824	coenzyme binding//oxidoreductase activity//catalytic activity	GO:0016020	membrane	KOG1208	Dehydrogenases with different specificities (related to short-chain alcohol dehydrogenases)	UP	2.2534	6.01e-11	FALSE	0.28488	0.58561	UP	1.9293	1.13e-07	blast,frame:-2 start:1950 end:1141	263.27	269.19	332.1	1605.32	1309.48	1103.81	961.87
Cluster-35308.124019	11.02	54.97	49.26	4901	698494599	XP_009793484.1	6497	0	PREDICTED: magnesium-chelatase subunit ChlH, chloroplastic [Nicotiana sylvestris]	483941576	AB543917.1	3823	0	Chrysanthemum x morifolium ChlH mRNA for magnesium chelatase subunit H, complete cds	K03403	chlH, bchH	magnesium chelatase subunit H	http://www.genome.jp/dbget-bin/www_bget?ko:K03403	Q9FNB0	6260	0	Magnesium-chelatase subunit ChlH, chloroplastic OS=Arabidopsis thaliana GN=CHLH PE=1 SV=1	PF09668//PF11965//PF02514	Aspartyl protease//Domain of unknown function (DUF3479)//CobN/Magnesium Chelatase	GO:0006508//GO:0015994//GO:0009058	proteolysis//chlorophyll metabolic process//biosynthetic process	GO:0016851//GO:0004190	magnesium chelatase activity//aspartic-type endopeptidase activity	GO:0010007	magnesium chelatase complex	--	--	UP	2.1879	4.88e-11	FALSE	-0.33701	0.60242	UP	2.4884	5.46e-13	blast,frame:2 start:458 end:4633	673	738	749	3213	3483	2998	3250
Cluster-35308.136522	2.85	16.91	5.82	1570	697175597	XP_009596740.1	1514	8.3e-166	PREDICTED: divinyl chlorophyllide a 8-vinyl-reductase, chloroplastic [Nicotiana tomentosiformis]gi|697175599|ref|XP_009596741.1| PREDICTED: divinyl chlorophyllide a 8-vinyl-reductase, chloroplastic [Nicotiana tomentosiformis]	731328502	XM_010676785.1	380	0	PREDICTED: Beta vulgaris subsp. vulgaris divinyl chlorophyllide a 8-vinyl-reductase, chloroplastic (LOC104891135), mRNA	K19073	DVR	divinyl chlorophyllide a 8-vinyl-reductase	http://www.genome.jp/dbget-bin/www_bget?ko:K19073	Q1H537	1460	2.1e-160	Divinyl chlorophyllide a 8-vinyl-reductase, chloroplastic OS=Arabidopsis thaliana GN=DVR PE=1 SV=1	PF01370//PF01073//PF00106//PF01118	NAD dependent epimerase/dehydratase family//3-beta hydroxysteroid dehydrogenase/isomerase family//short chain dehydrogenase//Semialdehyde dehydrogenase, NAD binding domain	GO:0008207//GO:0008152//GO:0055114//GO:0008210//GO:0006694//GO:0008209	C21-steroid hormone metabolic process//metabolic process//oxidation-reduction process//estrogen metabolic process//steroid biosynthetic process//androgen metabolic process	GO:0003854//GO:0016616//GO:0051287//GO:0016620//GO:0003824//GO:0016491//GO:0050662	3-beta-hydroxy-delta5-steroid dehydrogenase activity//oxidoreductase activity, acting on the CH-OH group of donors, NAD or NADP as acceptor//NAD binding//oxidoreductase activity, acting on the aldehyde or oxo group of donors, NAD or NADP as acceptor//catalytic activity//oxidoreductase activity//coenzyme binding	--	--	--	--	UP	1.0437	0.036832	DOWN	-1.7275	2.05e-06	UP	2.7355	1.39e-11	blast,frame:-1 start:1471 end:164	52.06	58.84	46.56	129.13	104.81	88.8	288.51
Cluster-35308.122767	11.33	31.38	33.33	1915	115483526	NP_001065433.1	1088	2.5e-116	Os10g0567400 [Oryza sativa Japonica Group]gi|75247969|sp|Q8S7E1.1|CAO_ORYSJ RecName: Full=Chlorophyllide a oxygenase, chloroplastic; Short=Chlorophyll a oxygenase; AltName: Full=Chlorophyll b synthase; Flags: Precursorgi|18855011|gb|AAL79703.1|AC087599_22 putative chlorophyll synthase [Oryza sativa Japonica Group]gi|110289596|gb|ABB48002.2| chlorophyll a oxygenase, putative, expressed [Oryza sati…	698570093	XM_009776209.1	210	1.57e-103	PREDICTED: Nicotiana sylvestris chlorophyllide a oxygenase, chloroplastic-like (LOC104224528), mRNA	K13600	CAO	chlorophyllide a oxygenase	http://www.genome.jp/dbget-bin/www_bget?ko:K13600	Q8S7E1	1088	3.5e-117	Chlorophyllide a oxygenase, chloroplastic OS=Oryza sativa subsp. japonica GN=CAO PE=2 SV=1	PF00355//PF08417	Rieske [2Fe-2S] domain//Pheophorbide a oxygenase	GO:0015995//GO:0055114	chlorophyll biosynthetic process//oxidation-reduction process	GO:0051537//GO:0005506//GO:0010277//GO:0016705//GO:0016491	2 iron, 2 sulfur cluster binding//iron ion binding//chlorophyllide a oxygenase [overall] activity//oxidoreductase activity, acting on paired donors, with incorporation or reduction of molecular oxygen//oxidoreductase activity	GO:0009535//GO:0009706	chloroplast thylakoid membrane//chloroplast inner membrane	--	--	UP	1.5842	8.32e-06	FALSE	-0.10805	1	UP	1.6541	8.23e-06	blast,frame:3 start:1095 end:1871|blast,frame:2 start:77 end:1048	271.22	237.25	282.29	824.84	624.95	870.46	666.65
Cluster-35308.66757	0	3.57	5.09	789	147818793	CAN67281.1	295	9.3e-25	hypothetical protein VITISV_021593 [Vitis vinifera]	--	--	--	--	--	K01772	hemH, FECH	ferrochelatase	http://www.genome.jp/dbget-bin/www_bget?ko:K01772	P42044	271	7.9e-23	Ferrochelatase-2, chloroplastic OS=Cucumis sativus GN=HEMH PE=2 SV=1	PF00762	Ferrochelatase	GO:0006783//GO:0015994	heme biosynthetic process//chlorophyll metabolic process	GO:0004325	ferrochelatase activity	--	--	--	--	UP	Inf	1.53e-08	FALSE	0.31481	0.87222	UP	Inf	5.89e-08	estscan,start:789 end:519; minus strand	0	0	0	38.29	53.95	21.88	33.27
Cluster-35308.132084	2.68	7.3	11.65	2665	743066339	AJB84628.1	1572	2.6e-172	magnesium-chelatase subunit D [Camellia sinensis]	723688949	XM_004236579.2	931	0	PREDICTED: Solanum lycopersicum magnesium-chelatase subunit ChlD, chloroplastic (LOC101248868), mRNA	K03404	chlD, bchD	magnesium chelatase subunit D	http://www.genome.jp/dbget-bin/www_bget?ko:K03404	O24133	1538	3.2e-169	Magnesium-chelatase subunit ChlD, chloroplastic OS=Nicotiana tabacum GN=CHLD PE=2 SV=1	PF01056//PF03286//PF07728//PF00158//PF10152//PF00493//PF07724//PF04931//PF01213//PF02724	Myc amino-terminal region//Pox virus Ag35 surface protein//AAA domain (dynein-related subfamily)//Sigma-54 interaction domain//Predicted coiled-coil domain-containing protein (DUF2360)//MCM2/3/5 family//AAA domain (Cdc48 subfamily)//DNA polymerase phi//Adenylate cyclase associated (CAP) N terminal//CDC45-like protein	GO:0006355//GO:0006260//GO:0007010//GO:0006270//GO:0006351	regulation of transcription, DNA-templated//DNA replication//cytoskeleton organization//DNA replication initiation//transcription, DNA-templated	GO:0005524//GO:0008134//GO:0003677//GO:0016887//GO:0003887//GO:0003700//GO:0003779	ATP binding//transcription factor binding//DNA binding//ATPase activity//DNA-directed DNA polymerase activity//transcription factor activity, sequence-specific DNA binding//actin binding	GO:0042575//GO:0071203//GO:0005667//GO:0019031	DNA polymerase complex//WASH complex//transcription factor complex//viral envelope	--	--	UP	2.1394	1.23e-08	FALSE	0.47526	0.25926	UP	1.6295	0.024824	blast,frame:-2 start:2598 end:265	86.47	99.95	86.3	387.67	435.94	363.59	320.86
Cluster-35308.132085	3.99	9.43	13.43	2668	743066339	AJB84628.1	1580	3.1e-173	magnesium-chelatase subunit D [Camellia sinensis]	723688949	XM_004236579.2	928	0	PREDICTED: Solanum lycopersicum magnesium-chelatase subunit ChlD, chloroplastic (LOC101248868), mRNA	K03404	chlD, bchD	magnesium chelatase subunit D	http://www.genome.jp/dbget-bin/www_bget?ko:K03404	O24133	1536	5.5e-169	Magnesium-chelatase subunit ChlD, chloroplastic OS=Nicotiana tabacum GN=CHLD PE=2 SV=1	PF07728//PF00158//PF00493//PF01056//PF03286//PF02724//PF04931//PF01213//PF07724	AAA domain (dynein-related subfamily)//Sigma-54 interaction domain//MCM2/3/5 family//Myc amino-terminal region//Pox virus Ag35 surface protein//CDC45-like protein//DNA polymerase phi//Adenylate cyclase associated (CAP) N terminal//AAA domain (Cdc48 subfamily)	GO:0006260//GO:0006270//GO:0007010//GO:0006351//GO:0006355	DNA replication//DNA replication initiation//cytoskeleton organization//transcription, DNA-templated//regulation of transcription, DNA-templated	GO:0008134//GO:0003677//GO:0016887//GO:0005524//GO:0003887//GO:0003700//GO:0003779	transcription factor binding//DNA binding//ATPase activity//ATP binding//DNA-directed DNA polymerase activity//transcription factor activity, sequence-specific DNA binding//actin binding	GO:0005667//GO:0019031//GO:0042575	transcription factor complex//viral envelope//DNA polymerase complex	--	--	UP	1.7792	1.66e-06	FALSE	0.31131	0.51772	UP	1.4304	0.0011711	blast,frame:-2 start:2601 end:265	140.53	122.05	142.7	468.33	427.06	470.41	350.14
Cluster-35308.134839	1.7	26.85	43.59	2208	728815084	KHG01730.1	789	1.4e-81	Protochlorophyllide reductase, chloroplastic [Gossypium arboreum]	6635345	AF162207.1	255	1.76e-128	AF162207 Lactuca sativa NADPH-protochlorophyllide oxidoreductase mRNA, partial sequence; nuclear gene for chloroplast product	K00218	E1.3.1.33, por	protochlorophyllide reductase	http://www.genome.jp/dbget-bin/www_bget?ko:K00218	Q42850	757	9.8e-79	Protochlorophyllide reductase B, chloroplastic OS=Hordeum vulgare GN=PORB PE=2 SV=1	PF01370//PF12242//PF00629//PF00106	NAD dependent epimerase/dehydratase family//NAD(P)H binding domain of trans-2-enoyl-CoA reductase//MAM domain, meprin/A5/mu//short chain dehydrogenase	GO:0055114//GO:0008152	oxidation-reduction process//metabolic process	GO:0050662//GO:0003824//GO:0016491	coenzyme binding//catalytic activity//oxidoreductase activity	GO:0016020	membrane	KOG1208	Dehydrogenases with different specificities (related to short-chain alcohol dehydrogenases)	UP	4.692	6.37e-35	FALSE	0.53271	0.18498	UP	4.1238	2.7e-26	blast,frame:-2 start:2027 end:1212|blast,frame:-3 start:1030 end:365	50.24	51.69	37.84	1384.03	1189.58	1023.62	722.98
Cluster-35308.149262	7.96	52.12	68.46	2332	565390673	XP_006361060.1	1599	1.7e-175	PREDICTED: magnesium-chelatase subunit ChlI, chloroplastic-like [Solanum tuberosum]	590623908	XM_007025392.1	388	0	Theobroma cacao P-loop containing nucleoside triphosphate hydrolases superfamily protein (TCM_029754) mRNA, complete cds	K03405	chlI, bchI	magnesium chelatase subunit I	http://www.genome.jp/dbget-bin/www_bget?ko:K03405	O22436	1557	1.8e-171	Magnesium-chelatase subunit ChlI, chloroplastic OS=Nicotiana tabacum GN=CHLI PE=2 SV=1	PF07809//PF00005//PF00004//PF07728//PF00158//PF00493	RTP801 C-terminal region//ABC transporter//ATPase family associated with various cellular activities (AAA)//AAA domain (dynein-related subfamily)//Sigma-54 interaction domain//MCM2/3/5 family	GO:0006355//GO:0009968//GO:0006260	regulation of transcription, DNA-templated//negative regulation of signal transduction//DNA replication	GO:0005524//GO:0016887//GO:0003677//GO:0008134	ATP binding//ATPase activity//DNA binding//transcription factor binding	GO:0005737//GO:0005667	cytoplasm//transcription factor complex	KOG3069	Peroxisomal NUDIX hydrolase	UP	3.1473	2.27e-11	FALSE	0.15391	0.96795	UP	2.9543	0.026281	blast,frame:1 start:148 end:1422	228.75	195.26	271.11	2488.5	1471.85	2024.06	1861.56
Cluster-35308.164297	0.11	2.2	1.13	885	657955730	XP_008369337.1	856	9.3e-90	PREDICTED: uroporphyrinogen decarboxylase isoform X1 [Malus domestica]	729460391	XM_010527076.1	197	1.2e-96	PREDICTED: Tarenaya hassleriana uroporphyrinogen decarboxylase 2, chloroplastic (LOC104803195), mRNA	K01599	hemE, UROD	uroporphyrinogen decarboxylase	http://www.genome.jp/dbget-bin/www_bget?ko:K01599	Q42967	830	1.3e-87	Uroporphyrinogen decarboxylase, chloroplastic OS=Nicotiana tabacum GN=DCUP PE=1 SV=1	PF01208	Uroporphyrinogen decarboxylase (URO-D)	GO:0015994//GO:0006779	chlorophyll metabolic process//porphyrin-containing compound biosynthetic process	GO:0004853	uroporphyrinogen decarboxylase activity	--	--	KOG2872	Uroporphyrinogen decarboxylase	UP	3.3492	0.045497	FALSE	-1.1134	0.37515	UP	4.4323	0.00025244	blast,frame:-3 start:883 end:224	1.53	1.39	0	10.57	11.61	7.56	14.73
Cluster-35308.131029	4.74	4.51	9.2	1250	386276657	AFJ04119.1	1205	4.5e-130	mitochondrial protoporphyrinogen IX oxidase, partial [Ambrosia artemisiifolia]	386276656	JN966736.1	539	0	Ambrosia artemisiifolia mitochondrial protoporphyrinogen IX oxidase (PPX2) mRNA, partial cds; nuclear gene for mitochondrial product	K00231	PPOX, hemY	oxygen-dependent protoporphyrinogen oxidase	http://www.genome.jp/dbget-bin/www_bget?ko:K00231	O24164	1005	9.7e-108	Protoporphyrinogen oxidase, mitochondrial OS=Nicotiana tabacum GN=PPXII PE=1 SV=1	PF01593//PF07156	Flavin containing amine oxidoreductase//Prenylcysteine lyase	GO:0055114//GO:0030328	oxidation-reduction process//prenylcysteine catabolic process	GO:0016491//GO:0016670	oxidoreductase activity//oxidoreductase activity, acting on a sulfur group of donors, oxygen as acceptor	--	--	--	--	UP	1.0081	0.043936	FALSE	0.84578	0.098556	FALSE	0.12167	1	blast,frame:2 start:2 end:916	55	53.45	88.78	126.95	119.19	136.63	44.41
Cluster-35308.142971	4.76	13.45	13.62	1338	694401294	XP_009375706.1	915	2e-96	PREDICTED: red chlorophyll catabolite reductase, chloroplastic-like [Pyrus x bretschneideri]	--	--	--	--	--	K13545	ACD2	red chlorophyll catabolite reductase	http://www.genome.jp/dbget-bin/www_bget?ko:K13545	Q8LDU4	719	1.5e-74	Red chlorophyll catabolite reductase, chloroplastic OS=Arabidopsis thaliana GN=RCCR PE=1 SV=2	--	--	--	--	--	--	--	--	--	--	UP	1.53	0.0002178	FALSE	-0.1804	1	UP	1.6754	0.0001083	blast,frame:3 start:252 end:1169	96.22	71.89	48.34	239.92	194.63	184.88	219.51
Cluster-35308.157630	0.36	8.69	9.94	1502	697175597	XP_009596740.1	1514	7.9e-166	PREDICTED: divinyl chlorophyllide a 8-vinyl-reductase, chloroplastic [Nicotiana tomentosiformis]gi|697175599|ref|XP_009596741.1| PREDICTED: divinyl chlorophyllide a 8-vinyl-reductase, chloroplastic [Nicotiana tomentosiformis]	731328502	XM_010676785.1	385	0	PREDICTED: Beta vulgaris subsp. vulgaris divinyl chlorophyllide a 8-vinyl-reductase, chloroplastic (LOC104891135), mRNA	K19073	DVR	divinyl chlorophyllide a 8-vinyl-reductase	http://www.genome.jp/dbget-bin/www_bget?ko:K19073	Q1H537	1460	2e-160	Divinyl chlorophyllide a 8-vinyl-reductase, chloroplastic OS=Arabidopsis thaliana GN=DVR PE=1 SV=1	PF01073//PF00106//PF01118//PF01370	3-beta hydroxysteroid dehydrogenase/isomerase family//short chain dehydrogenase//Semialdehyde dehydrogenase, NAD binding domain//NAD dependent epimerase/dehydratase family	GO:0008207//GO:0055114//GO:0008152//GO:0006694//GO:0008210//GO:0008209	C21-steroid hormone metabolic process//oxidation-reduction process//metabolic process//steroid biosynthetic process//estrogen metabolic process//androgen metabolic process	GO:0016616//GO:0003854//GO:0016491//GO:0003824//GO:0051287//GO:0016620//GO:0050662	oxidoreductase activity, acting on the CH-OH group of donors, NAD or NADP as acceptor//3-beta-hydroxy-delta5-steroid dehydrogenase activity//oxidoreductase activity//catalytic activity//NAD binding//oxidoreductase activity, acting on the aldehyde or oxo group of donors, NAD or NADP as acceptor//coenzyme binding	--	--	--	--	UP	4.9115	1.78e-20	FALSE	0.012827	1	UP	4.8568	3.04e-19	blast,frame:-1 start:1403 end:96	3.94	5.16	9.44	184.87	178.19	158.2	131.49
Cluster-35308.72188	16.15	23.84	45.48	1161	567863562	XP_006424435.1	1030	8.1e-110	hypothetical protein CICLE_v10028147mg [Citrus clementina]gi|557526369|gb|ESR37675.1| hypothetical protein CICLE_v10028147mg [Citrus clementina]	532525100	KC176709.1	213	2.03e-105	Capsicum annuum pheophorbide A oxygenase (PAO) mRNA, complete cds	K13071	PAO, ACD1	pheophorbide a oxygenase	http://www.genome.jp/dbget-bin/www_bget?ko:K13071	Q9FYC2	935	1.2e-99	Pheophorbide a oxygenase, chloroplastic OS=Arabidopsis thaliana GN=PAO PE=1 SV=1	PF08417	Pheophorbide a oxygenase	GO:0055114	oxidation-reduction process	GO:0010277	chlorophyllide a oxygenase [overall] activity	--	--	--	--	UP	1.5298	2.68e-05	UP	0.77119	0.047717	FALSE	0.72044	0.10918	blast,frame:3 start:216 end:938	230.56	179.56	201.53	581.08	688.58	463.26	288.22
Cluster-35308.158213	5.6	45.09	21.91	1918	743937705	XP_011013262.1	1577	5e-173	PREDICTED: uroporphyrinogen decarboxylase 1, chloroplastic-like [Populus euphratica]	255568117	XM_002524989.1	401	0	Ricinus communis uroporphyrinogen decarboxylase, putative, mRNA	K01599	hemE, UROD	uroporphyrinogen decarboxylase	http://www.genome.jp/dbget-bin/www_bget?ko:K01599	Q93ZB6	1488	1.5e-163	Uroporphyrinogen decarboxylase 1, chloroplastic OS=Arabidopsis thaliana GN=HEME1 PE=2 SV=2	PF01208	Uroporphyrinogen decarboxylase (URO-D)	GO:0006779//GO:0015994	porphyrin-containing compound biosynthetic process//chlorophyll metabolic process	GO:0004853	uroporphyrinogen decarboxylase activity	--	--	KOG2872	Uroporphyrinogen decarboxylase	UP	1.989	5.42e-08	DOWN	-1.237	0.00037507	UP	3.1896	8.54e-14	blast,frame:2 start:107 end:1351	176.71	107.6	107.85	489.18	539.23	505.62	1041.89
Cluster-35308.146916	4.37	10.57	21.29	1074	162568914	ABY19383.1	1091	6.3e-117	putative chlorophyllase [Nicotiana tabacum]	590658443	XM_007034794.1	155	3.27e-73	Theobroma cacao Chlorophyllase isoform 1 (TCM_020693) mRNA, complete cds	K08099	E3.1.1.14	chlorophyllase	http://www.genome.jp/dbget-bin/www_bget?ko:K08099	Q9M7I7	948	3.4e-101	Chlorophyllase-2, chloroplastic OS=Arabidopsis thaliana GN=CLH2 PE=1 SV=1	PF01738//PF07859//PF07224//PF12740//PF03403	Dienelactone hydrolase family//alpha/beta hydrolase fold//Chlorophyllase//Chlorophyllase enzyme//Platelet-activating factor acetylhydrolase, isoform II	GO:0008152//GO:0015996//GO:0046486//GO:0015994//GO:0016042	metabolic process//chlorophyll catabolic process//glycerolipid metabolic process//chlorophyll metabolic process//lipid catabolic process	GO:0016787//GO:0047746//GO:0003847	hydrolase activity//chlorophyllase activity//1-alkyl-2-acetylglycerophosphocholine esterase activity	GO:0008247	1-alkyl-2-acetylglycerophosphocholine esterase complex	--	--	UP	2.298	1.66e-08	FALSE	0.81701	0.050068	UP	1.4459	0.0026903	blast,frame:2 start:2 end:892	62.04	50.4	36.92	246.02	242.34	239.92	124.8
Cluster-35308.181931	0.11	3.46	3.85	808	694312273	XP_009361617.1	486	6.8e-47	PREDICTED: ferrochelatase-2, chloroplastic-like [Pyrus x bretschneideri]	--	--	--	--	--	K01772	hemH, FECH	ferrochelatase	http://www.genome.jp/dbget-bin/www_bget?ko:K01772	P42044	457	2.2e-44	Ferrochelatase-2, chloroplastic OS=Cucumis sativus GN=HEMH PE=2 SV=1	PF00762	Ferrochelatase	GO:0006783//GO:0015994	heme biosynthetic process//chlorophyll metabolic process	GO:0004325	ferrochelatase activity	--	--	KOG1321	Protoheme ferro-lyase (ferrochelatase)	UP	5.6626	1.08e-06	FALSE	9.64e-05	1	UP	5.601	2e-06	estscan,start:808 end:366; minus strand	0	0	2.48	27.26	38.8	22.9	28.38
Cluster-35308.149260	0.51	2.41	4.04	2461	565390673	XP_006361060.1	1599	1.8e-175	PREDICTED: magnesium-chelatase subunit ChlI, chloroplastic-like [Solanum tuberosum]	590623908	XM_007025392.1	388	0	Theobroma cacao P-loop containing nucleoside triphosphate hydrolases superfamily protein (TCM_029754) mRNA, complete cds	K03405	chlI, bchI	magnesium chelatase subunit I	http://www.genome.jp/dbget-bin/www_bget?ko:K03405	O22436	1557	1.9e-171	Magnesium-chelatase subunit ChlI, chloroplastic OS=Nicotiana tabacum GN=CHLI PE=2 SV=1	PF00293//PF00005//PF07809//PF00004//PF07728//PF00158//PF00493	NUDIX domain//ABC transporter//RTP801 C-terminal region//ATPase family associated with various cellular activities (AAA)//AAA domain (dynein-related subfamily)//Sigma-54 interaction domain//MCM2/3/5 family	GO:0006260//GO:0006355//GO:0009968	DNA replication//regulation of transcription, DNA-templated//negative regulation of signal transduction	GO:0005524//GO:0008134//GO:0003677//GO:0016887//GO:0016787	ATP binding//transcription factor binding//DNA binding//ATPase activity//hydrolase activity	GO:0005667//GO:0005737	transcription factor complex//cytoplasm	KOG3069	Peroxisomal NUDIX hydrolase	UP	3.032	0.0018186	FALSE	0.60414	0.66426	UP	2.3838	1.96e-05	blast,frame:1 start:148 end:1422	28.18	6.66	12.79	193.69	97.4	86.44	50.96
Cluster-35308.109681	7.63	23.99	31.87	899	565443637	XP_006283860.1	255	4.6e-20	hypothetical protein CARUB_v10004971mg [Capsella rubella]gi|482552565|gb|EOA16758.1| hypothetical protein CARUB_v10004971mg [Capsella rubella]	723748487	XM_004251804.2	77	6.23e-30	PREDICTED: Solanum lycopersicum protochlorophyllide reductase-like (LOC101248079), mRNA	K00218	E1.3.1.33, por	protochlorophyllide reductase	http://www.genome.jp/dbget-bin/www_bget?ko:K00218	P21218	255	6.5e-21	Protochlorophyllide reductase B, chloroplastic OS=Arabidopsis thaliana GN=PORB PE=1 SV=3	--	--	--	--	--	--	--	--	--	--	UP	2.1392	9.47e-07	FALSE	0.19789	0.81758	UP	1.8959	0.00078346	blast,frame:3 start:372 end:614	42	46	116	349	217	286	267
Cluster-35308.123186	5.25	7.44	24.3	1273	661893521	CDP03330.1	701	1.3e-71	unnamed protein product [Coffea canephora]	823221398	XM_012587939.1	137	3.95e-63	PREDICTED: Gossypium raimondii probable chlorophyll(ide) b reductase NYC1, chloroplastic (LOC105768166), mRNA	K13606	NOL, NYC1	chlorophyll(ide) b reductase	http://www.genome.jp/dbget-bin/www_bget?ko:K13606	Q93ZA0	641	1.6e-65	Probable chlorophyll(ide) b reductase NYC1, chloroplastic OS=Arabidopsis thaliana GN=NYC1 PE=1 SV=1	PF00106	short chain dehydrogenase	GO:0008152	metabolic process	GO:0016491	oxidoreductase activity	--	--	KOG0725	Reductases with broad range of substrate specificities	UP	2.2557	8.33e-08	UP	1.5177	0.00038149	FALSE	0.7009	0.29325	estscan,start:101 end:841	81.33	68.38	74.07	336.97	441.6	264.8	137.57
Cluster-35308.121217	2.08	4.19	7.23	5783	296085937	CBI31378.3	1705	2.2e-187	unnamed protein product [Vitis vinifera]	240253999	NM_100230.6	368	0	Arabidopsis thaliana coproporphyrinogen III oxidase mRNA, complete cds	K00228	CPOX, hemF	coproporphyrinogen III oxidase	http://www.genome.jp/dbget-bin/www_bget?ko:K00228	P35055	1570	1.4e-172	Oxygen-dependent coproporphyrinogen-III oxidase, chloroplastic OS=Glycine max GN=CPX PE=2 SV=1	PF15898//PF01218//PF01214//PF13851//PF04508//PF06645	cGMP-dependent protein kinase interacting domain//Coproporphyrinogen III oxidase//Casein kinase II regulatory subunit//Growth-arrest specific micro-tubule binding//Viral A-type inclusion protein repeat//Microsomal signal peptidase 12 kDa subunit (SPC12)	GO:0016032//GO:0006779//GO:0015994//GO:0045859//GO:0048870//GO:0006465//GO:0055114	viral process//porphyrin-containing compound biosynthetic process//chlorophyll metabolic process//regulation of protein kinase activity//cell motility//signal peptide processing//oxidation-reduction process	GO:0004109//GO:0008233//GO:0019901//GO:0019887	coproporphyrinogen oxidase activity//peptidase activity//protein kinase binding//protein kinase regulator activity	GO:0031514//GO:0016021//GO:0005956//GO:0005787	motile cilium//integral component of membrane//protein kinase CK2 complex//signal peptidase complex	KOG1518	Coproporphyrinogen III oxidase CPO/HEM13	UP	1.8265	4.72e-07	FALSE	0.60564	0.11158	UP	1.1838	0.0050445	blast,frame:2 start:1757 end:5080|blast,frame:1 start:1624 end:1818	157.25	154.19	174.49	526.75	572.52	589.48	354.72
Cluster-35308.131599	8.16	13.1	30.83	1958	225458990	XP_002285583.1	1891	2e-209	PREDICTED: glutamyl-tRNA reductase 1, chloroplastic [Vitis vinifera]gi|147816412|emb|CAN77439.1| hypothetical protein VITISV_007402 [Vitis vinifera]	731428799	XM_002285547.2	413	0	PREDICTED: Vitis vinifera glutamyl-tRNA reductase 1, chloroplastic-like (LOC100259052), mRNA	K02492	hemA	glutamyl-tRNA reductase	http://www.genome.jp/dbget-bin/www_bget?ko:K02492	P93111	1874	2.6e-208	Glutamyl-tRNA reductase 1, chloroplastic OS=Cucumis sativus GN=HEMA1 PE=2 SV=1	PF08649//PF00899//PF13241//PF05201//PF00956//PF02254//PF03721//PF01981//PF01113//PF03435//PF03446//PF02826//PF00745	DASH complex subunit Dad1//ThiF family//Putative NAD(P)-binding//Glutamyl-tRNAGlu reductase, N-terminal domain//Nucleosome assembly protein (NAP)//TrkA-N domain//UDP-glucose/GDP-mannose dehydrogenase family, NAD binding domain//Peptidyl-tRNA hydrolase PTH2//Dihydrodipicolinate reductase, N-terminus//Saccharopine dehydrogenase NADP binding domain//NAD binding domain of 6-phosphogluconate dehydroge…	GO:0006813//GO:0006779//GO:0009416//GO:0019354//GO:0033014//GO:0006979//GO:0030472//GO:0009089//GO:0006098//GO:0009085//GO:0019521//GO:0006782//GO:0055114//GO:0006334//GO:0015995	potassium ion transport//porphyrin-containing compound biosynthetic process//response to light stimulus//siroheme biosynthetic process//tetrapyrrole biosynthetic process//response to oxidative stress//mitotic spindle organization in nucleus//lysine biosynthetic process via diaminopimelate//pentose-phosphate shunt//lysine biosynthetic process//D-gluconate metabolic process//protoporphyrinogen IX b…	GO:0008839//GO:0050661//GO:0008883//GO:0016491//GO:0051287//GO:0016616//GO:0004045//GO:0043115//GO:0008641//GO:0004616	4-hydroxy-tetrahydrodipicolinate reductase//NADP binding//glutamyl-tRNA reductase activity//oxidoreductase activity//NAD binding//oxidoreductase activity, acting on the CH-OH group of donors, NAD or NADP as acceptor//aminoacyl-tRNA hydrolase activity//precorrin-2 dehydrogenase activity//small protein activating enzyme activity//phosphogluconate dehydrogenase (decarboxylating) activity	GO:0005634//GO:0072686//GO:0042729	nucleus//mitotic spindle//DASH complex	--	--	UP	1.9581	4.07e-08	UP	1.0623	0.0021949	UP	0.85608	0.04845	blast,frame:1 start:1 end:1746	178	169	236	776	641	788	259
Cluster-35308.118035	3.32	110.29	99.58	1318	661884037	CDP12299.1	1044	2.2e-111	unnamed protein product [Coffea canephora]	123199600	CP000552.1	47	4.39e-13	Prochlorococcus marinus str. MIT 9515, complete genome	K10960	chlP, bchP	geranylgeranyl reductase	http://www.genome.jp/dbget-bin/www_bget?ko:K10960	Q9ZS34	1021	1.4e-109	Geranylgeranyl diphosphate reductase, chloroplastic OS=Nicotiana tabacum GN=CHLP PE=2 SV=1	PF05834	Lycopene cyclase protein	GO:0016117	carotenoid biosynthetic process	GO:0016705	oxidoreductase activity, acting on paired donors, with incorporation or reduction of molecular oxygen	--	--	--	--	UP	4.9147	3.96e-30	FALSE	-0.35502	0.85551	UP	5.2351	1.23e-11	estscan,start:1318 end:679; minus strand	33.11	64.77	49.66	1801.63	1396.75	1251.02	1949.76
Cluster-35308.140242	1.36	3.29	10	789	661895572	CDP01377.1	447	2.2e-42	unnamed protein product [Coffea canephora]	--	--	--	--	--	K01719	hemD, UROS	uroporphyrinogen-III synthase	http://www.genome.jp/dbget-bin/www_bget?ko:K01719	Q10QR9	395	3.3e-37	Uroporphyrinogen-III synthase, chloroplastic OS=Oryza sativa subsp. japonica GN=UROS PE=2 SV=1	PF03526//PF02602	Colicin E1 (microcin) immunity protein//Uroporphyrinogen-III synthase HemD	GO:0030153//GO:0006783//GO:0015994//GO:0033014//GO:0006955	bacteriocin immunity//heme biosynthetic process//chlorophyll metabolic process//tetrapyrrole biosynthetic process//immune response	GO:0015643//GO:0004852	toxic substance binding//uroporphyrinogen-III synthase activity	GO:0019814	immunoglobulin complex	--	--	UP	2.8812	8.08e-07	UP	1.3785	0.014469	FALSE	1.4693	0.10673	blast,frame:2 start:2 end:400	12	11.01	7.02	70.92	73.24	76.76	16.61
Cluster-35308.51606	0.2	1.28	3.73	632	661878447	CDP17749.1	306	4e-26	unnamed protein product [Coffea canephora]	--	--	--	--	--	K01885	EARS, gltX	glutamyl-tRNA synthetase	http://www.genome.jp/dbget-bin/www_bget?ko:K01885	O82462	278	9.8e-24	Glutamate--tRNA ligase, cytoplasmic OS=Arabidopsis thaliana GN=At5g26707 PE=1 SV=1	--	--	--	--	--	--	--	--	--	--	UP	4.0978	0.00069445	FALSE	1.3507	0.29754	FALSE	2.7316	0.19186	blast,frame:3 start:36 end:485	0	3	0	18	13	26	9
Cluster-35308.85410	4.71	8.56	10.63	1074	356556680	XP_003546651.1	1297	8.2e-141	PREDICTED: chlorophyll(ide) b reductase NOL, chloroplastic-like isoform X1 [Glycine max]gi|734384491|gb|KHN24318.1| Chlorophyll(ide) b reductase NOL, chloroplastic [Glycine soja]	743868218	XM_011034638.1	387	0	PREDICTED: Populus euphratica chlorophyll(ide) b reductase NOL, chloroplastic (LOC105131598), transcript variant X2, mRNA	K13606	NOL, NYC1	chlorophyll(ide) b reductase	http://www.genome.jp/dbget-bin/www_bget?ko:K13606	Q8LEU3	1231	5.2e-134	Chlorophyll(ide) b reductase NOL, chloroplastic OS=Arabidopsis thaliana GN=NOL PE=1 SV=1	PF01370//PF00106//PF03446	NAD dependent epimerase/dehydratase family//short chain dehydrogenase//NAD binding domain of 6-phosphogluconate dehydrogenase	GO:0055114//GO:0006098//GO:0008152//GO:0019521	oxidation-reduction process//pentose-phosphate shunt//metabolic process//D-gluconate metabolic process	GO:0004616//GO:0050662//GO:0016491//GO:0003824	phosphogluconate dehydrogenase (decarboxylating) activity//coenzyme binding//oxidoreductase activity//catalytic activity	--	--	KOG0725	Reductases with broad range of substrate specificities	UP	1.1968	0.012741	FALSE	0.11309	0.99967	FALSE	1.0474	0.056241	blast,frame:-3 start:1072 end:134	61.15	50.9	49.12	119.33	120.67	123.51	99.87
Cluster-35308.171196	0.03	0.79	3.56	1751	657997225	XP_008390990.1	900	1.5e-94	PREDICTED: chlorophyllase-2, chloroplastic [Malus domestica]	590658446	XM_007034795.1	159	3.22e-75	Theobroma cacao Chlorophyllase isoform 2 (TCM_020693) mRNA, complete cds	K08099	E3.1.1.14	chlorophyllase	http://www.genome.jp/dbget-bin/www_bget?ko:K08099	Q9M7I7	749	6.6e-78	Chlorophyllase-2, chloroplastic OS=Arabidopsis thaliana GN=CLH2 PE=1 SV=1	PF07224//PF12740//PF07859	Chlorophyllase//Chlorophyllase enzyme//alpha/beta hydrolase fold	GO:0008152//GO:0015996//GO:0015994	metabolic process//chlorophyll catabolic process//chlorophyll metabolic process	GO:0016787//GO:0047746	hydrolase activity//chlorophyllase activity	--	--	--	--	UP	6.6575	1.19e-15	UP	2.0184	0.00032155	UP	4.6228	0.00062478	blast,frame:3 start:756 end:1475	0	1.84	0.05	88.34	63.2	72.37	15.16
Cluster-35308.85856	0.22	1.66	2.75	901	297803358	XP_002869563.1	248	3e-19	hypothetical protein ARALYDRAFT_492051 [Arabidopsis lyrata subsp. lyrata]gi|297315399|gb|EFH45822.1| hypothetical protein ARALYDRAFT_492051 [Arabidopsis lyrata subsp. lyrata]	--	--	--	--	--	K00218	E1.3.1.33, por	protochlorophyllide reductase	http://www.genome.jp/dbget-bin/www_bget?ko:K00218	P21218	248	4.2e-20	Protochlorophyllide reductase B, chloroplastic OS=Arabidopsis thaliana GN=PORB PE=1 SV=3	PF01405	Photosystem II reaction centre T protein	GO:0019685//GO:0015979//GO:0015995//GO:0055114	photosynthesis, dark reaction//photosynthesis//chlorophyll biosynthetic process//oxidation-reduction process	GO:0000166//GO:0016630	nucleotide binding//protochlorophyllide reductase activity	GO:0016020//GO:0009539//GO:0009523	membrane//photosystem II reaction center//photosystem II	--	--	UP	3.6153	0.00038042	FALSE	0.5549	0.79591	UP	3.0264	0.014851	blast,frame:2 start:362 end:616	1	3	2	29	22	23	14
Cluster-35308.104552	0	3.67	0.98	2345	823222044	XP_012443722.1	1595	5e-175	PREDICTED: protochlorophyllide reductase, chloroplastic [Gossypium raimondii]gi|763795753|gb|KJB62749.1| hypothetical protein B456_009G433900 [Gossypium raimondii]	565394607	XM_006362887.1	357	0	PREDICTED: Solanum tuberosum protochlorophyllide reductase, chloroplastic-like (LOC102594293), mRNA	K00218	E1.3.1.33, por	protochlorophyllide reductase	http://www.genome.jp/dbget-bin/www_bget?ko:K00218	Q41249	1541	1.3e-169	Protochlorophyllide reductase, chloroplastic OS=Cucumis sativus GN=PORA PE=2 SV=1	PF00432//PF12242//PF00106	Prenyltransferase and squalene oxidase repeat//NAD(P)H binding domain of trans-2-enoyl-CoA reductase//short chain dehydrogenase	GO:0055114//GO:0008152	oxidation-reduction process//metabolic process	GO:0003824//GO:0016491	catalytic activity//oxidoreductase activity	--	--	KOG1208	Dehydrogenases with different specificities (related to short-chain alcohol dehydrogenases)	UP	Inf	5.75e-08	DOWN	-2.1103	0.012504	UP	Inf	5.62e-11	blast,frame:3 start:834 end:2009	0	0	0	28.37	31.58	26.32	145.6
Cluster-35308.81566	0.39	0.46	4.52	1567	747087658	XP_011091380.1	515	5.7e-50	PREDICTED: 7-hydroxymethyl chlorophyll a reductase, chloroplastic isoform X2 [Sesamum indicum]	698489380	XR_713913.1	157	3.72e-74	PREDICTED: Nicotiana sylvestris 7-hydroxymethyl chlorophyll a reductase, chloroplastic (LOC104238549), transcript variant X11, misc_RNA	K18010	HCAR	7-hydroxymethyl chlorophyll a reductase	http://www.genome.jp/dbget-bin/www_bget?ko:K18010	Q7XTG7	504	1.5e-49	7-hydroxymethyl chlorophyll a reductase, chloroplastic OS=Oryza sativa subsp. japonica GN=HCAR PE=3 SV=2	PF00085	Thioredoxin	GO:0045454	cell redox homeostasis	--	--	--	--	--	--	UP	3.6204	1.72e-09	UP	3.1365	2.51e-08	FALSE	0.44123	0.9696	blast,frame:1 start:802 end:951|blast,frame:2 start:533 end:712|blast,frame:3 start:3 end:458	6.02	5	10.29	85.89	70.37	92.17	11.12
Cluster-35308.122000	3.93	137.04	129.46	887	743066341	AJB84629.1	883	6.9e-93	geranylgeranyl diphosphate reductase [Camellia sinensis]	--	--	--	--	--	K10960	chlP, bchP	geranylgeranyl reductase	http://www.genome.jp/dbget-bin/www_bget?ko:K10960	Q9ZS34	861	3.4e-91	Geranylgeranyl diphosphate reductase, chloroplastic OS=Nicotiana tabacum GN=CHLP PE=2 SV=1	PF01134//PF01494//PF00070//PF00899//PF01266//PF07992//PF02737//PF12831//PF05834	Glucose inhibited division protein A//FAD binding domain//Pyridine nucleotide-disulphide oxidoreductase//ThiF family//FAD dependent oxidoreductase//Pyridine nucleotide-disulphide oxidoreductase//3-hydroxyacyl-CoA dehydrogenase, NAD binding domain//FAD dependent oxidoreductase//Lycopene cyclase protein	GO:0016117//GO:0006574//GO:0006550//GO:0006568//GO:0055114//GO:0006633//GO:0006631//GO:0006552//GO:0006554//GO:0008033//GO:0018874	carotenoid biosynthetic process//valine catabolic process//isoleucine catabolic process//tryptophan metabolic process//oxidation-reduction process//fatty acid biosynthetic process//fatty acid metabolic process//leucine catabolic process//lysine catabolic process//tRNA processing//benzoate metabolic process	GO:0003857//GO:0016491//GO:0050660//GO:0008641//GO:0016705//GO:0071949	3-hydroxyacyl-CoA dehydrogenase activity//oxidoreductase activity//flavin adenine dinucleotide binding//small protein activating enzyme activity//oxidoreductase activity, acting on paired donors, with incorporation or reduction of molecular oxygen//FAD binding	--	--	--	--	UP	5.0441	2.72e-38	FALSE	-0.31344	0.89412	UP	5.3243	1.02e-10	estscan,start:140 end:887	18	48	37	1193	1079	1129	1442
Cluster-35308.135436	0	3.96	22.39	2431	823222044	XP_012443722.1	1589	2.6e-174	PREDICTED: protochlorophyllide reductase, chloroplastic [Gossypium raimondii]gi|763795753|gb|KJB62749.1| hypothetical protein B456_009G433900 [Gossypium raimondii]	698570711	XM_009776373.1	352	0	PREDICTED: Nicotiana sylvestris protochlorophyllide reductase-like (LOC104224690), mRNA	K00218	E1.3.1.33, por	protochlorophyllide reductase	http://www.genome.jp/dbget-bin/www_bget?ko:K00218	Q9SDT1	1537	3.9e-169	Protochlorophyllide reductase, chloroplastic OS=Daucus carota GN=POR1 PE=2 SV=1	PF00106//PF09004//PF00432//PF12242	short chain dehydrogenase//Domain of unknown function (DUF1891)//Prenyltransferase and squalene oxidase repeat//NAD(P)H binding domain of trans-2-enoyl-CoA reductase	GO:0008152//GO:0055114	metabolic process//oxidation-reduction process	GO:0016706//GO:0008168//GO:0003824//GO:0016491	oxidoreductase activity, acting on paired donors, with incorporation or reduction of molecular oxygen, 2-oxoglutarate as one donor, and incorporation of one atom each of oxygen into both donors//methyltransferase activity//catalytic activity//oxidoreductase activity	--	--	KOG1208	Dehydrogenases with different specificities (related to short-chain alcohol dehydrogenases)	UP	Inf	1.78e-36	UP	2.3001	1.97e-07	UP	Inf	5.63e-21	blast,frame:3 start:834 end:2009	0	0	0	791.89	470.05	782.97	142.05
Cluster-35308.81550	0	0.55	4.11	1491	747087656	XP_011091379.1	515	5.4e-50	PREDICTED: 7-hydroxymethyl chlorophyll a reductase, chloroplastic isoform X1 [Sesamum indicum]	698489380	XR_713913.1	157	3.54e-74	PREDICTED: Nicotiana sylvestris 7-hydroxymethyl chlorophyll a reductase, chloroplastic (LOC104238549), transcript variant X11, misc_RNA	K18010	HCAR	7-hydroxymethyl chlorophyll a reductase	http://www.genome.jp/dbget-bin/www_bget?ko:K18010	Q7XTG7	504	1.4e-49	7-hydroxymethyl chlorophyll a reductase, chloroplastic OS=Oryza sativa subsp. japonica GN=HCAR PE=3 SV=2	--	--	--	--	--	--	--	--	--	--	UP	Inf	5.92e-17	UP	2.7677	5.26e-06	UP	Inf	0.0044112	blast,frame:1 start:832 end:1107|blast,frame:2 start:533 end:901|blast,frame:3 start:3 end:458	0	0	0	59.11	56.5	95.74	6.63
Cluster-35308.106114	2.68	9.54	11.32	600	697137570	XP_009622889.1	218	6e-16	PREDICTED: probable glutamate--tRNA ligase, cytoplasmic [Nicotiana tomentosiformis]	--	--	--	--	--	K01885	EARS, gltX	glutamyl-tRNA synthetase	http://www.genome.jp/dbget-bin/www_bget?ko:K01885	O82462	161	3.4e-10	Glutamate--tRNA ligase, cytoplasmic OS=Arabidopsis thaliana GN=At5g26707 PE=1 SV=1	--	--	--	--	--	--	--	--	--	--	UP	2.1115	0.00094227	FALSE	0.016347	1	UP	2.0584	0.0025958	blast,frame:-2 start:497 end:201	11.94	11.82	14.03	45.65	64.68	50	45.38
Cluster-35308.81556	0	0	0.78	1388	720085781	XP_010243628.1	891	1.3e-93	PREDICTED: 7-hydroxymethyl chlorophyll a reductase, chloroplastic [Nelumbo nucifera]	697139850	XR_690543.1	118	1.57e-52	PREDICTED: Nicotiana tomentosiformis 7-hydroxymethyl chlorophyll a reductase, chloroplastic (LOC104115141), transcript variant X5, misc_RNA	K18010	HCAR	7-hydroxymethyl chlorophyll a reductase	http://www.genome.jp/dbget-bin/www_bget?ko:K18010	Q8GS60	877	7.5e-93	7-hydroxymethyl chlorophyll a reductase, chloroplastic OS=Arabidopsis thaliana GN=HCAR PE=1 SV=1	PF00085	Thioredoxin	GO:0045454	cell redox homeostasis	--	--	--	--	--	--	UP	Inf	0.0090755	UP	Inf	0.017267	FALSE	NA	NA	estscan,start:1 end:1062	0	0	0	8.93	23.24	5.31	0
Cluster-27405.0	0.55	1.43	2.62	836	567884521	XP_006434819.1	252	9.6e-20	hypothetical protein CICLE_v10001892mg [Citrus clementina]gi|557536941|gb|ESR48059.1| hypothetical protein CICLE_v10001892mg [Citrus clementina]	--	--	--	--	--	K00510	HMOX, hmuO, ho	heme oxygenase	http://www.genome.jp/dbget-bin/www_bget?ko:K00510	O48722	189	2.7e-13	Probable inactive heme oxygenase 2, chloroplastic OS=Arabidopsis thaliana GN=HO2 PE=2 SV=2	PF06524	NOA36 protein	--	--	GO:0008270	zinc ion binding	GO:0005634	nucleus	--	--	UP	2.1954	0.027517	FALSE	0.74096	0.67884	FALSE	1.4189	0.33842	blast,frame:-1 start:755 end:174	3.52	5.6	4.14	27.42	23.78	12.65	10.81
Cluster-35308.81555	0.13	4.94	5.18	1370	720085781	XP_010243628.1	949	2.4e-100	PREDICTED: 7-hydroxymethyl chlorophyll a reductase, chloroplastic [Nelumbo nucifera]	697139850	XR_690543.1	166	3.22e-79	PREDICTED: Nicotiana tomentosiformis 7-hydroxymethyl chlorophyll a reductase, chloroplastic (LOC104115141), transcript variant X5, misc_RNA	K18010	HCAR	7-hydroxymethyl chlorophyll a reductase	http://www.genome.jp/dbget-bin/www_bget?ko:K18010	Q8GS60	935	1.4e-99	7-hydroxymethyl chlorophyll a reductase, chloroplastic OS=Arabidopsis thaliana GN=HCAR PE=1 SV=1	PF00085	Thioredoxin	GO:0045454	cell redox homeostasis	--	--	--	--	--	--	UP	5.3103	3.95e-14	FALSE	-0.11595	1	UP	5.3956	1.46e-14	estscan,start:1 end:1044	4.15	2.06	0	83.76	70.86	86.93	56.54
Cluster-35308.126731	0	5.11	28.54	2376	645225565	XP_008219635.1	2077	6.5e-231	PREDICTED: chlorophyllide a oxygenase, chloroplastic [Prunus mume]	568837549	XM_006472723.1	485	0	PREDICTED: Citrus sinensis chlorophyllide a oxygenase, chloroplastic-like (LOC102606628), mRNA	K13600	CAO	chlorophyllide a oxygenase	http://www.genome.jp/dbget-bin/www_bget?ko:K13600	Q9MBA1	1948	8.3e-217	Chlorophyllide a oxygenase, chloroplastic OS=Arabidopsis thaliana GN=CAO PE=1 SV=1	PF00355//PF08417	Rieske [2Fe-2S] domain//Pheophorbide a oxygenase	GO:0055114	oxidation-reduction process	GO:0016491//GO:0051537//GO:0010277	oxidoreductase activity//2 iron, 2 sulfur cluster binding//chlorophyllide a oxygenase [overall] activity	--	--	--	--	UP	Inf	2.86e-67	UP	2.3051	8.09e-13	UP	Inf	2.33e-21	blast,frame:2 start:77 end:1780	0	0	0	830.18	820.65	897.66	97.43
Cluster-35308.128992	1.87	10.39	12.84	2114	6002912	AAF00194.1	2070	3.8e-230	protoporphyrinogen IX oxidase [Cichorium intybus]	386276658	JN966737.1	637	0	Ambrosia artemisiifolia plastid protoporphyrinogen IX oxidase (PPX1) mRNA, partial cds; nuclear gene for plastid product	K00231	PPOX, hemY	oxygen-dependent protoporphyrinogen oxidase	http://www.genome.jp/dbget-bin/www_bget?ko:K00231	P55826	1901	2.1e-211	Protoporphyrinogen oxidase 1, chloroplastic OS=Arabidopsis thaliana GN=PPOX1 PE=1 SV=1	PF01593//PF00070//PF12831//PF05834//PF07992//PF01266	Flavin containing amine oxidoreductase//Pyridine nucleotide-disulphide oxidoreductase//FAD dependent oxidoreductase//Lycopene cyclase protein//Pyridine nucleotide-disulphide oxidoreductase//FAD dependent oxidoreductase	GO:0055114//GO:0016117	oxidation-reduction process//carotenoid biosynthetic process	GO:0016705//GO:0016491	oxidoreductase activity, acting on paired donors, with incorporation or reduction of molecular oxygen//oxidoreductase activity	--	--	KOG1276	Protoporphyrinogen oxidase	UP	2.7639	1.85e-12	FALSE	0.10749	0.94328	UP	2.6229	2.32e-08	estscan,start:2019 end:265; minus strand	70.63	48.62	27.74	339.29	316.82	348.3	306.14
Cluster-35308.81558	0	2.4	2.87	423	658049480	XP_008360434.1	422	9.3e-40	PREDICTED: 7-hydroxymethyl chlorophyll a reductase, chloroplastic-like [Malus domestica]	645234977	XM_008225839.1	169	2.02e-81	PREDICTED: Prunus mume 7-hydroxymethyl chlorophyll a reductase, chloroplastic-like (LOC103323818), transcript variant X2, mRNA	K18010	HCAR	7-hydroxymethyl chlorophyll a reductase	http://www.genome.jp/dbget-bin/www_bget?ko:K18010	Q8GS60	417	5e-40	7-hydroxymethyl chlorophyll a reductase, chloroplastic OS=Arabidopsis thaliana GN=HCAR PE=1 SV=1	--	--	--	--	--	--	--	--	--	--	UP	Inf	0.045396	FALSE	-0.0093966	1	FALSE	Inf	0.066793	blast,frame:2 start:2 end:160	0	0	0	5.05	1.74	11.51	10.01
Cluster-35308.115727	15.69	51.69	83.83	1349	747043280	XP_011083015.1	1055	1.2e-112	PREDICTED: magnesium protoporphyrin IX methyltransferase, chloroplastic [Sesamum indicum]	697158018	XM_009589464.1	178	6.76e-86	PREDICTED: Nicotiana tomentosiformis magnesium protoporphyrin IX methyltransferase, chloroplastic (LOC104085440), transcript variant X3, mRNA	K03428	E2.1.1.11, chlM, bchM	magnesium-protoporphyrin O-methyltransferase	http://www.genome.jp/dbget-bin/www_bget?ko:K03428	Q9SW18	1000	4e-107	Magnesium protoporphyrin IX methyltransferase, chloroplastic OS=Arabidopsis thaliana GN=CHLM PE=1 SV=1	PF07109//PF05401//PF01209//PF02386//PF05175//PF08241//PF02458//PF07757//PF05724	Magnesium-protoporphyrin IX methyltransferase C-terminus//Nodulation protein S (NodS)//ubiE/COQ5 methyltransferase family//Cation transport protein//Methyltransferase small domain//Methyltransferase domain//Transferase family//Predicted AdoMet-dependent methyltransferase//Thiopurine S-methyltransferase (TPMT)	GO:0009312//GO:0006812//GO:0015995//GO:0008152//GO:0015994//GO:0055085//GO:0009877	oligosaccharide biosynthetic process//cation transport//chlorophyll biosynthetic process//metabolic process//chlorophyll metabolic process//transmembrane transport//nodulation	GO:0046406//GO:0008168//GO:0008757//GO:0016747//GO:0008324	magnesium protoporphyrin IX methyltransferase activity//methyltransferase activity//S-adenosylmethionine-dependent methyltransferase activity//transferase activity, transferring acyl groups other than amino-acyl groups//cation transmembrane transporter activity	--	--	--	--	UP	2.4474	1.15e-12	FALSE	0.50139	0.18378	UP	1.9092	1.2e-05	blast,frame:-2 start:1240 end:260	233	249	237	1493	1352	1018	862
Cluster-35308.137236	0	8.19	3.87	1800	19875	CAA46787.1	1905	4.3e-211	glutamate-1-semialdehyde 2,1-aminomutase [Nicotiana tabacum]	566207040	XM_002321692.2	420	0	Populus trichocarpa glutamate 1-semialdehyde aminotransferase family protein (POPTR_0015s11320g) mRNA, complete cds	K01845	hemL	glutamate-1-semialdehyde 2,1-aminomutase	http://www.genome.jp/dbget-bin/www_bget?ko:K01845	Q40147	1880	4.8e-209	Glutamate-1-semialdehyde 2,1-aminomutase, chloroplastic OS=Solanum lycopersicum PE=2 SV=1	PF00202	Aminotransferase class-III	--	--	GO:0030170//GO:0008483	pyridoxal phosphate binding//transaminase activity	--	--	KOG1402	Ornithine aminotransferase	UP	Inf	6.45e-11	DOWN	-1.2777	0.0024252	UP	Inf	2.31e-33	blast,frame:3 start:99 end:1529	0	0	0	117.31	48.99	84.36	172.41
Cluster-35308.130137	0.04	1.49	1.93	877	661882541	CDP13855.1	771	6.6e-80	unnamed protein product [Coffea canephora]	147849409	CT978603.1	55	1.03e-17	Synechococcus sp. RCC307 genomic DNA sequence	K10960	chlP, bchP	geranylgeranyl reductase	http://www.genome.jp/dbget-bin/www_bget?ko:K10960	Q9ZS34	657	1.5e-67	Geranylgeranyl diphosphate reductase, chloroplastic OS=Nicotiana tabacum GN=CHLP PE=2 SV=1	PF02737//PF07992//PF01266//PF00070//PF01494//PF01134//PF05834//PF12831	3-hydroxyacyl-CoA dehydrogenase, NAD binding domain//Pyridine nucleotide-disulphide oxidoreductase//FAD dependent oxidoreductase//Pyridine nucleotide-disulphide oxidoreductase//FAD binding domain//Glucose inhibited division protein A//Lycopene cyclase protein//FAD dependent oxidoreductase	GO:0006568//GO:0006574//GO:0016117//GO:0006550//GO:0006633//GO:0006631//GO:0055114//GO:0008033//GO:0006554//GO:0006552//GO:0018874	tryptophan metabolic process//valine catabolic process//carotenoid biosynthetic process//isoleucine catabolic process//fatty acid biosynthetic process//fatty acid metabolic process//oxidation-reduction process//tRNA processing//lysine catabolic process//leucine catabolic process//benzoate metabolic process	GO:0016491//GO:0003857//GO:0016705//GO:0050660//GO:0071949	oxidoreductase activity//3-hydroxyacyl-CoA dehydrogenase activity//oxidoreductase activity, acting on paired donors, with incorporation or reduction of molecular oxygen//flavin adenine dinucleotide binding//FAD binding	--	--	--	--	UP	5.6446	0.0015281	FALSE	0.091058	1	UP	5.5179	0.0012507	estscan,start:128 end:877	1	0	0	8.73	12.3	28.11	7.61
Cluster-35308.78023	9.09	19.71	20	1506	694401294	XP_009375706.1	922	3.5e-97	PREDICTED: red chlorophyll catabolite reductase, chloroplastic-like [Pyrus x bretschneideri]	--	--	--	--	--	K13545	ACD2	red chlorophyll catabolite reductase	http://www.genome.jp/dbget-bin/www_bget?ko:K13545	Q8LDU4	730	9e-76	Red chlorophyll catabolite reductase, chloroplastic OS=Arabidopsis thaliana GN=RCCR PE=1 SV=2	--	--	--	--	--	--	--	--	--	--	UP	1.1516	0.0031048	FALSE	-0.17718	0.98477	UP	1.2931	0.0015209	blast,frame:3 start:252 end:1169	184.78	152.11	140.66	330.08	350.37	369.12	319.49
Cluster-35308.110629	17.34	26.58	46.7	2161	641839798	KDO58724.1	2038	2e-226	hypothetical protein CISIN_1g009474mg [Citrus sinensis]	731397772	XM_002271891.3	591	0	PREDICTED: Vitis vinifera ferrochelatase-2, chloroplastic (LOC100254236), mRNA	K01772	hemH, FECH	ferrochelatase	http://www.genome.jp/dbget-bin/www_bget?ko:K01772	Q0DIV0	1938	1.1e-215	Ferrochelatase-2, chloroplastic OS=Oryza sativa subsp. japonica GN=Os05g0361200 PE=2 SV=1	PF00762//PF01903	Ferrochelatase//CbiX	GO:0009236//GO:0006783//GO:0015994	cobalamin biosynthetic process//heme biosynthetic process//chlorophyll metabolic process	GO:0016852//GO:0004325	sirohydrochlorin cobaltochelatase activity//ferrochelatase activity	--	--	KOG1321	Protoheme ferro-lyase (ferrochelatase)	UP	1.4621	2.44e-05	FALSE	0.63646	0.087699	FALSE	0.78826	0.058089	blast,frame:3 start:66 end:1838	450	458.46	481.37	1340.81	1316.66	1102.11	580.92
Cluster-35308.51333	5.03	6.57	12.02	928	255581048	XP_002531340.1	552	1.7e-54	Frataxin, mitochondrial precursor, putative [Ricinus communis]gi|223529062|gb|EEF31047.1| Frataxin, mitochondrial precursor, putative [Ricinus communis]	--	--	--	--	--	K19054	FXN	frataxin	http://www.genome.jp/dbget-bin/www_bget?ko:K19054	Q9ZR07	512	1.1e-50	Frataxin, mitochondrial OS=Arabidopsis thaliana GN=FH PE=1 SV=2	PF01491	Frataxin-like domain	GO:0008152//GO:0016226	metabolic process//iron-sulfur cluster assembly	GO:0008199	ferric iron binding	--	--	KOG3413	Mitochondrial matrix protein frataxin, involved in Fe/S protein biosynthesis	UP	1.2904	0.0085834	FALSE	0.71112	0.26166	FALSE	0.5404	0.44817	blast,frame:-2 start:927 end:298	52	43	46	131	114	93	46
Cluster-35308.125090	3.27	10.79	13.75	541	802627460	XP_012076695.1	581	4.4e-58	PREDICTED: probable chlorophyll(ide) b reductase NYC1, chloroplastic isoform X1 [Jatropha curcas]gi|643724475|gb|KDP33676.1| hypothetical protein JCGZ_07247 [Jatropha curcas]	--	--	--	--	--	K13606	NOL, NYC1	chlorophyll(ide) b reductase	http://www.genome.jp/dbget-bin/www_bget?ko:K13606	Q5N800	557	3.7e-56	Probable chlorophyll(ide) b reductase NYC1, chloroplastic OS=Oryza sativa subsp. japonica GN=NYC1 PE=1 SV=1	PF01370//PF03446//PF00106	NAD dependent epimerase/dehydratase family//NAD binding domain of 6-phosphogluconate dehydrogenase//short chain dehydrogenase	GO:0055114//GO:0006098//GO:0008152//GO:0019521	oxidation-reduction process//pentose-phosphate shunt//metabolic process//D-gluconate metabolic process	GO:0004616//GO:0050662//GO:0016491//GO:0003824	phosphogluconate dehydrogenase (decarboxylating) activity//coenzyme binding//oxidoreductase activity//catalytic activity	--	--	KOG0725	Reductases with broad range of substrate specificities	UP	2.0945	0.00093441	FALSE	0.13784	1	UP	1.9219	0.0052709	estscan,start:541 end:1; minus strand	11.8	14.08	12.05	45.25	68.77	46.78	43.43
Cluster-47083.0	0	0	0.98	944	470142660	XP_004307021.1	159	6.6e-09	PREDICTED: red chlorophyll catabolite reductase, chloroplastic [Fragaria vesca subsp. vesca]	--	--	--	--	--	K13545	ACD2	red chlorophyll catabolite reductase	http://www.genome.jp/dbget-bin/www_bget?ko:K13545	--	--	--	--	--	--	--	--	--	--	--	--	--	--	UP	Inf	0.0068298	UP	Inf	0.012062	FALSE	NA	NA	estscan,start:556 end:1; minus strand	0	0	0	15	4	9	0
Cluster-35308.165068	1.37	1.37	6.58	808	661895572	CDP01377.1	447	2.3e-42	unnamed protein product [Coffea canephora]	--	--	--	--	--	K01719	hemD, UROS	uroporphyrinogen-III synthase	http://www.genome.jp/dbget-bin/www_bget?ko:K01719	Q10QR9	395	3.4e-37	Uroporphyrinogen-III synthase, chloroplastic OS=Oryza sativa subsp. japonica GN=UROS PE=2 SV=1	PF15715//PF03526//PF02602	PCNA-associated factor//Colicin E1 (microcin) immunity protein//Uroporphyrinogen-III synthase HemD	GO:0015994//GO:0033014//GO:0006955//GO:0051726//GO:0030153//GO:0006974//GO:0006783	chlorophyll metabolic process//tetrapyrrole biosynthetic process//immune response//regulation of cell cycle//bacteriocin immunity//cellular response to DNA damage stimulus//heme biosynthetic process	GO:0015643//GO:0004852	toxic substance binding//uroporphyrinogen-III synthase activity	GO:0019814	immunoglobulin complex	--	--	UP	2.311	0.00047311	UP	2.0528	0.0018548	FALSE	0.22075	1	blast,frame:2 start:2 end:400	5.12	11.92	14.27	51.16	52.15	47.77	7.75
Cluster-35308.112398	0.46	1.07	2.46	2446	641839798	KDO58724.1	1212	1.3e-130	hypothetical protein CISIN_1g009474mg [Citrus sinensis]	731397772	XM_002271891.3	346	5.05e-179	PREDICTED: Vitis vinifera ferrochelatase-2, chloroplastic (LOC100254236), mRNA	K01772	hemH, FECH	ferrochelatase	http://www.genome.jp/dbget-bin/www_bget?ko:K01772	Q0DIV0	1129	8e-122	Ferrochelatase-2, chloroplastic OS=Oryza sativa subsp. japonica GN=Os05g0361200 PE=2 SV=1	PF00762	Ferrochelatase	GO:0015994//GO:0006783	chlorophyll metabolic process//heme biosynthetic process	GO:0004325	ferrochelatase activity	--	--	KOG1321	Protoheme ferro-lyase (ferrochelatase)	UP	2.4616	1.86e-05	FALSE	1.1023	0.12227	FALSE	1.3156	0.28186	blast,frame:1 start:310 end:1431|blast,frame:3 start:1458 end:2123	17.43	7.51	17.84	66.19	89.34	71.89	14.84
Cluster-35308.123158	12.87	68.63	96.34	1600	595805171	XP_007202260.1	1738	9e-192	hypothetical protein PRUPE_ppa007723mg [Prunus persica]gi|462397791|gb|EMJ03459.1| hypothetical protein PRUPE_ppa007723mg [Prunus persica]	698580984	XM_009779139.1	502	0	PREDICTED: Nicotiana sylvestris magnesium-protoporphyrin IX monomethyl ester [oxidative] cyclase, chloroplastic (LOC104227011), mRNA	K04035	E1.14.13.81, acsF, chlE	magnesium-protoporphyrin IX monomethyl ester (oxidative) cyclase	http://www.genome.jp/dbget-bin/www_bget?ko:K04035	Q6SJV8	1691	3.5e-187	Magnesium-protoporphyrin IX monomethyl ester [oxidative] cyclase, chloroplastic OS=Gossypium hirsutum GN=CRD1 PE=2 SV=2	PF03405//PF02915	Fatty acid desaturase//Rubrerythrin	GO:0006631//GO:0055114	fatty acid metabolic process//oxidation-reduction process	GO:0046872//GO:0016491//GO:0045300	metal ion binding//oxidoreductase activity//acyl-[acyl-carrier-protein] desaturase activity	--	--	--	--	UP	2.9465	1.47e-17	FALSE	0.31696	0.57974	UP	2.59	2.47e-13	blast,frame:1 start:31 end:1272	229	219	278	2107.31	1740.59	1607.8	1167.93
Cluster-35308.81552	4.97	8.75	14.38	603	641836767	KDO55728.1	762	5e-79	hypothetical protein CISIN_1g011872mg [Citrus sinensis]	659075976	XM_008440210.1	137	1.81e-63	PREDICTED: Cucumis melo 7-hydroxymethyl chlorophyll a reductase, chloroplastic (LOC103483529), mRNA	K18010	HCAR	7-hydroxymethyl chlorophyll a reductase	http://www.genome.jp/dbget-bin/www_bget?ko:K18010	Q8GS60	723	2.3e-75	7-hydroxymethyl chlorophyll a reductase, chloroplastic OS=Arabidopsis thaliana GN=HCAR PE=1 SV=1	PF10541	Nuclear envelope localisation domain	--	--	--	--	GO:0016021	integral component of membrane	--	--	UP	1.5908	0.0068064	FALSE	0.47542	0.54024	FALSE	1.0731	0.18832	estscan,start:56 end:603	25	15	31	75	66	64	46
Cluster-35308.48198	2.78	0	6.54	1648	567884521	XP_006434819.1	688	5.2e-70	hypothetical protein CICLE_v10001892mg [Citrus clementina]gi|557536941|gb|ESR48059.1| hypothetical protein CICLE_v10001892mg [Citrus clementina]	--	--	--	--	--	K00510	HMOX, hmuO, ho	heme oxygenase	http://www.genome.jp/dbget-bin/www_bget?ko:K00510	O48722	662	7.6e-68	Probable inactive heme oxygenase 2, chloroplastic OS=Arabidopsis thaliana GN=HO2 PE=2 SV=2	PF01126//PF06524//PF16647	Heme oxygenase//NOA36 protein//Granulocyte colony-stimulating factor	GO:0006788//GO:0006955//GO:0007165//GO:0015994//GO:0055114	heme oxidation//immune response//signal transduction//chlorophyll metabolic process//oxidation-reduction process	GO:0004392//GO:0005125//GO:0008270	heme oxygenase (decyclizing) activity//cytokine activity//zinc ion binding	GO:0005634//GO:0005576	nucleus//extracellular region	--	--	UP	1.2673	0.007202	UP	Inf	2.16e-27	DOWN	#NAME?	5.26e-13	blast,frame:-1 start:1567 end:596	56.48	54.4	51.86	147.58	125.31	111.28	0
Cluster-35308.117139	28.89	94.63	69.81	1421	645228588	XP_008221067.1	1281	7.8e-139	PREDICTED: porphobilinogen deaminase, chloroplastic [Prunus mume]	255558668	XM_002520313.1	312	2.31e-160	Ricinus communis porphobilinogen deaminase, putative, mRNA	K01749	hemC, HMBS	hydroxymethylbilane synthase	http://www.genome.jp/dbget-bin/www_bget?ko:K01749	Q43082	1262	1.7e-137	Porphobilinogen deaminase, chloroplastic OS=Pisum sativum GN=HEMC PE=1 SV=1	PF03900//PF01379	Porphobilinogen deaminase, C-terminal domain//Porphobilinogen deaminase, dipyromethane cofactor binding domain	GO:0015994//GO:0033014	chlorophyll metabolic process//tetrapyrrole biosynthetic process	GO:0004418	hydroxymethylbilane synthase activity	--	--	KOG2892	Porphobilinogen deaminase	UP	1.2967	0.00021186	FALSE	-0.63523	0.13541	UP	1.8954	7.61e-07	blast,frame:1 start:37 end:1149	518.87	459	435.01	1244.42	1137	1039.68	1695.65
Cluster-35308.116559	0	0.41	1.8	1059	149392575	ABR26090.1	401	6.4e-37	magnesium-protoporphyrin ix monomethyl ester cyclase, partial [Oryza sativa Indica Group]	--	--	--	--	--	K04035	E1.14.13.81, acsF, chlE	magnesium-protoporphyrin IX monomethyl ester (oxidative) cyclase	http://www.genome.jp/dbget-bin/www_bget?ko:K04035	Q6SJV8	363	2.3e-33	Magnesium-protoporphyrin IX monomethyl ester [oxidative] cyclase, chloroplastic OS=Gossypium hirsutum GN=CRD1 PE=2 SV=2	--	--	--	--	--	--	--	--	--	--	UP	Inf	2.05e-05	FALSE	2.0837	0.086498	FALSE	Inf	0.13073	estscan,start:648 end:908	0	0	0	29.69	10.41	20.2	4.07
Cluster-35308.25576	0	0.55	0.61	1192	731429265	XP_010664591.1	304	1.3e-25	PREDICTED: uroporphyrinogen-III synthase, chloroplastic isoform X1 [Vitis vinifera]	--	--	--	--	--	K01719	hemD, UROS	uroporphyrinogen-III synthase	http://www.genome.jp/dbget-bin/www_bget?ko:K01719	O48721	254	1.1e-20	Uroporphyrinogen-III synthase, chloroplastic OS=Arabidopsis thaliana GN=UROS PE=2 SV=2	PF02602	Uroporphyrinogen-III synthase HemD	GO:0006783//GO:0033014//GO:0015994	heme biosynthetic process//tetrapyrrole biosynthetic process//chlorophyll metabolic process	GO:0004852	uroporphyrinogen-III synthase activity	--	--	--	--	UP	Inf	0.026682	FALSE	0.089486	1	FALSE	Inf	0.056192	blast,frame:3 start:3 end:107|blast,frame:2 start:71 end:391	0	0	0	8.57	1.25	13.72	2.49
Cluster-35308.151127	1.95	6.06	16.36	816	778724664	XP_004136907.2	1019	1.1e-108	PREDICTED: glutamate-1-semialdehyde 2,1-aminomutase 2, chloroplastic-like [Cucumis sativus]gi|700188561|gb|KGN43794.1| hypothetical protein Csa_7G067490 [Cucumis sativus]	19872	X65973.1	245	2.29e-123	N.tabacum mRNA for glutamate-1-semialdehyde aminotransferase	K01845	hemL	glutamate-1-semialdehyde 2,1-aminomutase	http://www.genome.jp/dbget-bin/www_bget?ko:K01845	Q85WB7	1011	1.3e-108	Glutamate-1-semialdehyde 2,1-aminomutase, chloroplastic OS=Brassica napus GN=GSA PE=2 SV=1	PF00202	Aminotransferase class-III	--	--	GO:0030170//GO:0008483	pyridoxal phosphate binding//transaminase activity	--	--	KOG1402	Ornithine aminotransferase	UP	3.0915	4.75e-10	UP	1.1863	0.0065483	UP	1.8708	0.0058251	estscan,start:74 end:816	19.34	15.08	10.92	130.93	126.62	123.28	52.51
Cluster-35308.31408	0.11	1.21	2.19	1828	566197628	XP_002318108.2	1656	3.3e-182	hypothetical protein POPTR_0012s09440g [Populus trichocarpa]gi|550326743|gb|EEE96328.2| hypothetical protein POPTR_0012s09440g [Populus trichocarpa]	590669789	XM_007037813.1	234	6.84e-117	Theobroma cacao Radical SAM superfamily protein (TCM_014565) mRNA, complete cds	K02495	hemN, hemZ	oxygen-independent coproporphyrinogen III oxidase	http://www.genome.jp/dbget-bin/www_bget?ko:K02495	P73245	728	1.9e-75	Oxygen-independent coproporphyrinogen-III oxidase-like protein sll1917 OS=Synechocystis sp. (strain PCC 6803 / Kazusa) GN=sll1917 PE=2 SV=1	PF04099//PF04055	Sybindin-like family//Radical SAM superfamily	GO:0006888	ER to Golgi vesicle-mediated transport	GO:0051536//GO:0003824	iron-sulfur cluster binding//catalytic activity	GO:0005801	cis-Golgi network	--	--	UP	4.3178	2.7e-08	FALSE	0.7153	0.46109	UP	3.5762	0.00012256	blast,frame:2 start:2 end:1531	3.16	4.15	0	58.82	43.61	42.68	17.85
Cluster-26864.0	0	0	3.27	1152	685372015	XP_009119642.1	189	2.7e-12	PREDICTED: protoporphyrinogen oxidase 1, chloroplastic [Brassica rapa]	--	--	--	--	--	K00231	PPOX, hemY	oxygen-dependent protoporphyrinogen oxidase	http://www.genome.jp/dbget-bin/www_bget?ko:K00231	P55826	189	3.7e-13	Protoporphyrinogen oxidase 1, chloroplastic OS=Arabidopsis thaliana GN=PPOX1 PE=1 SV=1	PF08499	3'5'-cyclic nucleotide phosphodiesterase N-terminal	GO:0006144	purine nucleobase metabolic process	GO:0004114	3',5'-cyclic-nucleotide phosphodiesterase activity	--	--	--	--	UP	Inf	1.01e-10	UP	Inf	1.72e-10	FALSE	NA	NA	blast,frame:2 start:254 end:469	0	0	0	25.69	39.45	56.49	0
Cluster-35308.154395	13.41	30.04	25.37	2072	802749512	XP_012087586.1	2108	1.4e-234	PREDICTED: glutamate--tRNA ligase, chloroplastic/mitochondrial isoform X1 [Jatropha curcas]gi|643711208|gb|KDP24924.1| hypothetical protein JCGZ_24302 [Jatropha curcas]	848873412	XM_012981811.1	413	0	PREDICTED: Erythranthe guttatus glutamate--tRNA ligase, chloroplastic/mitochondrial (LOC105957837), mRNA	K01885	EARS, gltX	glutamyl-tRNA synthetase	http://www.genome.jp/dbget-bin/www_bget?ko:K01885	Q43794	2093	1.1e-233	Glutamate--tRNA ligase, chloroplastic/mitochondrial OS=Nicotiana tabacum PE=2 SV=1	PF01465//PF00749	GRIP domain//tRNA synthetases class I (E and Q), catalytic domain	GO:0000042//GO:0043039	protein targeting to Golgi//tRNA aminoacylation	GO:0005515//GO:0016876//GO:0005524	protein binding//ligase activity, forming aminoacyl-tRNA and related compounds//ATP binding	--	--	KOG1149	Glutamyl-tRNA synthetase (mitochondrial)	UP	0.95229	0.011817	FALSE	-0.42387	0.45428	UP	1.3388	0.00041791	blast,frame:-2 start:2071 end:323	357	332	336	729	686	534	777.98
Cluster-35308.100322	24.02	93.36	83.99	1094	747100485	XP_011098331.1	1254	8.1e-136	PREDICTED: protochlorophyllide reductase [Sesamum indicum]	697167212	XM_009594157.1	348	1.72e-180	PREDICTED: Nicotiana tomentosiformis protochlorophyllide reductase-like (LOC104089301), mRNA	K00218	E1.3.1.33, por	protochlorophyllide reductase	http://www.genome.jp/dbget-bin/www_bget?ko:K00218	Q41249	1200	2.1e-130	Protochlorophyllide reductase, chloroplastic OS=Cucumis sativus GN=PORA PE=2 SV=1	PF00106//PF12242	short chain dehydrogenase//NAD(P)H binding domain of trans-2-enoyl-CoA reductase	GO:0055114//GO:0008152	oxidation-reduction process//metabolic process	GO:0016491	oxidoreductase activity	--	--	KOG1208	Dehydrogenases with different specificities (related to short-chain alcohol dehydrogenases)	UP	1.8362	0.00016451	FALSE	-0.37951	0.87299	UP	2.1762	0.00074127	estscan,start:63 end:1094	227.58	250.79	362.13	1087.76	623.64	1210.5	1393.07
Cluster-35308.130368	0.34	1.01	9.72	2130	659081124	XP_008441165.1	1313	2.3e-142	PREDICTED: delta-aminolevulinic acid dehydratase, chloroplastic [Cucumis melo]gi|659081126|ref|XP_008441166.1| PREDICTED: delta-aminolevulinic acid dehydratase, chloroplastic [Cucumis melo]gi|659081128|ref|XP_008441167.1| PREDICTED: delta-aminolevulinic acid dehydratase, chloroplastic [Cucumis melo]	645225540	XM_008221403.1	419	0	PREDICTED: Prunus mume delta-aminolevulinic acid dehydratase, chloroplastic (LOC103319807), mRNA	K01698	hemB, ALAD	porphobilinogen synthase	http://www.genome.jp/dbget-bin/www_bget?ko:K01698	P43210	1279	2.8e-139	Delta-aminolevulinic acid dehydratase, chloroplastic OS=Glycine max GN=HEMB PE=2 SV=1	PF00490	Delta-aminolevulinic acid dehydratase	GO:0015994//GO:0033014	chlorophyll metabolic process//tetrapyrrole biosynthetic process	GO:0046872//GO:0004655	metal ion binding//porphobilinogen synthase activity	--	--	KOG2794	Delta-aminolevulinic acid dehydratase	UP	4.8285	2.4e-24	UP	3.1062	8.63e-15	UP	1.6886	0.044911	blast,frame:-2 start:2129 end:1095	3.83	12.57	10.14	241.63	276.4	250.57	16.68
Cluster-35308.104554	0.42	2.59	1.91	2593	823222044	XP_012443722.1	1447	8e-158	PREDICTED: protochlorophyllide reductase, chloroplastic [Gossypium raimondii]gi|763795753|gb|KJB62749.1| hypothetical protein B456_009G433900 [Gossypium raimondii]	698570711	XM_009776373.1	352	0	PREDICTED: Nicotiana sylvestris protochlorophyllide reductase-like (LOC104224690), mRNA	K00218	E1.3.1.33, por	protochlorophyllide reductase	http://www.genome.jp/dbget-bin/www_bget?ko:K00218	Q41249	1412	1.3e-154	Protochlorophyllide reductase, chloroplastic OS=Cucumis sativus GN=PORA PE=2 SV=1	PF00106//PF12242//PF00432//PF01370	short chain dehydrogenase//NAD(P)H binding domain of trans-2-enoyl-CoA reductase//Prenyltransferase and squalene oxidase repeat//NAD dependent epimerase/dehydratase family	GO:0008152//GO:0055114	metabolic process//oxidation-reduction process	GO:0003824//GO:0016491//GO:0050662	catalytic activity//oxidoreductase activity//coenzyme binding	--	--	KOG1208	Dehydrogenases with different specificities (related to short-chain alcohol dehydrogenases)	UP	2.3115	0.00020972	FALSE	-0.64068	0.50724	UP	2.9032	0.00012284	blast,frame:3 start:1395 end:2366	23.32	0	18.1	80.65	50.1	57.87	96.14
Cluster-35308.120434	82.5	486.92	301.95	1194	694317660	XP_009339191.1	1542	3.6e-169	PREDICTED: geranylgeranyl diphosphate reductase, chloroplastic [Pyrus x bretschneideri]	743401797	AJ584638.1	258	2.01e-130	Nicotiana benthamiana mRNA for geranylgeranyl reductase (chlP gene)	K10960	chlP, bchP	geranylgeranyl reductase	http://www.genome.jp/dbget-bin/www_bget?ko:K10960	Q9ZS34	1503	1.7e-165	Geranylgeranyl diphosphate reductase, chloroplastic OS=Nicotiana tabacum GN=CHLP PE=2 SV=1	PF01266//PF07992//PF02737//PF01494//PF01134//PF00070//PF05834//PF12831//PF08493	FAD dependent oxidoreductase//Pyridine nucleotide-disulphide oxidoreductase//3-hydroxyacyl-CoA dehydrogenase, NAD binding domain//FAD binding domain//Glucose inhibited division protein A//Pyridine nucleotide-disulphide oxidoreductase//Lycopene cyclase protein//FAD dependent oxidoreductase//Aflatoxin regulatory protein	GO:0006631//GO:0006633//GO:0006355//GO:0055114//GO:0006568//GO:0006550//GO:0016117//GO:0006574//GO:0018874//GO:0045122//GO:0008033//GO:0006552//GO:0006554	fatty acid metabolic process//fatty acid biosynthetic process//regulation of transcription, DNA-templated//oxidation-reduction process//tryptophan metabolic process//isoleucine catabolic process//carotenoid biosynthetic process//valine catabolic process//benzoate metabolic process//aflatoxin biosynthetic process//tRNA processing//leucine catabolic process//lysine catabolic process	GO:0050660//GO:0016705//GO:0016491//GO:0003857//GO:0071949//GO:0003677	flavin adenine dinucleotide binding//oxidoreductase activity, acting on paired donors, with incorporation or reduction of molecular oxygen//oxidoreductase activity//3-hydroxyacyl-CoA dehydrogenase activity//FAD binding//DNA binding	GO:0005634	nucleus	--	--	UP	1.879	1.03e-08	DOWN	-0.89157	0.028751	UP	2.7365	7.72e-10	blast,frame:-1 start:1188 end:1	1011	1316	912	4510	3903	3481	6145
Cluster-35308.62338	0.13	9.35	2.54	595	460380498	XP_004235993.1	352	1.7e-31	PREDICTED: geranylgeranyl diphosphate reductase, chloroplastic [Solanum lycopersicum]	731425730	XM_002284870.2	116	8.44e-52	PREDICTED: Vitis vinifera geranylgeranyl diphosphate reductase, chloroplastic (LOC100243277), mRNA	K10960	chlP, bchP	geranylgeranyl reductase	http://www.genome.jp/dbget-bin/www_bget?ko:K10960	Q9ZS34	352	2.4e-32	Geranylgeranyl diphosphate reductase, chloroplastic OS=Nicotiana tabacum GN=CHLP PE=2 SV=1	--	--	--	--	--	--	--	--	--	--	UP	4.1676	0.013558	DOWN	-2.1214	0.001362	UP	6.2503	1.22e-10	estscan,start:595 end:374; minus strand	1.84	0	0	11.6	7.34	15.9	35.17
Cluster-35308.78223	1.27	4.88	6.54	652	3986701	AAC84139.1	463	2.5e-44	ferrochelatase [Cichorium intybus]	3986700	AF101426.1	207	2.41e-102	AF101426 Cichorium intybus ferrochelatase mRNA, partial cds	K01772	hemH, FECH	ferrochelatase	http://www.genome.jp/dbget-bin/www_bget?ko:K01772	P42044	317	3e-28	Ferrochelatase-2, chloroplastic OS=Cucumis sativus GN=HEMH PE=2 SV=1	PF00762	Ferrochelatase	GO:0006783//GO:0015994	heme biosynthetic process//chlorophyll metabolic process	GO:0004325	ferrochelatase activity	--	--	KOG1321	Protoheme ferro-lyase (ferrochelatase)	UP	2.4529	0.002248	FALSE	0.20619	0.98477	UP	2.1975	0.015704	estscan,start:166 end:652	0	5.11	15.72	41.31	40.13	26.05	33.82
Cluster-35308.173291	0	1.02	2.8	912	661882541	CDP13855.1	767	2e-79	unnamed protein product [Coffea canephora]	302853313	XM_002958127.1	54	3.86e-17	Volvox carteri f. nagariensis hypothetical protein, mRNA	K10960	chlP, bchP	geranylgeranyl reductase	http://www.genome.jp/dbget-bin/www_bget?ko:K10960	Q9ZS34	657	1.6e-67	Geranylgeranyl diphosphate reductase, chloroplastic OS=Nicotiana tabacum GN=CHLP PE=2 SV=1	PF02737//PF07992//PF01266//PF00070//PF01134//PF01494//PF05834//PF12831	3-hydroxyacyl-CoA dehydrogenase, NAD binding domain//Pyridine nucleotide-disulphide oxidoreductase//FAD dependent oxidoreductase//Pyridine nucleotide-disulphide oxidoreductase//Glucose inhibited division protein A//FAD binding domain//Lycopene cyclase protein//FAD dependent oxidoreductase	GO:0055114//GO:0006633//GO:0006631//GO:0006574//GO:0016117//GO:0006550//GO:0006568//GO:0018874//GO:0006554//GO:0006552//GO:0008033	oxidation-reduction process//fatty acid biosynthetic process//fatty acid metabolic process//valine catabolic process//carotenoid biosynthetic process//isoleucine catabolic process//tryptophan metabolic process//benzoate metabolic process//lysine catabolic process//leucine catabolic process//tRNA processing	GO:0016705//GO:0050660//GO:0003857//GO:0016491//GO:0071949	oxidoreductase activity, acting on paired donors, with incorporation or reduction of molecular oxygen//flavin adenine dinucleotide binding//3-hydroxyacyl-CoA dehydrogenase activity//oxidoreductase activity//FAD binding	--	--	--	--	UP	Inf	3.17e-07	FALSE	1.2532	0.17326	UP	Inf	0.0051118	estscan,start:163 end:912	0	0	0	31.27	26.7	18.89	10.39
Cluster-35308.173292	0.06	6.35	10.25	821	661882541	CDP13855.1	940	1.6e-99	unnamed protein product [Coffea canephora]	--	--	--	--	--	K10960	chlP, bchP	geranylgeranyl reductase	http://www.genome.jp/dbget-bin/www_bget?ko:K10960	Q9ZS34	716	2.1e-74	Geranylgeranyl diphosphate reductase, chloroplastic OS=Nicotiana tabacum GN=CHLP PE=2 SV=1	--	--	--	--	--	--	--	--	--	--	UP	7.9406	7.85e-16	FALSE	0.46019	0.54419	UP	7.4416	1.1e-12	estscan,start:821 end:182; minus strand	1	0	0.5	84.91	52	101.7	50.57
Cluster-35308.104549	1.6	5.89	11.87	1094	728837667	KHG17110.1	599	7.3e-60	Protochlorophyllide reductase, chloroplastic [Gossypium arboreum]	--	--	--	--	--	K00218	E1.3.1.33, por	protochlorophyllide reductase	http://www.genome.jp/dbget-bin/www_bget?ko:K00218	Q9SDT1	574	8.1e-58	Protochlorophyllide reductase, chloroplastic OS=Daucus carota GN=POR1 PE=2 SV=1	PF01370//PF12242//PF00106	NAD dependent epimerase/dehydratase family//NAD(P)H binding domain of trans-2-enoyl-CoA reductase//short chain dehydrogenase	GO:0055114//GO:0008152	oxidation-reduction process//metabolic process	GO:0050662//GO:0016491//GO:0003824	coenzyme binding//oxidoreductase activity//catalytic activity	--	--	KOG1208	Dehydrogenases with different specificities (related to short-chain alcohol dehydrogenases)	UP	2.933	1.58e-09	FALSE	0.77475	0.11591	UP	2.1176	0.0040901	estscan,start:558 end:1094	20.05	13.49	22.68	152.27	95	165.96	84.88
Cluster-35308.104547	3.36	13.84	22.81	646	700199987	KGN55145.1	805	5.6e-84	Protochlorophyllide reductase, chloroplastic [Cucumis sativus]	731329510	XM_010677326.1	254	1.78e-128	PREDICTED: Beta vulgaris subsp. vulgaris protochlorophyllide reductase, chloroplastic (LOC104891616), mRNA	K00218	E1.3.1.33, por	protochlorophyllide reductase	http://www.genome.jp/dbget-bin/www_bget?ko:K00218	Q41249	788	7.3e-83	Protochlorophyllide reductase, chloroplastic OS=Cucumis sativus GN=PORA PE=2 SV=1	PF00106	short chain dehydrogenase	GO:0008152	metabolic process	GO:0016491	oxidoreductase activity	--	--	KOG1208	Dehydrogenases with different specificities (related to short-chain alcohol dehydrogenases)	UP	2.7778	1.88e-08	FALSE	0.46833	0.49942	UP	2.2725	0.014948	blast,frame:2 start:2 end:79	7.86	21.93	24.22	138.83	86.71	138.62	107.78
Cluster-35308.5010	0.17	0.94	3.44	1089	296083823	CBI24211.3	990	3.3e-105	unnamed protein product [Vitis vinifera]	568833044	XM_006470665.1	191	3.22e-93	PREDICTED: Citrus sinensis phytochromobilin:ferredoxin oxidoreductase, chloroplastic-like (LOC102609362), transcript variant X1, mRNA	K08101	E1.3.7.4	phytochromobilin:ferredoxin oxidoreductase	http://www.genome.jp/dbget-bin/www_bget?ko:K08101	Q9SR43	812	2e-85	Phytochromobilin:ferredoxin oxidoreductase, chloroplastic OS=Arabidopsis thaliana GN=HY2 PE=2 SV=1	PF05996	Ferredoxin-dependent bilin reductase	GO:0010024//GO:0055114	phytochromobilin biosynthetic process//oxidation-reduction process	GO:0016636//GO:0050897	oxidoreductase activity, acting on the CH-CH group of donors, iron-sulfur protein as acceptor//cobalt ion binding	--	--	--	--	UP	4.3922	4.67e-07	UP	1.8079	0.033836	FALSE	2.5365	0.25156	estscan,start:161 end:1089	0	2.15	3.64	51.7	31.83	36.29	5.8
Cluster-35308.175394	0.11	29.06	8.21	1342	225437124	XP_002273926.1	616	9.5e-62	PREDICTED: chlorophyllase-1 [Vitis vinifera]	--	--	--	--	--	K08099	E3.1.1.14	chlorophyllase	http://www.genome.jp/dbget-bin/www_bget?ko:K08099	O22527	491	4.2e-48	Chlorophyllase-1 OS=Arabidopsis thaliana GN=CLH1 PE=1 SV=1	PF02129//PF07859//PF07224//PF12740//PF03403	X-Pro dipeptidyl-peptidase (S15 family)//alpha/beta hydrolase fold//Chlorophyllase//Chlorophyllase enzyme//Platelet-activating factor acetylhydrolase, isoform II	GO:0046486//GO:0015994//GO:0016042//GO:0008152//GO:0015996	glycerolipid metabolic process//chlorophyll metabolic process//lipid catabolic process//metabolic process//chlorophyll catabolic process	GO:0016787//GO:0047746//GO:0003847	hydrolase activity//chlorophyllase activity//1-alkyl-2-acetylglycerophosphocholine esterase activity	GO:0008247	1-alkyl-2-acetylglycerophosphocholine esterase complex	--	--	UP	6.18	6.04e-19	DOWN	-1.9575	0.02024	UP	8.1074	8.31e-11	blast,frame:1 start:190 end:1182	1	3	1	159	95	120	208
[truncated: 11 more columns]
