# Supplementary material for: CmNAC73 Mediates the Formation of Green Color in Chrysanthemum Flowers by Directly Activating the Expression of Chlorophyll Biosynthesis Genes HEMA1 and CRD1
Source: Genes (Basel). 2021 May 8;12(5):704. doi: 10.3390/genes12050704 (PMC8151904; doi:10.3390/genes12050704)
Supplement: Supplementary file 1 [file genes-12-00704-s001.zip › genes-1207454-supplementary/Supplementary materials/Table S7 Expression of Chlorophyll synthesis and degradation-related genes from transcriptome.xlsx]

## Sheet: Sheet1
		gene_id	C. vestitum	‘Chunxiao’	‘Green anna’	Gene Length	NR GI	NR ID	NR Score	NR Evalue	NR Description	NT GI	NT ID	NT Score	NT Evalue	NT Description	KO ID	KO Name	KO Description	Http Link	Swissprot ID	Swissprot Score	Swissprot Evalue	Swissprot Description	PFAM ID	PFAM description	Gene Ontology Biological Pathway	BP Description	Gene Ontology Molecular Function	MF Description	Gene Ontology Cellular Component	CC Description	KOG ID	KOG Description	UP_DOWN_REGULATION(ANvsCV)	log2ratio(ANvsCV)	q value(ANvsCV)	UP_DOWN_REGULATION(ANvsCX)	log2ratio(ANvsCX)	q value(ANvsCX)	UP_DOWN_REGULATION(CXvsCV)	log2ratio(CXvsCV)	q value(CXvsCV)	CDS_flag	sample_readcount(CV_1)	sample_readcount(CV_2)	sample_readcount(CV_3)	sample_readcount(AN_1)	sample_readcount(AN_2)
Chlorophyll Biosynthesis	HEMA	Cluster-35308.131599	8.16	13.1	30.83	1958	225458990	XP_002285583.1	1891	2e-209	PREDICTED: glutamyl-tRNA reductase 1, chloroplastic [Vitis vinifera]gi|147816412|emb|CAN77439.1| hypothetical protein VITISV_007402 [Vitis vinifera]	731428799	XM_002285547.2	413	0	PREDICTED: Vitis vinifera glutamyl-tRNA reductase 1, chloroplastic-like (LOC100259052), mRNA	K02492	hemA	glutamyl-tRNA reductase	http://www.genome.jp/dbget-bin/www_bget?ko:K02492	P93111	1874	2.6e-208	Glutamyl-tRNA reductase 1, chloroplastic OS=Cucumis sativus GN=HEMA1 PE=2 SV=1	PF08649//PF00899//PF13241//PF05201//PF00956//PF02254//PF03721//PF01981//PF01113//PF03435//PF03446//PF02826//PF00745	DASH complex subunit Dad1//ThiF family//Putative NAD(P)-binding//Glutamyl-tRNAGlu reductase, N-terminal domain//Nucleosome assembly protein (NAP)//TrkA-N domain//UDP-glucose/GDP-mannose dehydrogenase family, NAD binding domain//Peptidyl-tRNA hydrolase PTH2//Dihydrodipicolinate reductase, N-terminus//Saccharopine dehydrogenase NADP binding domain//NAD binding domain of 6-phosphogluconate dehydroge…	GO:0006813//GO:0006779//GO:0009416//GO:0019354//GO:0033014//GO:0006979//GO:0030472//GO:0009089//GO:0006098//GO:0009085//GO:0019521//GO:0006782//GO:0055114//GO:0006334//GO:0015995	potassium ion transport//porphyrin-containing compound biosynthetic process//response to light stimulus//siroheme biosynthetic process//tetrapyrrole biosynthetic process//response to oxidative stress//mitotic spindle organization in nucleus//lysine biosynthetic process via diaminopimelate//pentose-phosphate shunt//lysine biosynthetic process//D-gluconate metabolic process//protoporphyrinogen IX b…	GO:0008839//GO:0050661//GO:0008883//GO:0016491//GO:0051287//GO:0016616//GO:0004045//GO:0043115//GO:0008641//GO:0004616	4-hydroxy-tetrahydrodipicolinate reductase//NADP binding//glutamyl-tRNA reductase activity//oxidoreductase activity//NAD binding//oxidoreductase activity, acting on the CH-OH group of donors, NAD or NADP as acceptor//aminoacyl-tRNA hydrolase activity//precorrin-2 dehydrogenase activity//small protein activating enzyme activity//phosphogluconate dehydrogenase (decarboxylating) activity	GO:0005634//GO:0072686//GO:0042729	nucleus//mitotic spindle//DASH complex	--	--	UP	1.9581	4.07e-08	UP	1.0623	0.0021949	UP	0.85608	0.04845	blast,frame:1 start:1 end:1746	178	169	236	776	641
	GSA	Cluster-35308.151127	1.95	6.06	16.36	816	778724664	XP_004136907.2	1019	1.1e-108	PREDICTED: glutamate-1-semialdehyde 2,1-aminomutase 2, chloroplastic-like [Cucumis sativus]gi|700188561|gb|KGN43794.1| hypothetical protein Csa_7G067490 [Cucumis sativus]	19872	X65973.1	245	2.29e-123	N.tabacum mRNA for glutamate-1-semialdehyde aminotransferase	K01845	hemL	glutamate-1-semialdehyde 2,1-aminomutase	http://www.genome.jp/dbget-bin/www_bget?ko:K01845	Q85WB7	1011	1.3e-108	Glutamate-1-semialdehyde 2,1-aminomutase, chloroplastic OS=Brassica napus GN=GSA PE=2 SV=1	PF00202	Aminotransferase class-III	--	--	GO:0030170//GO:0008483	pyridoxal phosphate binding//transaminase activity	--	--	KOG1402	Ornithine aminotransferase	UP	3.0915	4.75e-10	UP	1.1863	0.0065483	UP	1.8708	0.0058251	estscan,start:74 end:816	19.34	15.08	10.92	130.93	126.62
	GSA	Cluster-35308.120638	19.6	204.57	100.95	1337	255571784	XP_002526835.1	1826	4.7e-202	glutamate-1-semialdehyde 2,1-aminomutase, putative [Ricinus communis]gi|223533839|gb|EEF35570.1| glutamate-1-semialdehyde 2,1-aminomutase, putative [Ricinus communis]	747048813	XM_011072127.1	380	0	PREDICTED: Sesamum indicum glutamate-1-semialdehyde 2,1-aminomutase, chloroplastic (LOC105156088), mRNA	K01845	hemL	glutamate-1-semialdehyde 2,1-aminomutase	http://www.genome.jp/dbget-bin/www_bget?ko:K01845	Q85WB7	1801	5.2e-200	Glutamate-1-semialdehyde 2,1-aminomutase, chloroplastic OS=Brassica napus GN=GSA PE=2 SV=1	PF00202	Aminotransferase class-III	GO:0015994//GO:0033014//GO:0006779	chlorophyll metabolic process//tetrapyrrole biosynthetic process//porphyrin-containing compound biosynthetic process	GO:0030170//GO:0042286//GO:0008483	pyridoxal phosphate binding//glutamate-1-semialdehyde 2,1-aminomutase activity//transaminase activity	--	--	KOG1402	Ornithine aminotransferase	UP	2.3756	2.5e-12	DOWN	-1.2287	0.020184	UP	3.57	6.25e-09	estscan,start:24 end:1337	306.65	327.9	254.28	1583.04	1580.5
	GSA	Cluster-35308.137235	0	6.49	3.93	562	255571784	XP_002526835.1	195	2.6e-13	glutamate-1-semialdehyde 2,1-aminomutase, putative [Ricinus communis]gi|223533839|gb|EEF35570.1| glutamate-1-semialdehyde 2,1-aminomutase, putative [Ricinus communis]	--	--	--	--	--	K01845	hemL	glutamate-1-semialdehyde 2,1-aminomutase	http://www.genome.jp/dbget-bin/www_bget?ko:K01845	Q40147	192	8.2e-14	Glutamate-1-semialdehyde 2,1-aminomutase, chloroplastic OS=Solanum lycopersicum PE=2 SV=1	--	--	GO:0006779//GO:0033014//GO:0015994	porphyrin-containing compound biosynthetic process//tetrapyrrole biosynthetic process//chlorophyll metabolic process	GO:0030170//GO:0008483//GO:0042286	pyridoxal phosphate binding//transaminase activity//glutamate-1-semialdehyde 2,1-aminomutase activity	--	--	--	--	UP	Inf	8.63e-05	FALSE	-0.934	0.34621	UP	Inf	2.88e-08	blast,frame:2 start:2 end:133	0	0	0	20	13
	HEMB	Cluster-35308.130368	0.34	1.01	9.72	2130	659081124	XP_008441165.1	1313	2.3e-142	PREDICTED: delta-aminolevulinic acid dehydratase, chloroplastic [Cucumis melo]gi|659081126|ref|XP_008441166.1| PREDICTED: delta-aminolevulinic acid dehydratase, chloroplastic [Cucumis melo]gi|659081128|ref|XP_008441167.1| PREDICTED: delta-aminolevulinic acid dehydratase, chloroplastic [Cucumis melo]	645225540	XM_008221403.1	419	0	PREDICTED: Prunus mume delta-aminolevulinic acid dehydratase, chloroplastic (LOC103319807), mRNA	K01698	hemB, ALAD	porphobilinogen synthase	http://www.genome.jp/dbget-bin/www_bget?ko:K01698	P43210	1279	2.8e-139	Delta-aminolevulinic acid dehydratase, chloroplastic OS=Glycine max GN=HEMB PE=2 SV=1	PF00490	Delta-aminolevulinic acid dehydratase	GO:0015994//GO:0033014	chlorophyll metabolic process//tetrapyrrole biosynthetic process	GO:0046872//GO:0004655	metal ion binding//porphobilinogen synthase activity	--	--	KOG2794	Delta-aminolevulinic acid dehydratase	UP	4.8285	2.4e-24	UP	3.1062	8.63e-15	UP	1.6886	0.044911	blast,frame:-2 start:2129 end:1095	3.83	12.57	10.14	241.63	276.4
	HEMC	Cluster-35308.117139	28.89	94.63	69.81	1421	645228588	XP_008221067.1	1281	7.8e-139	PREDICTED: porphobilinogen deaminase, chloroplastic [Prunus mume]	255558668	XM_002520313.1	312	2.31e-160	Ricinus communis porphobilinogen deaminase, putative, mRNA	K01749	hemC, HMBS	hydroxymethylbilane synthase	http://www.genome.jp/dbget-bin/www_bget?ko:K01749	Q43082	1262	1.7e-137	Porphobilinogen deaminase, chloroplastic OS=Pisum sativum GN=HEMC PE=1 SV=1	PF03900//PF01379	Porphobilinogen deaminase, C-terminal domain//Porphobilinogen deaminase, dipyromethane cofactor binding domain	GO:0015994//GO:0033014	chlorophyll metabolic process//tetrapyrrole biosynthetic process	GO:0004418	hydroxymethylbilane synthase activity	--	--	KOG2892	Porphobilinogen deaminase	UP	1.2967	0.00021186	FALSE	-0.63523	0.13541	UP	1.8954	7.61e-07	blast,frame:1 start:37 end:1149	518.87	459	435.01	1244.42	1137
	HEME	Cluster-35308.164297	0.11	2.2	1.13	885	657955730	XP_008369337.1	856	9.3e-90	PREDICTED: uroporphyrinogen decarboxylase isoform X1 [Malus domestica]	729460391	XM_010527076.1	197	1.2e-96	PREDICTED: Tarenaya hassleriana uroporphyrinogen decarboxylase 2, chloroplastic (LOC104803195), mRNA	K01599	hemE, UROD	uroporphyrinogen decarboxylase	http://www.genome.jp/dbget-bin/www_bget?ko:K01599	Q42967	830	1.3e-87	Uroporphyrinogen decarboxylase, chloroplastic OS=Nicotiana tabacum GN=DCUP PE=1 SV=1	PF01208	Uroporphyrinogen decarboxylase (URO-D)	GO:0015994//GO:0006779	chlorophyll metabolic process//porphyrin-containing compound biosynthetic process	GO:0004853	uroporphyrinogen decarboxylase activity	--	--	KOG2872	Uroporphyrinogen decarboxylase	UP	3.3492	0.045497	FALSE	-1.1134	0.37515	UP	4.4323	0.00025244	blast,frame:-3 start:883 end:224	1.53	1.39	0	10.57	11.61
	HEME	Cluster-35308.158213	5.6	45.09	21.91	1918	743937705	XP_011013262.1	1577	5e-173	PREDICTED: uroporphyrinogen decarboxylase 1, chloroplastic-like [Populus euphratica]	255568117	XM_002524989.1	401	0	Ricinus communis uroporphyrinogen decarboxylase, putative, mRNA	K01599	hemE, UROD	uroporphyrinogen decarboxylase	http://www.genome.jp/dbget-bin/www_bget?ko:K01599	Q93ZB6	1488	1.5e-163	Uroporphyrinogen decarboxylase 1, chloroplastic OS=Arabidopsis thaliana GN=HEME1 PE=2 SV=2	PF01208	Uroporphyrinogen decarboxylase (URO-D)	GO:0006779//GO:0015994	porphyrin-containing compound biosynthetic process//chlorophyll metabolic process	GO:0004853	uroporphyrinogen decarboxylase activity	--	--	KOG2872	Uroporphyrinogen decarboxylase	UP	1.989	5.42e-08	DOWN	-1.237	0.00037507	UP	3.1896	8.54e-14	blast,frame:2 start:107 end:1351	176.71	107.6	107.85	489.18	539.23
	HEMF	Cluster-35308.121217	2.08	4.19	7.23	5783	296085937	CBI31378.3	1705	2.2e-187	unnamed protein product [Vitis vinifera]	240253999	NM_100230.6	368	0	Arabidopsis thaliana coproporphyrinogen III oxidase mRNA, complete cds	K00228	CPOX, hemF	coproporphyrinogen III oxidase	http://www.genome.jp/dbget-bin/www_bget?ko:K00228	P35055	1570	1.4e-172	Oxygen-dependent coproporphyrinogen-III oxidase, chloroplastic OS=Glycine max GN=CPX PE=2 SV=1	PF15898//PF01218//PF01214//PF13851//PF04508//PF06645	cGMP-dependent protein kinase interacting domain//Coproporphyrinogen III oxidase//Casein kinase II regulatory subunit//Growth-arrest specific micro-tubule binding//Viral A-type inclusion protein repeat//Microsomal signal peptidase 12 kDa subunit (SPC12)	GO:0016032//GO:0006779//GO:0015994//GO:0045859//GO:0048870//GO:0006465//GO:0055114	viral process//porphyrin-containing compound biosynthetic process//chlorophyll metabolic process//regulation of protein kinase activity//cell motility//signal peptide processing//oxidation-reduction process	GO:0004109//GO:0008233//GO:0019901//GO:0019887	coproporphyrinogen oxidase activity//peptidase activity//protein kinase binding//protein kinase regulator activity	GO:0031514//GO:0016021//GO:0005956//GO:0005787	motile cilium//integral component of membrane//protein kinase CK2 complex//signal peptidase complex	KOG1518	Coproporphyrinogen III oxidase CPO/HEM13	UP	1.8265	4.72e-07	FALSE	0.60564	0.11158	UP	1.1838	0.0050445	blast,frame:2 start:1757 end:5080|blast,frame:1 start:1624 end:1818	157.25	154.19	174.49	526.75	572.52
	HEMF	Cluster-35308.31408	0.11	1.21	2.19	1828	566197628	XP_002318108.2	1656	3.3e-182	hypothetical protein POPTR_0012s09440g [Populus trichocarpa]gi|550326743|gb|EEE96328.2| hypothetical protein POPTR_0012s09440g [Populus trichocarpa]	590669789	XM_007037813.1	234	6.84e-117	Theobroma cacao Radical SAM superfamily protein (TCM_014565) mRNA, complete cds	K02495	hemN, hemZ	oxygen-independent coproporphyrinogen III oxidase	http://www.genome.jp/dbget-bin/www_bget?ko:K02495	P73245	728	1.9e-75	Oxygen-independent coproporphyrinogen-III oxidase-like protein sll1917 OS=Synechocystis sp. (strain PCC 6803 / Kazusa) GN=sll1917 PE=2 SV=1	PF04099//PF04055	Sybindin-like family//Radical SAM superfamily	GO:0006888	ER to Golgi vesicle-mediated transport	GO:0051536//GO:0003824	iron-sulfur cluster binding//catalytic activity	GO:0005801	cis-Golgi network	--	--	UP	4.3178	2.7e-08	FALSE	0.7153	0.46109	UP	3.5762	0.00012256	blast,frame:2 start:2 end:1531	3.16	4.15	0	58.82	43.61
	HEMG	Cluster-35308.128992	1.87	10.39	12.84	2114	6002912	AAF00194.1	2070	3.8e-230	protoporphyrinogen IX oxidase [Cichorium intybus]	386276658	JN966737.1	637	0	Ambrosia artemisiifolia plastid protoporphyrinogen IX oxidase (PPX1) mRNA, partial cds; nuclear gene for plastid product	K00231	PPOX, hemY	oxygen-dependent protoporphyrinogen oxidase	http://www.genome.jp/dbget-bin/www_bget?ko:K00231	P55826	1901	2.1e-211	Protoporphyrinogen oxidase 1, chloroplastic OS=Arabidopsis thaliana GN=PPOX1 PE=1 SV=1	PF01593//PF00070//PF12831//PF05834//PF07992//PF01266	Flavin containing amine oxidoreductase//Pyridine nucleotide-disulphide oxidoreductase//FAD dependent oxidoreductase//Lycopene cyclase protein//Pyridine nucleotide-disulphide oxidoreductase//FAD dependent oxidoreductase	GO:0055114//GO:0016117	oxidation-reduction process//carotenoid biosynthetic process	GO:0016705//GO:0016491	oxidoreductase activity, acting on paired donors, with incorporation or reduction of molecular oxygen//oxidoreductase activity	--	--	KOG1276	Protoporphyrinogen oxidase	UP	2.7639	1.85e-12	FALSE	0.10749	0.94328	UP	2.6229	2.32e-08	estscan,start:2019 end:265; minus strand	70.63	48.62	27.74	339.29	316.82
	HEMG	Cluster-35308.161855	4.62	31.09	13.16	1986	6002912	AAF00194.1	2114	2.8e-235	protoporphyrinogen IX oxidase [Cichorium intybus]	386276658	JN966737.1	782	0	Ambrosia artemisiifolia plastid protoporphyrinogen IX oxidase (PPX1) mRNA, partial cds; nuclear gene for plastid product	K00231	PPOX, hemY	oxygen-dependent protoporphyrinogen oxidase	http://www.genome.jp/dbget-bin/www_bget?ko:K00231	P55826	1939	7.7e-216	Protoporphyrinogen oxidase 1, chloroplastic OS=Arabidopsis thaliana GN=PPOX1 PE=1 SV=1	PF01593//PF00070//PF12831//PF05834//PF07992//PF01266	Flavin containing amine oxidoreductase//Pyridine nucleotide-disulphide oxidoreductase//FAD dependent oxidoreductase//Lycopene cyclase protein//Pyridine nucleotide-disulphide oxidoreductase//FAD dependent oxidoreductase	GO:0055114//GO:0016117	oxidation-reduction process//carotenoid biosynthetic process	GO:0016491//GO:0016705	oxidoreductase activity//oxidoreductase activity, acting on paired donors, with incorporation or reduction of molecular oxygen	--	--	KOG1276	Protoporphyrinogen oxidase	UP	1.5359	7.2e-05	DOWN	-1.429	0.00020732	UP	2.9285	3.19e-11	blast,frame:-3 start:1984 end:266	124.39	109.91	102.27	345	325.18
	HEMH	Cluster-35308.66757	0	3.57	5.09	789	147818793	CAN67281.1	295	9.3e-25	hypothetical protein VITISV_021593 [Vitis vinifera]	--	--	--	--	--	K01772	hemH, FECH	ferrochelatase	http://www.genome.jp/dbget-bin/www_bget?ko:K01772	P42044	271	7.9e-23	Ferrochelatase-2, chloroplastic OS=Cucumis sativus GN=HEMH PE=2 SV=1	PF00762	Ferrochelatase	GO:0006783//GO:0015994	heme biosynthetic process//chlorophyll metabolic process	GO:0004325	ferrochelatase activity	--	--	--	--	UP	Inf	1.53e-08	FALSE	0.31481	0.87222	UP	Inf	5.89e-08	estscan,start:789 end:519; minus strand	0	0	0	38.29	53.95
	HEMH	Cluster-35308.181931	0.11	3.46	3.85	808	694312273	XP_009361617.1	486	6.8e-47	PREDICTED: ferrochelatase-2, chloroplastic-like [Pyrus x bretschneideri]	--	--	--	--	--	K01772	hemH, FECH	ferrochelatase	http://www.genome.jp/dbget-bin/www_bget?ko:K01772	P42044	457	2.2e-44	Ferrochelatase-2, chloroplastic OS=Cucumis sativus GN=HEMH PE=2 SV=1	PF00762	Ferrochelatase	GO:0006783//GO:0015994	heme biosynthetic process//chlorophyll metabolic process	GO:0004325	ferrochelatase activity	--	--	KOG1321	Protoheme ferro-lyase (ferrochelatase)	UP	5.6626	1.08e-06	FALSE	9.64e-05	1	UP	5.601	2e-06	estscan,start:808 end:366; minus strand	0	0	2.48	27.26	38.8
	HEMH	Cluster-35308.78223	1.27	4.88	6.54	652	3986701	AAC84139.1	463	2.5e-44	ferrochelatase [Cichorium intybus]	3986700	AF101426.1	207	2.41e-102	AF101426 Cichorium intybus ferrochelatase mRNA, partial cds	K01772	hemH, FECH	ferrochelatase	http://www.genome.jp/dbget-bin/www_bget?ko:K01772	P42044	317	3e-28	Ferrochelatase-2, chloroplastic OS=Cucumis sativus GN=HEMH PE=2 SV=1	PF00762	Ferrochelatase	GO:0006783//GO:0015994	heme biosynthetic process//chlorophyll metabolic process	GO:0004325	ferrochelatase activity	--	--	KOG1321	Protoheme ferro-lyase (ferrochelatase)	UP	2.4529	0.002248	FALSE	0.20619	0.98477	UP	2.1975	0.015704	estscan,start:166 end:652	0	5.11	15.72	41.31	40.13
	HEML	Cluster-35308.137236	0	8.19	3.87	1800	19875	CAA46787.1	1905	4.3e-211	glutamate-1-semialdehyde 2,1-aminomutase [Nicotiana tabacum]	566207040	XM_002321692.2	420	0	Populus trichocarpa glutamate 1-semialdehyde aminotransferase family protein (POPTR_0015s11320g) mRNA, complete cds	K01845	hemL	glutamate-1-semialdehyde 2,1-aminomutase	http://www.genome.jp/dbget-bin/www_bget?ko:K01845	Q40147	1880	4.8e-209	Glutamate-1-semialdehyde 2,1-aminomutase, chloroplastic OS=Solanum lycopersicum PE=2 SV=1	PF00202	Aminotransferase class-III	--	--	GO:0030170//GO:0008483	pyridoxal phosphate binding//transaminase activity	--	--	KOG1402	Ornithine aminotransferase	UP	Inf	6.45e-11	DOWN	-1.2777	0.0024252	UP	Inf	2.31e-33	blast,frame:3 start:99 end:1529	0	0	0	117.31	48.99
	CHLH	Cluster-35308.124019	11.02	54.97	49.26	4901	698494599	XP_009793484.1	6497	0	PREDICTED: magnesium-chelatase subunit ChlH, chloroplastic [Nicotiana sylvestris]	483941576	AB543917.1	3823	0	Chrysanthemum x morifolium ChlH mRNA for magnesium chelatase subunit H, complete cds	K03403	chlH, bchH	magnesium chelatase subunit H	http://www.genome.jp/dbget-bin/www_bget?ko:K03403	Q9FNB0	6260	0	Magnesium-chelatase subunit ChlH, chloroplastic OS=Arabidopsis thaliana GN=CHLH PE=1 SV=1	PF09668//PF11965//PF02514	Aspartyl protease//Domain of unknown function (DUF3479)//CobN/Magnesium Chelatase	GO:0006508//GO:0015994//GO:0009058	proteolysis//chlorophyll metabolic process//biosynthetic process	GO:0016851//GO:0004190	magnesium chelatase activity//aspartic-type endopeptidase activity	GO:0010007	magnesium chelatase complex	--	--	UP	2.1879	4.88e-11	FALSE	-0.33701	0.60242	UP	2.4884	5.46e-13	blast,frame:2 start:458 end:4633	673	738	749	3213	3483
	CHLD	Cluster-35308.132084	2.68	7.3	11.65	2665	743066339	AJB84628.1	1572	2.6e-172	magnesium-chelatase subunit D [Camellia sinensis]	723688949	XM_004236579.2	931	0	PREDICTED: Solanum lycopersicum magnesium-chelatase subunit ChlD, chloroplastic (LOC101248868), mRNA	K03404	chlD, bchD	magnesium chelatase subunit D	http://www.genome.jp/dbget-bin/www_bget?ko:K03404	O24133	1538	3.2e-169	Magnesium-chelatase subunit ChlD, chloroplastic OS=Nicotiana tabacum GN=CHLD PE=2 SV=1	PF01056//PF03286//PF07728//PF00158//PF10152//PF00493//PF07724//PF04931//PF01213//PF02724	Myc amino-terminal region//Pox virus Ag35 surface protein//AAA domain (dynein-related subfamily)//Sigma-54 interaction domain//Predicted coiled-coil domain-containing protein (DUF2360)//MCM2/3/5 family//AAA domain (Cdc48 subfamily)//DNA polymerase phi//Adenylate cyclase associated (CAP) N terminal//CDC45-like protein	GO:0006355//GO:0006260//GO:0007010//GO:0006270//GO:0006351	regulation of transcription, DNA-templated//DNA replication//cytoskeleton organization//DNA replication initiation//transcription, DNA-templated	GO:0005524//GO:0008134//GO:0003677//GO:0016887//GO:0003887//GO:0003700//GO:0003779	ATP binding//transcription factor binding//DNA binding//ATPase activity//DNA-directed DNA polymerase activity//transcription factor activity, sequence-specific DNA binding//actin binding	GO:0042575//GO:0071203//GO:0005667//GO:0019031	DNA polymerase complex//WASH complex//transcription factor complex//viral envelope	--	--	UP	2.1394	1.23e-08	FALSE	0.47526	0.25926	UP	1.6295	0.024824	blast,frame:-2 start:2598 end:265	86.47	99.95	86.3	387.67	435.94
	CHLD	Cluster-35308.132085	3.99	9.43	13.43	2668	743066339	AJB84628.1	1580	3.1e-173	magnesium-chelatase subunit D [Camellia sinensis]	723688949	XM_004236579.2	928	0	PREDICTED: Solanum lycopersicum magnesium-chelatase subunit ChlD, chloroplastic (LOC101248868), mRNA	K03404	chlD, bchD	magnesium chelatase subunit D	http://www.genome.jp/dbget-bin/www_bget?ko:K03404	O24133	1536	5.5e-169	Magnesium-chelatase subunit ChlD, chloroplastic OS=Nicotiana tabacum GN=CHLD PE=2 SV=1	PF07728//PF00158//PF00493//PF01056//PF03286//PF02724//PF04931//PF01213//PF07724	AAA domain (dynein-related subfamily)//Sigma-54 interaction domain//MCM2/3/5 family//Myc amino-terminal region//Pox virus Ag35 surface protein//CDC45-like protein//DNA polymerase phi//Adenylate cyclase associated (CAP) N terminal//AAA domain (Cdc48 subfamily)	GO:0006260//GO:0006270//GO:0007010//GO:0006351//GO:0006355	DNA replication//DNA replication initiation//cytoskeleton organization//transcription, DNA-templated//regulation of transcription, DNA-templated	GO:0008134//GO:0003677//GO:0016887//GO:0005524//GO:0003887//GO:0003700//GO:0003779	transcription factor binding//DNA binding//ATPase activity//ATP binding//DNA-directed DNA polymerase activity//transcription factor activity, sequence-specific DNA binding//actin binding	GO:0005667//GO:0019031//GO:0042575	transcription factor complex//viral envelope//DNA polymerase complex	--	--	UP	1.7792	1.66e-06	FALSE	0.31131	0.51772	UP	1.4304	0.0011711	blast,frame:-2 start:2601 end:265	140.53	122.05	142.7	468.33	427.06
	CHLI	Cluster-35308.149262	7.96	52.12	68.46	2332	565390673	XP_006361060.1	1599	1.7e-175	PREDICTED: magnesium-chelatase subunit ChlI, chloroplastic-like [Solanum tuberosum]	590623908	XM_007025392.1	388	0	Theobroma cacao P-loop containing nucleoside triphosphate hydrolases superfamily protein (TCM_029754) mRNA, complete cds	K03405	chlI, bchI	magnesium chelatase subunit I	http://www.genome.jp/dbget-bin/www_bget?ko:K03405	O22436	1557	1.8e-171	Magnesium-chelatase subunit ChlI, chloroplastic OS=Nicotiana tabacum GN=CHLI PE=2 SV=1	PF07809//PF00005//PF00004//PF07728//PF00158//PF00493	RTP801 C-terminal region//ABC transporter//ATPase family associated with various cellular activities (AAA)//AAA domain (dynein-related subfamily)//Sigma-54 interaction domain//MCM2/3/5 family	GO:0006355//GO:0009968//GO:0006260	regulation of transcription, DNA-templated//negative regulation of signal transduction//DNA replication	GO:0005524//GO:0016887//GO:0003677//GO:0008134	ATP binding//ATPase activity//DNA binding//transcription factor binding	GO:0005737//GO:0005667	cytoplasm//transcription factor complex	KOG3069	Peroxisomal NUDIX hydrolase	UP	3.1473	2.27e-11	FALSE	0.15391	0.96795	UP	2.9543	0.026281	blast,frame:1 start:148 end:1422	228.75	195.26	271.11	2488.5	1471.85
	CHLI	Cluster-35308.149260	0.51	2.41	4.04	2461	565390673	XP_006361060.1	1599	1.8e-175	PREDICTED: magnesium-chelatase subunit ChlI, chloroplastic-like [Solanum tuberosum]	590623908	XM_007025392.1	388	0	Theobroma cacao P-loop containing nucleoside triphosphate hydrolases superfamily protein (TCM_029754) mRNA, complete cds	K03405	chlI, bchI	magnesium chelatase subunit I	http://www.genome.jp/dbget-bin/www_bget?ko:K03405	O22436	1557	1.9e-171	Magnesium-chelatase subunit ChlI, chloroplastic OS=Nicotiana tabacum GN=CHLI PE=2 SV=1	PF00293//PF00005//PF07809//PF00004//PF07728//PF00158//PF00493	NUDIX domain//ABC transporter//RTP801 C-terminal region//ATPase family associated with various cellular activities (AAA)//AAA domain (dynein-related subfamily)//Sigma-54 interaction domain//MCM2/3/5 family	GO:0006260//GO:0006355//GO:0009968	DNA replication//regulation of transcription, DNA-templated//negative regulation of signal transduction	GO:0005524//GO:0008134//GO:0003677//GO:0016887//GO:0016787	ATP binding//transcription factor binding//DNA binding//ATPase activity//hydrolase activity	GO:0005667//GO:0005737	transcription factor complex//cytoplasm	KOG3069	Peroxisomal NUDIX hydrolase	UP	3.032	0.0018186	FALSE	0.60414	0.66426	UP	2.3838	1.96e-05	blast,frame:1 start:148 end:1422	28.18	6.66	12.79	193.69	97.4
	CHLM	Cluster-35308.115727	15.69	51.69	83.83	1349	747043280	XP_011083015.1	1055	1.2e-112	PREDICTED: magnesium protoporphyrin IX methyltransferase, chloroplastic [Sesamum indicum]	697158018	XM_009589464.1	178	6.76e-86	PREDICTED: Nicotiana tomentosiformis magnesium protoporphyrin IX methyltransferase, chloroplastic (LOC104085440), transcript variant X3, mRNA	K03428	E2.1.1.11, chlM, bchM	magnesium-protoporphyrin O-methyltransferase	http://www.genome.jp/dbget-bin/www_bget?ko:K03428	Q9SW18	1000	4e-107	Magnesium protoporphyrin IX methyltransferase, chloroplastic OS=Arabidopsis thaliana GN=CHLM PE=1 SV=1	PF07109//PF05401//PF01209//PF02386//PF05175//PF08241//PF02458//PF07757//PF05724	Magnesium-protoporphyrin IX methyltransferase C-terminus//Nodulation protein S (NodS)//ubiE/COQ5 methyltransferase family//Cation transport protein//Methyltransferase small domain//Methyltransferase domain//Transferase family//Predicted AdoMet-dependent methyltransferase//Thiopurine S-methyltransferase (TPMT)	GO:0009312//GO:0006812//GO:0015995//GO:0008152//GO:0015994//GO:0055085//GO:0009877	oligosaccharide biosynthetic process//cation transport//chlorophyll biosynthetic process//metabolic process//chlorophyll metabolic process//transmembrane transport//nodulation	GO:0046406//GO:0008168//GO:0008757//GO:0016747//GO:0008324	magnesium protoporphyrin IX methyltransferase activity//methyltransferase activity//S-adenosylmethionine-dependent methyltransferase activity//transferase activity, transferring acyl groups other than amino-acyl groups//cation transmembrane transporter activity	--	--	--	--	UP	2.4474	1.15e-12	FALSE	0.50139	0.18378	UP	1.9092	1.2e-05	blast,frame:-2 start:1240 end:260	233	249	237	1493	1352
	CRD	Cluster-35308.123158	12.87	68.63	96.34	1600	595805171	XP_007202260.1	1738	9e-192	hypothetical protein PRUPE_ppa007723mg [Prunus persica]gi|462397791|gb|EMJ03459.1| hypothetical protein PRUPE_ppa007723mg [Prunus persica]	698580984	XM_009779139.1	502	0	PREDICTED: Nicotiana sylvestris magnesium-protoporphyrin IX monomethyl ester [oxidative] cyclase, chloroplastic (LOC104227011), mRNA	K04035	E1.14.13.81, acsF, chlE	magnesium-protoporphyrin IX monomethyl ester (oxidative) cyclase	http://www.genome.jp/dbget-bin/www_bget?ko:K04035	Q6SJV8	1691	3.5e-187	Magnesium-protoporphyrin IX monomethyl ester [oxidative] cyclase, chloroplastic OS=Gossypium hirsutum GN=CRD1 PE=2 SV=2	PF03405//PF02915	Fatty acid desaturase//Rubrerythrin	GO:0006631//GO:0055114	fatty acid metabolic process//oxidation-reduction process	GO:0046872//GO:0016491//GO:0045300	metal ion binding//oxidoreductase activity//acyl-[acyl-carrier-protein] desaturase activity	--	--	--	--	UP	2.9465	1.47e-17	FALSE	0.31696	0.57974	UP	2.59	2.47e-13	blast,frame:1 start:31 end:1272	229	219	278	2107.31	1740.59
	POR	Cluster-35308.123030	10.97	36.68	50.68	2131	728815084	KHG01730.1	792	5.9e-82	Protochlorophyllide reductase, chloroplastic [Gossypium arboreum]	6635345	AF162207.1	279	7.72e-142	AF162207 Lactuca sativa NADPH-protochlorophyllide oxidoreductase mRNA, partial sequence; nuclear gene for chloroplast product	K00218	E1.3.1.33, por	protochlorophyllide reductase	http://www.genome.jp/dbget-bin/www_bget?ko:K00218	Q42850	757	9.5e-79	Protochlorophyllide reductase B, chloroplastic OS=Hordeum vulgare GN=PORB PE=2 SV=1	PF00106//PF01370//PF00629//PF12242	short chain dehydrogenase//NAD dependent epimerase/dehydratase family//MAM domain, meprin/A5/mu//NAD(P)H binding domain of trans-2-enoyl-CoA reductase	GO:0008152//GO:0055114	metabolic process//oxidation-reduction process	GO:0050662//GO:0016491//GO:0003824	coenzyme binding//oxidoreductase activity//catalytic activity	GO:0016020	membrane	KOG1208	Dehydrogenases with different specificities (related to short-chain alcohol dehydrogenases)	UP	2.2534	6.01e-11	FALSE	0.28488	0.58561	UP	1.9293	1.13e-07	blast,frame:-2 start:1950 end:1141	263.27	269.19	332.1	1605.32	1309.48
	POR	Cluster-35308.134839	1.7	26.85	43.59	2208	728815084	KHG01730.1	789	1.4e-81	Protochlorophyllide reductase, chloroplastic [Gossypium arboreum]	6635345	AF162207.1	255	1.76e-128	AF162207 Lactuca sativa NADPH-protochlorophyllide oxidoreductase mRNA, partial sequence; nuclear gene for chloroplast product	K00218	E1.3.1.33, por	protochlorophyllide reductase	http://www.genome.jp/dbget-bin/www_bget?ko:K00218	Q42850	757	9.8e-79	Protochlorophyllide reductase B, chloroplastic OS=Hordeum vulgare GN=PORB PE=2 SV=1	PF01370//PF12242//PF00629//PF00106	NAD dependent epimerase/dehydratase family//NAD(P)H binding domain of trans-2-enoyl-CoA reductase//MAM domain, meprin/A5/mu//short chain dehydrogenase	GO:0055114//GO:0008152	oxidation-reduction process//metabolic process	GO:0050662//GO:0003824//GO:0016491	coenzyme binding//catalytic activity//oxidoreductase activity	GO:0016020	membrane	KOG1208	Dehydrogenases with different specificities (related to short-chain alcohol dehydrogenases)	UP	4.692	6.37e-35	FALSE	0.53271	0.18498	UP	4.1238	2.7e-26	blast,frame:-2 start:2027 end:1212|blast,frame:-3 start:1030 end:365	50.24	51.69	37.84	1384.03	1189.58
	POR	Cluster-35308.109681	7.63	23.99	31.87	899	565443637	XP_006283860.1	255	4.6e-20	hypothetical protein CARUB_v10004971mg [Capsella rubella]gi|482552565|gb|EOA16758.1| hypothetical protein CARUB_v10004971mg [Capsella rubella]	723748487	XM_004251804.2	77	6.23e-30	PREDICTED: Solanum lycopersicum protochlorophyllide reductase-like (LOC101248079), mRNA	K00218	E1.3.1.33, por	protochlorophyllide reductase	http://www.genome.jp/dbget-bin/www_bget?ko:K00218	P21218	255	6.5e-21	Protochlorophyllide reductase B, chloroplastic OS=Arabidopsis thaliana GN=PORB PE=1 SV=3	--	--	--	--	--	--	--	--	--	--	UP	2.1392	9.47e-07	FALSE	0.19789	0.81758	UP	1.8959	0.00078346	blast,frame:3 start:372 end:614	42	46	116	349	217
	POR	Cluster-35308.85856	0.22	1.66	2.75	901	297803358	XP_002869563.1	248	3e-19	hypothetical protein ARALYDRAFT_492051 [Arabidopsis lyrata subsp. lyrata]gi|297315399|gb|EFH45822.1| hypothetical protein ARALYDRAFT_492051 [Arabidopsis lyrata subsp. lyrata]	--	--	--	--	--	K00218	E1.3.1.33, por	protochlorophyllide reductase	http://www.genome.jp/dbget-bin/www_bget?ko:K00218	P21218	248	4.2e-20	Protochlorophyllide reductase B, chloroplastic OS=Arabidopsis thaliana GN=PORB PE=1 SV=3	PF01405	Photosystem II reaction centre T protein	GO:0019685//GO:0015979//GO:0015995//GO:0055114	photosynthesis, dark reaction//photosynthesis//chlorophyll biosynthetic process//oxidation-reduction process	GO:0000166//GO:0016630	nucleotide binding//protochlorophyllide reductase activity	GO:0016020//GO:0009539//GO:0009523	membrane//photosystem II reaction center//photosystem II	--	--	UP	3.6153	0.00038042	FALSE	0.5549	0.79591	UP	3.0264	0.014851	blast,frame:2 start:362 end:616	1	3	2	29	22
	POR	Cluster-35308.104552	0	3.67	0.98	2345	823222044	XP_012443722.1	1595	5e-175	PREDICTED: protochlorophyllide reductase, chloroplastic [Gossypium raimondii]gi|763795753|gb|KJB62749.1| hypothetical protein B456_009G433900 [Gossypium raimondii]	565394607	XM_006362887.1	357	0	PREDICTED: Solanum tuberosum protochlorophyllide reductase, chloroplastic-like (LOC102594293), mRNA	K00218	E1.3.1.33, por	protochlorophyllide reductase	http://www.genome.jp/dbget-bin/www_bget?ko:K00218	Q41249	1541	1.3e-169	Protochlorophyllide reductase, chloroplastic OS=Cucumis sativus GN=PORA PE=2 SV=1	PF00432//PF12242//PF00106	Prenyltransferase and squalene oxidase repeat//NAD(P)H binding domain of trans-2-enoyl-CoA reductase//short chain dehydrogenase	GO:0055114//GO:0008152	oxidation-reduction process//metabolic process	GO:0003824//GO:0016491	catalytic activity//oxidoreductase activity	--	--	KOG1208	Dehydrogenases with different specificities (related to short-chain alcohol dehydrogenases)	UP	Inf	5.75e-08	DOWN	-2.1103	0.012504	UP	Inf	5.62e-11	blast,frame:3 start:834 end:2009	0	0	0	28.37	31.58
	POR	Cluster-35308.135436	0	3.96	22.39	2431	823222044	XP_012443722.1	1589	2.6e-174	PREDICTED: protochlorophyllide reductase, chloroplastic [Gossypium raimondii]gi|763795753|gb|KJB62749.1| hypothetical protein B456_009G433900 [Gossypium raimondii]	698570711	XM_009776373.1	352	0	PREDICTED: Nicotiana sylvestris protochlorophyllide reductase-like (LOC104224690), mRNA	K00218	E1.3.1.33, por	protochlorophyllide reductase	http://www.genome.jp/dbget-bin/www_bget?ko:K00218	Q9SDT1	1537	3.9e-169	Protochlorophyllide reductase, chloroplastic OS=Daucus carota GN=POR1 PE=2 SV=1	PF00106//PF09004//PF00432//PF12242	short chain dehydrogenase//Domain of unknown function (DUF1891)//Prenyltransferase and squalene oxidase repeat//NAD(P)H binding domain of trans-2-enoyl-CoA reductase	GO:0008152//GO:0055114	metabolic process//oxidation-reduction process	GO:0016706//GO:0008168//GO:0003824//GO:0016491	oxidoreductase activity, acting on paired donors, with incorporation or reduction of molecular oxygen, 2-oxoglutarate as one donor, and incorporation of one atom each of oxygen into both donors//methyltransferase activity//catalytic activity//oxidoreductase activity	--	--	KOG1208	Dehydrogenases with different specificities (related to short-chain alcohol dehydrogenases)	UP	Inf	1.78e-36	UP	2.3001	1.97e-07	UP	Inf	5.63e-21	blast,frame:3 start:834 end:2009	0	0	0	791.89	470.05
	POR	Cluster-35308.100322	24.02	93.36	83.99	1094	747100485	XP_011098331.1	1254	8.1e-136	PREDICTED: protochlorophyllide reductase [Sesamum indicum]	697167212	XM_009594157.1	348	1.72e-180	PREDICTED: Nicotiana tomentosiformis protochlorophyllide reductase-like (LOC104089301), mRNA	K00218	E1.3.1.33, por	protochlorophyllide reductase	http://www.genome.jp/dbget-bin/www_bget?ko:K00218	Q41249	1200	2.1e-130	Protochlorophyllide reductase, chloroplastic OS=Cucumis sativus GN=PORA PE=2 SV=1	PF00106//PF12242	short chain dehydrogenase//NAD(P)H binding domain of trans-2-enoyl-CoA reductase	GO:0055114//GO:0008152	oxidation-reduction process//metabolic process	GO:0016491	oxidoreductase activity	--	--	KOG1208	Dehydrogenases with different specificities (related to short-chain alcohol dehydrogenases)	UP	1.8362	0.00016451	FALSE	-0.37951	0.87299	UP	2.1762	0.00074127	estscan,start:63 end:1094	227.58	250.79	362.13	1087.76	623.64
	POR	Cluster-35308.104554	0.42	2.59	1.91	2593	823222044	XP_012443722.1	1447	8e-158	PREDICTED: protochlorophyllide reductase, chloroplastic [Gossypium raimondii]gi|763795753|gb|KJB62749.1| hypothetical protein B456_009G433900 [Gossypium raimondii]	698570711	XM_009776373.1	352	0	PREDICTED: Nicotiana sylvestris protochlorophyllide reductase-like (LOC104224690), mRNA	K00218	E1.3.1.33, por	protochlorophyllide reductase	http://www.genome.jp/dbget-bin/www_bget?ko:K00218	Q41249	1412	1.3e-154	Protochlorophyllide reductase, chloroplastic OS=Cucumis sativus GN=PORA PE=2 SV=1	PF00106//PF12242//PF00432//PF01370	short chain dehydrogenase//NAD(P)H binding domain of trans-2-enoyl-CoA reductase//Prenyltransferase and squalene oxidase repeat//NAD dependent epimerase/dehydratase family	GO:0008152//GO:0055114	metabolic process//oxidation-reduction process	GO:0003824//GO:0016491//GO:0050662	catalytic activity//oxidoreductase activity//coenzyme binding	--	--	KOG1208	Dehydrogenases with different specificities (related to short-chain alcohol dehydrogenases)	UP	2.3115	0.00020972	FALSE	-0.64068	0.50724	UP	2.9032	0.00012284	blast,frame:3 start:1395 end:2366	23.32	0	18.1	80.65	50.1
	POR	Cluster-35308.104549	1.6	5.89	11.87	1094	728837667	KHG17110.1	599	7.3e-60	Protochlorophyllide reductase, chloroplastic [Gossypium arboreum]	--	--	--	--	--	K00218	E1.3.1.33, por	protochlorophyllide reductase	http://www.genome.jp/dbget-bin/www_bget?ko:K00218	Q9SDT1	574	8.1e-58	Protochlorophyllide reductase, chloroplastic OS=Daucus carota GN=POR1 PE=2 SV=1	PF01370//PF12242//PF00106	NAD dependent epimerase/dehydratase family//NAD(P)H binding domain of trans-2-enoyl-CoA reductase//short chain dehydrogenase	GO:0055114//GO:0008152	oxidation-reduction process//metabolic process	GO:0050662//GO:0016491//GO:0003824	coenzyme binding//oxidoreductase activity//catalytic activity	--	--	KOG1208	Dehydrogenases with different specificities (related to short-chain alcohol dehydrogenases)	UP	2.933	1.58e-09	FALSE	0.77475	0.11591	UP	2.1176	0.0040901	estscan,start:558 end:1094	20.05	13.49	22.68	152.27	95
	POR	Cluster-35308.104547	3.36	13.84	22.81	646	700199987	KGN55145.1	805	5.6e-84	Protochlorophyllide reductase, chloroplastic [Cucumis sativus]	731329510	XM_010677326.1	254	1.78e-128	PREDICTED: Beta vulgaris subsp. vulgaris protochlorophyllide reductase, chloroplastic (LOC104891616), mRNA	K00218	E1.3.1.33, por	protochlorophyllide reductase	http://www.genome.jp/dbget-bin/www_bget?ko:K00218	Q41249	788	7.3e-83	Protochlorophyllide reductase, chloroplastic OS=Cucumis sativus GN=PORA PE=2 SV=1	PF00106	short chain dehydrogenase	GO:0008152	metabolic process	GO:0016491	oxidoreductase activity	--	--	KOG1208	Dehydrogenases with different specificities (related to short-chain alcohol dehydrogenases)	UP	2.7778	1.88e-08	FALSE	0.46833	0.49942	UP	2.2725	0.014948	blast,frame:2 start:2 end:79	7.86	21.93	24.22	138.83	86.71
	DVR	Cluster-35308.136522	2.85	16.91	5.82	1570	697175597	XP_009596740.1	1514	8.3e-166	PREDICTED: divinyl chlorophyllide a 8-vinyl-reductase, chloroplastic [Nicotiana tomentosiformis]gi|697175599|ref|XP_009596741.1| PREDICTED: divinyl chlorophyllide a 8-vinyl-reductase, chloroplastic [Nicotiana tomentosiformis]	731328502	XM_010676785.1	380	0	PREDICTED: Beta vulgaris subsp. vulgaris divinyl chlorophyllide a 8-vinyl-reductase, chloroplastic (LOC104891135), mRNA	K19073	DVR	divinyl chlorophyllide a 8-vinyl-reductase	http://www.genome.jp/dbget-bin/www_bget?ko:K19073	Q1H537	1460	2.1e-160	Divinyl chlorophyllide a 8-vinyl-reductase, chloroplastic OS=Arabidopsis thaliana GN=DVR PE=1 SV=1	PF01370//PF01073//PF00106//PF01118	NAD dependent epimerase/dehydratase family//3-beta hydroxysteroid dehydrogenase/isomerase family//short chain dehydrogenase//Semialdehyde dehydrogenase, NAD binding domain	GO:0008207//GO:0008152//GO:0055114//GO:0008210//GO:0006694//GO:0008209	C21-steroid hormone metabolic process//metabolic process//oxidation-reduction process//estrogen metabolic process//steroid biosynthetic process//androgen metabolic process	GO:0003854//GO:0016616//GO:0051287//GO:0016620//GO:0003824//GO:0016491//GO:0050662	3-beta-hydroxy-delta5-steroid dehydrogenase activity//oxidoreductase activity, acting on the CH-OH group of donors, NAD or NADP as acceptor//NAD binding//oxidoreductase activity, acting on the aldehyde or oxo group of donors, NAD or NADP as acceptor//catalytic activity//oxidoreductase activity//coenzyme binding	--	--	--	--	UP	1.0437	0.036832	DOWN	-1.7275	2.05e-06	UP	2.7355	1.39e-11	blast,frame:-1 start:1471 end:164	52.06	58.84	46.56	129.13	104.81
	DVR	Cluster-35308.157630	0.36	8.69	9.94	1502	697175597	XP_009596740.1	1514	7.9e-166	PREDICTED: divinyl chlorophyllide a 8-vinyl-reductase, chloroplastic [Nicotiana tomentosiformis]gi|697175599|ref|XP_009596741.1| PREDICTED: divinyl chlorophyllide a 8-vinyl-reductase, chloroplastic [Nicotiana tomentosiformis]	731328502	XM_010676785.1	385	0	PREDICTED: Beta vulgaris subsp. vulgaris divinyl chlorophyllide a 8-vinyl-reductase, chloroplastic (LOC104891135), mRNA	K19073	DVR	divinyl chlorophyllide a 8-vinyl-reductase	http://www.genome.jp/dbget-bin/www_bget?ko:K19073	Q1H537	1460	2e-160	Divinyl chlorophyllide a 8-vinyl-reductase, chloroplastic OS=Arabidopsis thaliana GN=DVR PE=1 SV=1	PF01073//PF00106//PF01118//PF01370	3-beta hydroxysteroid dehydrogenase/isomerase family//short chain dehydrogenase//Semialdehyde dehydrogenase, NAD binding domain//NAD dependent epimerase/dehydratase family	GO:0008207//GO:0055114//GO:0008152//GO:0006694//GO:0008210//GO:0008209	C21-steroid hormone metabolic process//oxidation-reduction process//metabolic process//steroid biosynthetic process//estrogen metabolic process//androgen metabolic process	GO:0016616//GO:0003854//GO:0016491//GO:0003824//GO:0051287//GO:0016620//GO:0050662	oxidoreductase activity, acting on the CH-OH group of donors, NAD or NADP as acceptor//3-beta-hydroxy-delta5-steroid dehydrogenase activity//oxidoreductase activity//catalytic activity//NAD binding//oxidoreductase activity, acting on the aldehyde or oxo group of donors, NAD or NADP as acceptor//coenzyme binding	--	--	--	--	UP	4.9115	1.78e-20	FALSE	0.012827	1	UP	4.8568	3.04e-19	blast,frame:-1 start:1403 end:96	3.94	5.16	9.44	184.87	178.19
Chlorophyll Cycle	CAO	Cluster-35308.122767	11.33	31.38	33.33	1915	115483526	NP_001065433.1	1088	2.5e-116	Os10g0567400 [Oryza sativa Japonica Group]gi|75247969|sp|Q8S7E1.1|CAO_ORYSJ RecName: Full=Chlorophyllide a oxygenase, chloroplastic; Short=Chlorophyll a oxygenase; AltName: Full=Chlorophyll b synthase; Flags: Precursorgi|18855011|gb|AAL79703.1|AC087599_22 putative chlorophyll synthase [Oryza sativa Japonica Group]gi|110289596|gb|ABB48002.2| chlorophyll a oxygenase, putative, expressed [Oryza sati…	698570093	XM_009776209.1	210	1.57e-103	PREDICTED: Nicotiana sylvestris chlorophyllide a oxygenase, chloroplastic-like (LOC104224528), mRNA	K13600	CAO	chlorophyllide a oxygenase	http://www.genome.jp/dbget-bin/www_bget?ko:K13600	Q8S7E1	1088	3.5e-117	Chlorophyllide a oxygenase, chloroplastic OS=Oryza sativa subsp. japonica GN=CAO PE=2 SV=1	PF00355//PF08417	Rieske [2Fe-2S] domain//Pheophorbide a oxygenase	GO:0015995//GO:0055114	chlorophyll biosynthetic process//oxidation-reduction process	GO:0051537//GO:0005506//GO:0010277//GO:0016705//GO:0016491	2 iron, 2 sulfur cluster binding//iron ion binding//chlorophyllide a oxygenase [overall] activity//oxidoreductase activity, acting on paired donors, with incorporation or reduction of molecular oxygen//oxidoreductase activity	GO:0009535//GO:0009706	chloroplast thylakoid membrane//chloroplast inner membrane	--	--	UP	1.5842	8.32e-06	FALSE	-0.10805	1	UP	1.6541	8.23e-06	blast,frame:3 start:1095 end:1871|blast,frame:2 start:77 end:1048	271.22	237.25	282.29	824.84	624.95
	CAO	Cluster-35308.126731	0	5.11	28.54	2376	645225565	XP_008219635.1	2077	6.5e-231	PREDICTED: chlorophyllide a oxygenase, chloroplastic [Prunus mume]	568837549	XM_006472723.1	485	0	PREDICTED: Citrus sinensis chlorophyllide a oxygenase, chloroplastic-like (LOC102606628), mRNA	K13600	CAO	chlorophyllide a oxygenase	http://www.genome.jp/dbget-bin/www_bget?ko:K13600	Q9MBA1	1948	8.3e-217	Chlorophyllide a oxygenase, chloroplastic OS=Arabidopsis thaliana GN=CAO PE=1 SV=1	PF00355//PF08417	Rieske [2Fe-2S] domain//Pheophorbide a oxygenase	GO:0055114	oxidation-reduction process	GO:0016491//GO:0051537//GO:0010277	oxidoreductase activity//2 iron, 2 sulfur cluster binding//chlorophyllide a oxygenase [overall] activity	--	--	--	--	UP	Inf	2.86e-67	UP	2.3051	8.09e-13	UP	Inf	2.33e-21	blast,frame:2 start:77 end:1780	0	0	0	830.18	820.65
	NYC	Cluster-35308.125090	3.27	10.79	13.75	541	802627460	XP_012076695.1	581	4.4e-58	PREDICTED: probable chlorophyll(ide) b reductase NYC1, chloroplastic isoform X1 [Jatropha curcas]gi|643724475|gb|KDP33676.1| hypothetical protein JCGZ_07247 [Jatropha curcas]	--	--	--	--	--	K13606	NOL, NYC1	chlorophyll(ide) b reductase	http://www.genome.jp/dbget-bin/www_bget?ko:K13606	Q5N800	557	3.7e-56	Probable chlorophyll(ide) b reductase NYC1, chloroplastic OS=Oryza sativa subsp. japonica GN=NYC1 PE=1 SV=1	PF01370//PF03446//PF00106	NAD dependent epimerase/dehydratase family//NAD binding domain of 6-phosphogluconate dehydrogenase//short chain dehydrogenase	GO:0055114//GO:0006098//GO:0008152//GO:0019521	oxidation-reduction process//pentose-phosphate shunt//metabolic process//D-gluconate metabolic process	GO:0004616//GO:0050662//GO:0016491//GO:0003824	phosphogluconate dehydrogenase (decarboxylating) activity//coenzyme binding//oxidoreductase activity//catalytic activity	--	--	KOG0725	Reductases with broad range of substrate specificities	UP	2.0945	0.00093441	FALSE	0.13784	1	UP	1.9219	0.0052709	estscan,start:541 end:1; minus strand	11.8	14.08	12.05	45.25	68.77
	NYC	Cluster-35308.117254	21.3	6.38	0.25	1262	661893521	CDP03330.1	701	1.2e-71	unnamed protein product [Coffea canephora]	823221398	XM_012587939.1	137	3.91e-63	PREDICTED: Gossypium raimondii probable chlorophyll(ide) b reductase NYC1, chloroplastic (LOC105768166), mRNA	K13606	NOL, NYC1	chlorophyll(ide) b reductase	http://www.genome.jp/dbget-bin/www_bget?ko:K13606	Q93ZA0	641	1.6e-65	Probable chlorophyll(ide) b reductase NYC1, chloroplastic OS=Arabidopsis thaliana GN=NYC1 PE=1 SV=1	PF00106	short chain dehydrogenase	GO:0008152	metabolic process	GO:0016491	oxidoreductase activity	--	--	KOG0725	Reductases with broad range of substrate specificities	DOWN	-6.4843	9.16e-34	DOWN	-4.9697	2.94e-16	DOWN	-1.5465	0.00012568	estscan,start:90 end:830	287.7	266.1	343.15	0	0
	NYC	Cluster-35308.127075	35.69	13.69	16.08	1415	661893521	CDP03330.1	1635	6.9e-180	unnamed protein product [Coffea canephora]	694391921	XM_009373184.1	321	2.28e-165	PREDICTED: Pyrus x bretschneideri probable chlorophyll(ide) b reductase NYC1, chloroplastic (LOC103960702), mRNA	K13606	NOL, NYC1	chlorophyll(ide) b reductase	http://www.genome.jp/dbget-bin/www_bget?ko:K13606	Q5N800	1515	8e-167	Probable chlorophyll(ide) b reductase NYC1, chloroplastic OS=Oryza sativa subsp. japonica GN=NYC1 PE=1 SV=1	PF00106//PF06816//PF10588	short chain dehydrogenase//NOTCH protein//NADH-ubiquinone oxidoreductase-G iron-sulfur binding region	GO:0030154//GO:0055114//GO:0008152	cell differentiation//oxidation-reduction process//metabolic process	GO:0016491	oxidoreductase activity	GO:0016021	integral component of membrane	KOG0725	Reductases with broad range of substrate specificities	DOWN	-1.128	0.0032052	FALSE	0.057898	1	DOWN	-1.2216	0.0014933	blast,frame:-1 start:1406 end:3	642.81	605.2	488.68	278.96	305.45
	HCAR	Cluster-35308.81550	0	0.55	4.11	1491	747087656	XP_011091379.1	515	5.4e-50	PREDICTED: 7-hydroxymethyl chlorophyll a reductase, chloroplastic isoform X1 [Sesamum indicum]	698489380	XR_713913.1	157	3.54e-74	PREDICTED: Nicotiana sylvestris 7-hydroxymethyl chlorophyll a reductase, chloroplastic (LOC104238549), transcript variant X11, misc_RNA	K18010	HCAR	7-hydroxymethyl chlorophyll a reductase	http://www.genome.jp/dbget-bin/www_bget?ko:K18010	Q7XTG7	504	1.4e-49	7-hydroxymethyl chlorophyll a reductase, chloroplastic OS=Oryza sativa subsp. japonica GN=HCAR PE=3 SV=2	--	--	--	--	--	--	--	--	--	--	UP	Inf	5.92e-17	UP	2.7677	5.26e-06	UP	Inf	0.0044112	blast,frame:1 start:832 end:1107|blast,frame:2 start:533 end:901|blast,frame:3 start:3 end:458	0	0	0	59.11	56.5
	HCAR	Cluster-35308.81555	0.13	4.94	5.18	1370	720085781	XP_010243628.1	949	2.4e-100	PREDICTED: 7-hydroxymethyl chlorophyll a reductase, chloroplastic [Nelumbo nucifera]	697139850	XR_690543.1	166	3.22e-79	PREDICTED: Nicotiana tomentosiformis 7-hydroxymethyl chlorophyll a reductase, chloroplastic (LOC104115141), transcript variant X5, misc_RNA	K18010	HCAR	7-hydroxymethyl chlorophyll a reductase	http://www.genome.jp/dbget-bin/www_bget?ko:K18010	Q8GS60	935	1.4e-99	7-hydroxymethyl chlorophyll a reductase, chloroplastic OS=Arabidopsis thaliana GN=HCAR PE=1 SV=1	PF00085	Thioredoxin	GO:0045454	cell redox homeostasis	--	--	--	--	--	--	UP	5.3103	3.95e-14	FALSE	-0.11595	1	UP	5.3956	1.46e-14	estscan,start:1 end:1044	4.15	2.06	0	83.76	70.86
Chlorophyll Degradation	CLH	Cluster-35308.76436	9.67	3.44	3.76	1685	657997225	XP_008390990.1	893	9.1e-94	PREDICTED: chlorophyllase-2, chloroplastic [Malus domestica]	590658446	XM_007034795.1	150	3.12e-70	Theobroma cacao Chlorophyllase isoform 2 (TCM_020693) mRNA, complete cds	K08099	E3.1.1.14	chlorophyllase	http://www.genome.jp/dbget-bin/www_bget?ko:K08099	Q9M7I7	752	2.8e-78	Chlorophyllase-2, chloroplastic OS=Arabidopsis thaliana GN=CLH2 PE=1 SV=1	PF07224//PF03403//PF12740//PF07859	Chlorophyllase//Platelet-activating factor acetylhydrolase, isoform II//Chlorophyllase enzyme//alpha/beta hydrolase fold	GO:0015994//GO:0046486//GO:0016042//GO:0008152//GO:0015996	chlorophyll metabolic process//glycerolipid metabolic process//lipid catabolic process//metabolic process//chlorophyll catabolic process	GO:0003847//GO:0016787//GO:0047746	1-alkyl-2-acetylglycerophosphocholine esterase activity//hydrolase activity//chlorophyllase activity	GO:0008247	1-alkyl-2-acetylglycerophosphocholine esterase complex	--	--	DOWN	-1.3627	0.0020169	FALSE	-0.058198	1	DOWN	-1.3377	0.0029132	blast,frame:2 start:2 end:235|blast,frame:3 start:690 end:1409	206.96	223.33	151.03	66.64	79.46
	PPH	Cluster-35308.120863	122.81	45.88	56.78	1943	225449963	XP_002271167.1	1657	2.7e-182	PREDICTED: pheophytinase, chloroplastic [Vitis vinifera]>gi|731414634|ref|XP_010659218.1| PREDICTED: pheophytinase, chloroplastic [Vitis vinifera]>gi|731414636|ref|XP_010659219.1| PREDICTED: pheophytinase, chloroplastic [Vitis vinifera]>gi|296085106|emb|CBI28601.3| unnamed protein product [Vitis vinifera]	731414635	XM_010660917.1	336	1.45e-173	PREDICTED: Vitis vinifera pheophytinase, chloroplastic (LOC100265442), transcript variant X3, mRNA	--	--	--	--	Q9FFZ1	1497	1.3e-164	Pheophytinase, chloroplastic OS=Arabidopsis thaliana GN=PPH PE=1 SV=1	PF02230	Phospholipase/Carboxylesterase	--	--	GO:0016787	hydrolase activity	--	--	--	--	DOWN	-1.094	0.0021731	FALSE	0.13876	0.95094	DOWN	-1.2685	0.00038949	blast,frame:-1 start:1700 end:189	3197.73	2937.74	2588.77	1277.25	1527.75
	PAO	Cluster-35308.118597	15.79	1.28	0.94	902	590587796	XP_007016058.1	917	8e-97	Pheophorbide a oxygenase family protein with Rieske [2Fe-2S] domain [Theobroma cacao]>gi|508786421|gb|EOY33677.1| Pheophorbide a oxygenase family protein with Rieske [2Fe-2S] domain [Theobroma cacao]	828321177	XM_004506024.2	198	3.41e-97	PREDICTED: Cicer arietinum pheophorbide a oxygenase, chloroplastic (LOC101513298), mRNA	K13071	PAO, ACD1	pheophorbide a oxygenase	http://www.genome.jp/dbget-bin/www_bget?ko:K13071	Q9FYC2	864	1.6e-91	Pheophorbide a oxygenase, chloroplastic OS=Arabidopsis thaliana GN=PAO PE=1 SV=1	PF00355	Rieske [2Fe-2S] domain	GO:0055114	oxidation-reduction process	GO:0051537//GO:0016491	2 iron, 2 sulfur cluster binding//oxidoreductase activity	--	--	--	--	DOWN	-4.0599	9.17e-15	FALSE	-0.70544	0.8887	DOWN	-3.3939	1.59e-11	blast,frame:-3 start:795 end:1	171.07	125.16	128.83	14.21	0
	PAO	Cluster-35308.141733	37.73	16.11	18.91	1337	567863562	XP_006424435.1	1315	8.4e-143	hypothetical protein CICLE_v10028147mg [Citrus clementina]>gi|557526369|gb|ESR37675.1| hypothetical protein CICLE_v10028147mg [Citrus clementina]	532525100	KC176709.1	254	3.78e-128	Capsicum annuum pheophorbide A oxygenase (PAO) mRNA, complete cds	K13071	PAO, ACD1	pheophorbide a oxygenase	http://www.genome.jp/dbget-bin/www_bget?ko:K13071	Q9FYC2	1184	1.8e-128	Pheophorbide a oxygenase, chloroplastic OS=Arabidopsis thaliana GN=PAO PE=1 SV=1	PF08417	Pheophorbide a oxygenase	GO:0055114	oxidation-reduction process	GO:0010277	chlorophyllide a oxygenase [overall] activity	--	--	--	--	DOWN	-0.9669	0.013287	FALSE	0.062289	1	DOWN	-1.0661	0.0071303	estscan,start:1 end:998	604.42	567.82	538	302.53	328.43
[truncated: 13 more columns]
