# Supplementary material for: CmNAC73 Mediates the Formation of Green Color in Chrysanthemum Flowers by Directly Activating the Expression of Chlorophyll Biosynthesis Genes HEMA1 and CRD1
Source: Genes (Basel). 2021 May 8;12(5):704. doi: 10.3390/genes12050704 (PMC8151904; doi:10.3390/genes12050704)
Supplement: Supplementary file 1 [file genes-12-00704-s001.zip › genes-1207454-supplementary/Supplementary materials/Table S8 Correlation analysis of Cluster-35308.177654 (NAC) and chlorophyll synthesis-related gene expression.xlsx]

## Sheet: Sheet1
	gene_id	Pearson coefficient with Cluster-35308.177654 (NAC)	P value
HEMA1	Cluster-35308.131599	0.945	0.001
CHLH1	Cluster-35308.124019	0.59	0.094
CHLI1	Cluster-35308.149260	0.711	0.032
CHLM1	Cluster-35308.115727	0.732	0.025
CRD1	Cluster-35308.123158	0.819	0.007
POR1	Cluster-35308.134839	0.813	0.008
